# Supplementary material for: The Families of Non-LTR Transposable Elements within Neritimorpha and Other Gastropoda
Source: Genes (Basel). 2024 Jun 14;15(6):783. doi: 10.3390/genes15060783 (PMC11203168; doi:10.3390/genes15060783)
Supplement: Supplementary file 1 [file genes-15-00783-s001.zip]

Archive with 6 entries (6 files):
- ORF1.fasta
- ORF2_Gastropoda.fasta
- ORF2_Neritimorpha.fasta
- Supplementary Figure S1.pdf
- Supplementary Figure S2.pdf
- Supplementary Information.pdf
