# Supplementary material for: The Families of Non-LTR Transposable Elements within Neritimorpha and Other Gastropoda
Source: Genes (Basel). 2024 Jun 14;15(6):783. doi: 10.3390/genes15060783 (PMC11203168; doi:10.3390/genes15060783)
Supplement: Supplementary file 1 [file genes-15-00783-s001.zip › ORF1.fasta]

>GFN74898_Plakobranchus_ocellat
------------------------------------------------------------
----MVISSKGSAKVADRSPFKIH-RELKLILGDETIEVTKLGSGDLMVELKSNDQAKKL
GAIATFLDIP--------VTVSPHKSLN-------SSKGVIRSR--DLRCCSEEEMVEEL
SGVTHARRIKVRRGEDKIQTD-----------------TVVLTFDSPKPPSR-I--RAGY
LTLDVRPYVPL------PMRCYKCQRYGHGKDR--CKKPATVCVR-----CGKGGHVERD
CSADPH----------------CVN-------CREDQAASSKTCPKFLEEQAILRYKAEN
GGT-----------------------------FQQAQ--RGEVREDVRCGEVSK-GKGRQ
KLRKDWNIKSSWQSR--------TMVETQDFRIQHPAVLTALQSNEGKRPTRQIVQVTTA
MPLYLEGNRTQCT-----------------------------------------------
-------------------------------
>GFN76788_Plakobranchus_ocellat
------------------------------------------------------------
------------------------------------------------------------
------------------------------------------------------------
-------------------------------------------MVGGLDPGV-E--VVTA
RQQWRSLTP--------ITLAISFSLDGRAALTHAAQTIGQFSLNR----PWFNPTRGST
PSAG------------------SIA-------PGGDHAASSKTCPKFLKEQAVLRYKAEN
GGT-----------------------------FQQAR--KSVVVEIHKRTSNHS-YAGAV
KTRLQTKPAVLPKDGGR---SVPSAPPKWKKAQKDSVALSAQRAAETETSAKRRAEKSKR
QGPLGNHSIVLCLWPWNLR-RLYLQSGKIPPRPAPRGPSPPLWS--ALPPLQTS-NSLQI
PPPARGGEIP---------------------
>GFN77108_Plakobranchus_ocellat
------------------------------------------------------------
------------------------------------------------------------
------------------------------------------------------------
------MEFGSPGNTISSMTF-----------------ESTRVMTSSVLHNL-L--ITKG
KGPKRNLLWRL------HDKDMIFYWRNQWLLSKDISSIKGFMMMP----MYFLILWIVN
CSADPH----------------CVN-------CKGDHAASSKTCPKFLEEQAILRYKAEN
GDT-----------------------------FQQAC--KAVVVELHKTISTRT-FASAV
KSQLRTKPAALPKDGSR---SAPSAPPKGNRAQKDSPSLSPQRAAEPEVPAKRRA-----
------------------------------------------------------------
-------------------------------
>GFN80539_Plakobranchus_ocellat
--------------------------------MSHLKEHCAFVTCFSAFRELLEGKSSEA
PDFLAEALLERICKVSNKSPFKIH-RKLKSILGDETIEVTKLDSGDLIVELKSNDQAKKL
GAIAAFLDIP--------VTVSPHKSLN-------SSKGVIRSRDLDLRCCTEEEMVEEL
SGVTHAQRIKVRRGEDKIQTD-----------------TVVPTFDSPKPPSR-I--RAGY
LTLDFRPYVPL------PMRYYKCQRYGHGKDR--CKKPVAVCVR-----CGMGVHVERD
CSADPH----------------CVN-------CRGDHAASSKTCPKSLEEQAILRYKAEN
GGT-----------------------------FQQAR--MAVVVEIHKTISTRT-FASAV
KSQLRTKSVTLPKDGGR---GAPSAPPKGEKTQKDSPALSP-------------------
------------------------------------------------------------
-------------------------------
>GFN80794_Plakobranchus_ocellat
LETEECDIQTNLENDGVLRTQHANAESEAVDSGAADILRQAVSESGIGEETRDGSQLSQK
NNCNTGTSSGSADRGSVPSKDEEIDLDFLDQIMEQTHLPERLAAYINKELEADGKEKSER
RRENGTQREK--------CGRLSYKTSD-------STMKSMTKVGVICSRDLQCCSEEEL
SGVTHARRIKMRRSEDKIETD-----------------TVLQAFDSLKPPSR-I--RAKY
LSLDVRPYVPL------SMRFYKCQSYGNAKCR--CKKLAAVCVR-----CGKGGHVLHD
YSADPH----------------CVN-------WRGDHAASSKTCPKFLEEQAIVCYKAEN
GRT-----------------------------FQQAL--KAVVVDIHKTISTET-YASAV
KTHL--------------------------------------------------------
------------------------------------------------------------
-------------------------------
>GFN81301_Plakobranchus_ocellat
------------------------------------------------------------
------------------------------------------------------------
-------------------MTKPKNTPD-------PSPLPDVAKKPCTEAARGAASVASK
RKAEDLPTLMSISYFAGWSPF-----------------KKFMVISSRGSAKV-A--DRSP
FKIHRELKSIL------GDETIEVTKLGSGDLMVELKSNDQAKKL-----GAIAKFLDIP
VTVSPHKSLNSSKGVIRSRDLRCCSEEELSGASRGDHAASSKTCPKFLEEQAILRYKGEN
GGT-----------------------------FQQAC--KAVVVELHKTISTRT-FASAV
KSQLRTKPAALPKDGGR---SATSAPAKGKKAQKDSPAPSPQGAAETEVPAKRRAEKSKR
QEAPRKTVNRFARLAMDAEDAISSIWGNSSTPSSPRASASPMECPPSPSKPQSP-SKSRL
PPPAEKPQGP---------------------
>GFN83074_Plakobranchus_ocellat
------------------------------------------------------------
------------------------------------------------------------
------------------------------------------------------------
------------------------------------------------------------
------------------MRCYKCQRHGHGKDR--CKKPAAVCVR-----CGKGGHVECD
CSADPL----------------CVN-------CRGNHAASSKTCPKLLEEQVILRYKAEN
GGT-----------------------------FQQAR--KAVVVEIHITIST--------
------------------------------------------------------------
------------------------------------------------------------
-------------------------------
>GFN87050_Plakobranchus_ocellat
------------------------------------------------------------
-----------------------------------------------MVELKSNDQAKKL
GAIATFLDIP--------VTVSPHKSLN-------SSKGVIRSR--DLRCCSEEEMVEEL
SGVTHARRIKVRRGEDKIQTD-----------------TVVLTFDSPKPPSR-I--CVGN
LTLDVRPYVPL------PMRCYKCQRYGHGKDR--CKKPAAVCVR-----CGKGGHVERD
CSADPH----------------CVN-------CRGDHAASSKTCPKFLEEQAILRYKAEN
GGS-----------------------------YQQAR--KAVVVQIHKTISTRT-FASAV
KTQLRTKPAALPKDGGR---SVPSAPPKRKKAQKDSPALSPHREGEAEVPAKRRAEKS--
------------------------------------------------------------
-------------------------------
>G29_12981_13
------------------------------------------------------------
------------------------------------------------------------
------------------------------------------------------------
----------IKRNDNVIWRN-----------------SYLLTFHRPELHQNIQ---VGF
--CDV----P------IPLGCFCCQECDH--------HQENCKRKE--------------
------------------------------------------------------------
------------------------------------------------------------
------------------------------------------------------------
------------------------------------------------------------
-------------------------------
>G29_153032_19
------------------------------------------------------------
------------------------------------------------------------
------------------------------------------------------------
-------------NGTIIWTN-----------------SYFLTFNKPELSQYIK---VGF
LRCKISPYIP------NPVRCFRWQEFGH--------HQENCKHKEICPQ----------
------------------------------------------------------------
------------------------------------------------------------
------------------------------------------------------------
------------------------------------------------------------
-------------------------------
>G29_1030_16
------------------------------------------------------------
------------------------------------------------------------
---------------------------N-------CSRGVIRCRDLDGVGPSEILDELQD
QGVSALKRISIKRNGNIVWTN-----------------SYLLTFNKPELPQYIK---VGF
LRCKVSPYIP------NPLR----------------------------------------
------------------------------------------------------------
------------------------------------------------------------
------------------------------------------------------------
------------------------------------------------------------
-------------------------------
>G29_2102_21
------------------------------------------------------------
------------------------------------------------------------
---------------------------N-------SSRGVIRCRDLEGVSVSEILDEFQD
QGVSTLRRISVKRNGNIIWTN-----------------SYLLTFNRPELPQYIK---VGF
LRCKVSPYIP------NPLRCFRCQEFGH-------------------------------
------------------------------------------------------------
------------------------------------------------------------
------------------------------------------------------------
------------------------------------------------------------
-------------------------------
>G29_210920_17
------------------------------------------------------------
------------------------------------------------------------
-----------------------------------------------------------T
PLEVSFCIVTSKDQG-VLSLKTISIKCN-SNIVR--TNSYLLTFSRPELPQYIK---VGF
LRCKVSPYIP------NPLRCFRCQEFGH-------------------------------
------------------------------------------------------------
------------------------------------------------------------
------------------------------------------------------------
------------------------------------------------------------
-------------------------------
>G29_217461_27
------------------------------------------------------------
------------------------------------------------------------
------------------------------------------------------------
----ALKMISIKCKGNIITTNCYLVTSNRPELTRYIKADFLPTSNRPELPQYIK---VGF
LRCKVSPYIP------NPLRCFRCQEFGH-------------------------------
------------------------------------------------------------
------------------------------------------------------------
------------------------------------------------------------
------------------------------------------------------------
-------------------------------
>G29_4048_17
------------------------------------------------------------
------------------------------------------------------------
-----------------------------------------------------------D
QGVSAPKRISIKRNGNIIWTN-----------------SYLLTFNEPELPQYIK---VGF
LRCKVS------------------------------------------------------
------------------------------------------------------------
------------------------------------------------------------
------------------------------------------------------------
------------------------------------------------------------
-------------------------------
>G29_50581_19
------------------------------------------------------------
------------------------------------------------------------
---------------------------N-------SSRVLIQCYDLDGVASSEILDGQLN
QGVSALKRISIKHNGNIITTN-----------------SCLLTFNRRELPQYIS---VGF
L-----------------------------------------------------------
------------------------------------------------------------
------------------------------------------------------------
------------------------------------------------------------
------------------------------------------------------------
-------------------------------
>GFN87213_Plakobranchus_ocellat
--------------DLSPQPDVAKKPCTEAARGAASVAGKRKAEDLPTLISVSPFAGWSP
FKNFMVITSRGAAKVADRSPFKIH-RELKSILGDETIEVTKLGRGDLTLEFKSNDQAKKL
GAIATFLDIP--------VTVSPHKSLN-------SSKGVIRSR--ALRCCSEEEMVEKL
SGVTHARRIKLRWGEDEIQTD-----------------TVVLTFDSPKLPSR-I--RAGY
LTLDVRPYVPL------PMRCYKHQRYGHGKDK--CKKPAAVCVR-----CGKGGHVERD
CSADPH----------------CVN-------CRGDHAASSKTCPKFLEEQAIFS-----
--------------------------------ISASP-----------------------
------------------------------------------------------------
------------------------------------------------------------
-------------------------------
>GFN87446_Plakobranchus_ocellat
-----------------------MNPCTEAARGAVSTASKKKAEDPTTLMSVSPFAGWSP
FKKFMVISSRRSAKVANRSPFKIH-KELKSILGDETIEVTKLGSGVLMVELKSNDQAKKL
GAIATFLDIP--------VTVSPHKSLN-------SSKGVIRSR--DLRCCSEEEMVEEL
SGVTHARRIKVRRGEDKIQTD-----------------TVVLTFDSPKPPSR-I--RAGY
LTLDVRPYVPL------PMRCYKCQRYGHGKDR--CKKPAAVCVR-----CGKGGHVERD
CSADPY----------------CVN-------CKGDHTASSKTCPKFLEEQAILRYKAEN
GGT-----------------------------FQQAR--KAVVVEIHKTISTRT-FASAV
KSQLRTKPAALPKDGGR---SAPSAPPKGKKAQKDSPAPSPQGAAETEVPAKRRAEKSKR
QEASRETFNRFAPLAMDAEDTISSIWGDSSTPQFPEGLRLPYGVPSFPLLIPPPAPGGVT
PRSSAFPFAS---------------------
>GFN87470_Plakobranchus_ocellat
------------------------------------------------------------
-----------------------------------------------MVELKSNDQAKKL
GAIATFLDIP--------VTVSPHKSLN-------SSKGVIHGR--DLRCCSEEEMVEEL
SGVTHARRIKVRWGEDKIQTD-----------------TVVLTFDSPKPPRR-I--RAGY
LTLAVRPYVPL------PMRCYKCQRYGHGKDR--CKKPAAVCVR-----YGKGGHVERD
CSADPH----------------CVN-------CKGDHTASSKTCPKFLEEQAILHYKAEN
GGT-----------------------------FQQAR--KAVVVELHKTISTRT-FASAV
KCQLRMKPAALPKDGGR---SA--------------------------------------
-------VRFCAS-------------GNGC------------------------------
-------------------------------
>GFN87513_Plakobranchus_ocellat
------------------------------------------------------------
----MVISSKGSAKVAS---FKIH-RELKSILGDETIEVTKLGSGDLMVELKSNDQAKKL
GAIATFLDIP--------VTVSPHKSLN-------SSKGVIRSR--DLRCCSEEEMVEEL
SGVTHAWRIKLRRGEDKIQTD-----------------TVVLTFDSPKPPSR-I--RAGY
LTLDVRPYVPL------PMRCYKCQRYGHGKDR--CKKPAAVCVR-----CGKGGHVERD
CSADPH----------------CVN-------CKGDHTASSKTCPKFLEEQSILRYKAEN
GGT-----------------------------FQQAR--KAVVVELDKTISTRT-FASAV
KSQLRTKPAALPKDGGR---SAPSAPPKGKKAQKDSPAPSPQGAAETEVSAKRRAEKSKR
QEASRETFNRFAPLAMDAEDTISSIWRDSSTPSSPRASASPMECPPSPSKSR------PP
PPAEKPQGP----------------------
>GFN88409_Plakobranchus_ocellat
------------------------------------------------------------
-----------------------------------------------MVELKSNDQTKKL
GAIATFLDIP--------VTVSPHKSLN-------SSKGVIRSR--DLRCCSGEEMVEEL
SGVTHARRIKVRRGEDKIQTD-----------------TVVLTFNSPKPPSR-I--RAGY
LTLDVRPYVPL------PMRCYKCQRYGHGKDR--CKKPAVVCVR-----CGKGGHVERD
CSADPL----------------CVN-------CRGNHAASSKTCPKFLEEQAILRYKAEN
GGT-----------------------------FQQAR--KAVVVEIHKTISTPT-FACAV
KSQLRTKPAALPKDGGR---SAPSAPPRGKKPRWILRLPVPREQQKLKYQPSAGPKSPKD
RRPLGKLSIVLRLWRWMLRIR---------------------------------------
-------------------------------
>GFN90351_PoB_001685700_Plakobr
------------------------------------------------------------
------------------------------------------------------------
------------------------------------------------------------
------------------------------------------------------------
----------------------------------------------------------MT
VWLIPH----------------CVN-------CRGDHAASNKTCPKFLEEQAILRYKAEN
GGT-----------------------------FQQAS--KEVVVELHKTISTRT-YACAV
KTQLRMKPAALPKDGGR---SASSAPPKGKKAQKDSPALSPQGTAESEVPAKHRAEKSKR
QEASRETFNPFAPLAMDAEDTISSIWGDLSTP-APRGPPPPLWS----GLPPPP-NLN--
PLPRETP------------------------
>GFN91176_Plakobranchus_ocellat
------------------------------------------------------------
-----------------------------------------------MVELKSNDQAKKL
GPIATFLDIP--------VTVSPLKSLN-------SSKGVIRSR--DLRCCSEEEMVEEL
SGVTHARRIKVRRGEDKIQTD-----------------TVVLTFDSPKPPSR-I--RAGY
LTLDVRPYVPL------PMRCYKCQRYGHGKDR--CKKPAAVCVR-----CGKGGHVERD
CSSDPH----------------CVN-------CRGDHAASSKTCPKFLEEQAILRYKAEN
GGT-----------------------------FQQAR--KAVVVELHKTISTRT-FASAV
KSQLRTKPAALPKDGGR---SAPSAPAKGKKA----------------------------
------------------------------------------------------------
-------------------------------
>GFN91188_Plakobranchus_ocellat
------------------------------------------------------------
-----------------------------------------------MVELKSNDQAKKL
GAIATFLDIP--------VTVSPQKSLN-------SSKGVIRSR--DLRCCSEEDMVEEL
SGVTHARRIKVRRGEDKIQTD-----------------TVDLTFDSPKPPSR-I--RAGY
LTLDVRPYVPL------PMRCYKCQRYGHGKDR--CNKPAAVCVR-----CGKGGHVERD
CLADPH----------------CVN-------CRGDHAASSKTCPKFLEEQAILRYKAEM
AVR-----------------------------FSKPL--RQLLLNSIKRFQPEL-LLVPS
NLSFERSQQRSPRMAAE---VPKIMSHTIILFLWRS------------------------
------------------------------------------------------------
-------------------------------
>GFN91655_Plakobranchus_ocellat
------------------------------------------------------------
------------------------------------------------------------
-------------------------------------------------------MVEEL
KGVTHARRIKVRRGEDKIQTD-----------------NVVLIFDSPKPPSR-I--RAGY
LTLDVRP-----------------------------------------------------
----------------------------------GDHTASSKTCPKFLEEQAILRYKAEN
GGT-----------------------------FQQAR--KAVVVEIHKTISTRT-FASAV
KSQLRTKPATLPKDCGR---NAPSAPPKGKKAQKDSPVPSPQGAAETEVPAKRRAEKSKR
QEAPRETVNRFASLAMDAEDTIISIWGDSSTPSFPRAFASPMECHPSPSKP---------
-------------------------------
>GFN92451_Plakobranchus_ocellat
------------------------------------------------------------
----MVISSKGSSKVADRSPFKTD-RELKSILGDETIKVTKLGSGDLMVELKSKDQAKKL
GVIATFLDIP--------VTVSPHKSLN-------SCKGVIRSH--DLRCCTEEEIVEEL
SGVTHAWRIKVRRGEDKIQTD-----------------TVVLTFDSPKPPSR-I--RAEY
LTLDVRPYVPL------PMRCYKCQ-----------------------------------
---------------------------------VEDHAASSKTCPKLLEEQAILRYKAEN
GGT-----------------------------FQQAR--KVVVVELHKTISTRT-FASAV
KTQLRTKPAALPKDGGR---CAPSAPPKGKKAQKDSPAPSPQGAAETEVPAKRRAEKSKR
QEAPGETLNRFAPLAMDAVDTITSIWGDSSTPSSPRASASPMECPPSPPNPDPPPNPAPR
PRRRNP-------------------------
>GFN93817_Plakobranchus_ocellat
------------------------------------------------------------
-------------MVANRSPSKIH-RELKSILGDETIEVTKLGSGDLMVELKSNDQAKKL
GAIATFLDIP--------VTVSHHKSLN-------SSKGVTRSR--DLRCCSEEEMVEEL
SGVTHARRIKVRRGEDKIQTN-----------------TVVLTFDSAKPPSR-I--RAGY
LTLDVRPYVPL------PMRCYKCQRYGHGKDR--CKKPAAVCVR-----CGKGGHVERD
CSADPL----------------CVN-------CRGNHAASCKTCPKFFEEQAILRYKAEN
GGT-----------------------------FQQAR--KAVVVEIHKTISTRT-FASAV
KSQLRTKPAALPRDGGR---SAPSAPPKGKKAQKDSPAPSPQGASEAEVPAKRRAEKSKR
QEAPRETVHRFAPLAMDAEDTITSIWGDSSTLSSPRASASPMECPPSPSKPQSFSNLAPR
PRR----------------------------
>GFN95423_Plakobranchus_ocellat
------------------------------------------------------------
-----------------------------------------------MVELKSNDQANKL
GAIATFLDTP--------VTGIPHKSLN-------SSKGVIRSR--DLRCCTEEEIVEEP
RGATHARRIKVRRGEDKIQTD-----------------TIVLTCDSPKLPSR-I--RAGY
LTLDVRPSVPL------PMRCSKCQRYGHGNDR--CKKPAVVCVR-----CGKGGHVERD
CSADPH----------------CVN-------CRGDHAASSKTCPKFLEEQAILCYKAEN
GGR-----------------------------FQQAR--KAVVVEIQKTISMRT-FASAV
KSQLRTKPAALPKDGDR---SAPSAPP---------------------------------
------------------------------------------------------------
-------------------------------
>GFN96535_Plakobranchus_ocellat
------------------------------------------------------------
------------------------------------------------------------
------------------------------------------------------------
------------------------------------------------------------
------------------MRCYRCQRYGHGKDR--CKKPAAVCVR-----CGKGGHVERE
CSADPH----------------CVN-------CRGDHAASSKTCPKFLEEQAILGYKTEN
GGM-----------------------------FQQAR--KAVVVELDKTISTRT-FASAV
KCQL--------------------------------------------------------
------------------------------------------------------------
-------------------------------
>GFN99156_Plakobranchus_ocellat
------------------------------------------------------------
------------------------------------------------------------
-------------------------------------------------------MVEEL
SGVTHARRIKVRRGEDKIQND-----------------TVVLTFDSPKPPSR-I--HAGY
LTLEVRPYVPL------LMRCYKCQRYGHGKDR--CKKPAAVCVR-----CGKGGHVERD
CSADSH----------------CVN-------CKGDHAASSKTCPKFLEEQAILRYKAEN
GGT-----------------------------FQQAR--KAVVVELHKTISTRT-FSSAV
KSQLRKKPAALPKDGGR---SAPSAPSKGEKAQKDSSAPSLQGAAETKVPTKRRQ-KSKK
DRRPLEKPSIILRLWRWMLRILYPQSGGIPPPPAPRGPPPPLWSALLPPPNPNPHPNPTP
CPRRRNPKVLR--------------------
>GFN99229_Plakobranchus_ocellat
------------------------------------------------------------
------------------------------------------------------------
------------------------------------------------------------
------------------------------------------------------------
------------------MRCYKCQRYGHGKDR--CKKPAAVYVR-----CDKGGHVERD
CSANPH----------------CVN-------CRGDHAASSKNCPKFLEEQAILHYKAEN
GGT-----------------------------FQQAR--KAIVVEIHKTISTRT-FASAD
KSQLRTKPAALPKDGGR---SAPSAPPKGKKAQQNSAAPSPQEAAETGVPAKRRAEKSER
QKAPSETFNRYRPLAMDAEDTLSLILHPQLS---------------EGFRLPYR---SAV
VALQECRLGD---------------------
>GFO00722_Plakobranchus_ocellat
------------------------------------------------------------
----MVISSKGSAKVADRSPFKIH-RELKSILGDETIEVTKLGSGDLMVELKSNDQAKKL
GAIATFLDIP--------ETVSPHKSLN-------SSKGVIRSR--DLRCCSEEEMVEEL
SGVTHARRIKVRRCEDKIQTD-----------------TVVLTFDSPKLPSR-I--RAGY
LTLDVRPYVPL------PMRCYKCQRYGHGKDR--CKKPAAVCVR-----CGKGGHVERD
CSADPH----------------FVN-------CKGDHTASSKTCPKFLEEQAVLRYKAEN
GGT-----------------------------FQQAC--KAVVVELHKTISTQT-FASAV
KSQLRTKPAALPKDGGR---SAPSAPAKGKKAQKDSPAPSPQGAAETEVPAKRRAEKSKR
QEAPRETFNRFVPLAMDAEDTISSIWGDSSTPSSPRASASPYGVPSLPLQILPPVPGGKT
KRS----------------------------
>GFO02343_Plakobranchus_ocellat
------------------------------------------------------------
----MVISSKRSAKVADRSPFKIH-RELKSILGDETIKVTKLGSGDLMVELKSNDQAKKL
GAIATFLDIP--------VTVSPHKSLN-------SSKGVIRSR--DLRCCSEE----EL
DGVTHARRIIVRRGEDKIQTD-----------------TVVLTFDSPKPPSR-I--RAGY
LTLDVRPYVPL------PMRCYKCQRYGHGKDR--CKKPAAVCVR-----CGKGGHVERD
CSADPH----------------CVN-------CRGDHATSSKTCPKFLEEQSILRYKAEN
GGT-----------------------------FQLAR--KAVVVEIHKTISTRT-FASAV
KSQLRTKPAALPKDGGR---SAFSAPPKGKKAQRDSPAPSPQGAAETEVQAKRRAEKSKR
QEASRETFNRFAPLAMDAEDTITSIWGDSSTPSSPRASASLWSALPPPPNLNPPPNPAPH
PRR----------------------------
>GFO03549_Plakobranchus_ocellat
ELNYKTLHMTQPPYDPSPHPDVAKKPCIEATRGAASVASKRKAEDLPTLMSVSPFASWSP
FTKFMLISSKGSAKVADRSPFKIH-RELKSILGDETIEVTKLGSGDLMVELKSNDQAKKL
GAIATFLDIP--------VTVSPHKRLN-------SSKGVIRSC--DLWCCSEEEMVEEL
SGVTHARRIKVRRGEDKIQTD-----------------IVVLTFDSPKLLSR-I--RAGY
LTLDVRPYVPL------PMRSYKCQRYGHGKDR--CKKPAAVCVR-----CGKGGHGERD
CSADPH----------------CVN-------CRGDHAASGKTCPKFLEEQAILRYKAEN
GGTFQQAREKSPEG------------------FSGSP--KECPLFPLKPQSPSK-SRPPP
PAEKPQGPPPSPSPPYP---FTPEVHVTEGVKQPKKIKGLADQSKGGLPSNKKSVMMDTV
VQWNICGLRSNFEN----------------------------------------------
-------------------------------
>GFO04051_Plakobranchus_ocellat
------------------------------------------------------------
-----------------------------------------------MVELKSNDQAKKL
GAIATFLDIP--------GTVSPRKSLN-------SSKGVIRSR--DLRCCSEEEMVEEL
SGVTHARRIKVRRGEDKIQT----------------------------------------
--LDVRPYILL------PMRCYKCKRYGHGKDR--CKKPAAVCVR-----CGKVGHVERD
CSADPH----------------CVN-------CRGDHAASSKTCPKFLEEQAILRYKAEN
GGT-----------------------------FQQAR--KAVVVVLHIKISMRT-FASAV
KTQLRTKPAALPRMAAE---VPLLPRPKGKKPRRILRLPILREQQKSKYQPSAGPKSRKD
RRPLGKQSIILRLWPWMLRIRYPQSGRIPPPPAPRGPPPPLWSDLPPPPNPNPPS----K
FPFASLTLYP---------------------
>GFO05147_Plakobranchus_ocellat
------------------------------------------------------------
-----------------------------------------------MVELKSNDQAKKQ
GAIATFLEIP--------VTVSPHKSLN-------SSKGVIRSR--DLRCCSEEEMVEEL
SGVTHARRIKVRRGEDKIQTD-----------------TVVLTFDSPKPPSR-I--RSGY
LTLDVRPYIPL------PMRCYKCQRYGHGKDR--CKKPTAVRVR-----CGRGGHVERD
CSADPH----------------CVN-------YRGDHAASSKTCPKFLEKQAILRCKAEN
GGT-----------------------------FQQAH--KAVVVEIHKTISTRTSFASAV
KSQLRTKPAALPKDGGR---SAPSAPPKGKKAQKDSPAPSPQGAAETEIPAKRRPENPKD
KRPLGKQ-----------------------------------------------------
-------------------------------
>GFO05876_Plakobranchus_ocellat
------------------------------------------------------------
-----------------------------------------------MVELKSNDQAKKL
GAIATFLDIP--------VTVNPHKSLN-------SSKGVIRSR--DLRCCSEEEMVEEL
SSVTHARRIKVRRGEDKIQTD-----------------TVVLTFEIPKPPSR-I--RAGY
LTLDVRPYVPL------PMRCYKCQRYGHGKDR--CKKPAAVCVR-----CGKGGHVERD
CSADPH----------------CVN-------CKGDHIASSKTCPKFLEEQAILRYKAKN
GG----------------------------------------------TFQP--------
------------------------------------------------------------
------------------------------------------------------------
-------------------------------
>GFO07837_Plakobranchus_ocellat
-------------------------------------------------MSVSPFAGWSP
FKKFMVISSKGSAKVADRSPFKIH-REWRSILGDKTIEVTKLGSGDLMVELKSNDQAKKL
GAIATFLDIP--------VTVSPHKSLN-------SSKGVIRSR--DLRCCSEEEMVEEL
SGVTHARRIKVRRGEDKIQTD-----------------TVVLTFDSPKPPSR-I--RAGY
LTLDVRPHVPL------PMRCYKCQRYNHGKDR--CKKPAAVCVR-----CGKGGHVERD
CSADPH----------------CVN-------CKGDHTASSKICPKFLEEQAILRYKAEN
GGT-----------------------------FQQVR--KAVVVEIHKTISTRT-FASAV
KSQLRTKPAALPKDGGRSAPSAPSAPPKGKKAQKDSPAPSPQGAAETEVPAKRRAEKSKR
QEAPRETLNRFAPLAMDAEDTISTITSKLLYAARQRIYTEPALHLDGQPIPVKGEAKFLG
VVFDSKLNFS---------------------
>GFO10695_Plakobranchus_ocellat
------------------------------------------------------------
------------------------------------------------------------
------------------------------------------------------------
----------MSGGEDKIQTD-----------------TVVLTFDSPKPPSR-I--RAGY
LTLDVRPYVPL------PMRCYKCQRYGHGKDR--CKKPAAVCVR-----CGKGIHVERD
CSADPH----------------CVN-------CRGDHTASSKTCPKFLEEQAILRYKAEN
GGT-----------------------------FQQAR--KAVVVEIHNTISRRT-FLVPS
NLSFERSQQRSPRMAAE---VPLLPRPGGKKPRRILRLPV----------PKRRAEKSKR
QEAPRESVNRFAPLAMDAEDTISSIWGGFLYPQLPEGLRLPYGSAVVALQECRLGEGQLP
PRGYTLLLLR---------------------
>GFO12516_Plakobranchus_ocellat
NLKTYPMTKPKNPSDPSPHPDMAKKPCTEAARGAASVASKRKVEDLPTLMSVSPFAGWSP
FKKFMVISSKGPAKVTDRSPFKIH-RELKSILGDETIEVTKLGSGDLMVELKSNDQAKKL
GAIATFLDIP--------VTVSPHKSLN-------SSKGVIRSR--DLRCCSEEEMVEEL
SGVTHARRIKVRRGEDKIQAD-----------------TVVLTFDSPKPPSR-I--HAGY
LTLDVRPYVPL------PMRCYKCQRYGHGKDR--CKKPAAVCVR-----CGKGGHVERD
CSADPY----------------CLN-------CKGDHTASSKTCPKFLEEQAILRYKAEI
GGT-----------------------------FQQAR--KAVVVEIHKTISTRT-FASAV
KSQLRTKPAALPKDGGR---SAPSAPPKGEKAQKDSPAPSSQGAAEPEVPAKRRAEKSKR
Q-----------------------------------------------------------
-------------------------------
>GFO13759_Plakobranchus_ocellat
------------------------------------------------------------
-----------------------------------------------MVELKSNDQAKKL
GAIATFLDIP--------VTVSPHKSLN-------SSKGVIRNR--DLRCCSEEEMVEEL
SGVTHARRIKVRRGEDKIQTD-----------------IVVLTFDSPKPPSR-I--RAGY
LTLDVRPYVPL------PMRCYKCQRYGHGKDR--CKKPAAVCVR-----CGKGGHVERD
CSADPH----------------CVN-------CKGDHAASTKTCPKFLEEQAIHRYKAEN
GST-----------------------------FQQAR--KAVVVELHKTISTRT-FASAV
KSQLRTKPAALPKDGGR---SAPSAPPKGKKAQKDSPAPSPQGAAETEVLAKRRAEKSKK
QEASRETFNRFAPLAMDAEDTISSIWGDSSTPSSPRASASPMECPPSPSKSQSPSKSRPP
PPAEKPQGP----------------------
>GFO14511_Plakobranchus_ocellat
-----MTKQKNKNPDPSPQPDVAKKPCTEVARGAASLASKRKAEDLPSLMSMSPFAGWSP
VKKFMVISSKGSAKVVDRSAFKIH-RDLKSILSDESIEVTKLGSGDLMVELKSNVQAKKL
GAIATFLDTP--------VTVSPHKSLT-------SSKGVIRSH--DLRCCSEEEMVEEL
SGVTHARRIKVRRGEDKIQTD-----------------TVVLTFDSPKPPSR-I--RAGY
LTLDVRPYVPL------PMRCYKSKRYGHGKDR--CKKPAAVCVR-----CGKGGHVERD
CSVDPH----------------CVN-------CRGDHAASSKTCPKFLEEQAILRYKADN
GGT-----------------------------FQQAR--KAVVVELHKTISIRA-AEPEV
PAKRMAEKSKDRRP------------------LGKQSIVLRLWRWMLRIRFPQS------
------------------------------------------------------------
-------------------------------
>GFO14995_Plakobranchus_ocellat
------------------------------------------------------------
-----------------MSTLVLT-------------EVTKLGSGDLMVELKSNDQAKKL
GAIATFLDIP--------VTVSPHKSLN-------SSKGVIRSR--DLRCCSEEEMVEEL
SGVNHARRIKVRRGEDKIQTD-----------------TVVLTFDSPKPPSR-I--RAGY
LTLDVRPYVPL------PMRCYKCQRYGHGKDR--SKKPAAVCVR-----CGKDGHVERD
CSADPF----------------CVN-------CRGDHAASSKTCPKFLEEQAILRYKAEN
GGT---------------------------------F--QQVVVEIHKTISTLT-LMLVP
------------------------------------------------------------
------------------------------------------------------------
-------------------------------
>GFO15217_Plakobranchus_ocellat
------------------------------------------------------------
------------------------------------------------------------
------------------------------------------------------------
------------------------------------------------------------
------------------MRCYKCQRYGHGKDR--CKKPAAVCVR-----CGKGGHVERD
CSADPH----------------CVN-------CRGDHTASSKTCPKFLEEQAILRYKAEN
GGT-----------------------------FQQAR--KAVVVEIHKTISTRT-FASAI
KSQLRTKPAALPKDGGR---STPSAPLKGKKAQKDSPAPSPQGTAETEVPAKRRAEKSKR
QEAPRETFNRFAPLAMDAEDTITSIWGDSSTPSSPRASASPMKCPPSPSKPQPP-SKYHP
PPPAVKPQGP---------------------
>GFO18977_Plakobranchus_ocellat
---------------------MAKKPCTEAARGAASVGSKRKAEDLPTLMSVSPFSGWSP
FKKFMVLSSKGSAKVADRSPFKIHYRELKSILGDETIEVTKLGSGDLMVELKSNDQAKKL
GAIAMFLDIP--------VTVSPHNSLN-------SSKGVIRSR--DLRCCSEEEMVEEL
SGVTHARRIKVRQGEDKIQTD-----------------TVVLTFDSPKPPSR-I--RAGY
LTLDVRPYVPL------PMRCYKCQRYGHGKDR--CKKPAAVCVR-----CGKGGPVERD
CSADPF----------------CVD-------CRGDHAASSKTCPKFLEEQAILR-----
--------------------------------YKEIP------------PPPAP-RGPPP
PLWSALPPPPNPVP------------------RPRR------------------------
------------------------------------------------------------
-------------------------------
>GFO19367_Plakobranchus_ocellat
------------------------------------------------------------
-----------------------------------------------------MNRQKML
GAITTFLDIP--------VTVSPHKSLN-------SSKGVICSR--DLRCCSEVEMVEEL
SGVTHARRIKVRRGEGKIQTD-----------------TVFLTFDSPKPPSR-F--REGY
LTLDVRPYVPL------PMRCYKCQRYGHGKDR--CKKPAAVCFR-----CGKGGHVERD
CSADPH----------------CVN-------CRGDHAASSKTCPKFLEEQAILRYKAEN
GGT-----------------------------FQQAR--KAVVVEIHKTISTQT-FASAV
KSQLRTKPAALPKDGGR---SAPSAPPKGKKAQKDSPAPSPQGAAETEVPAKRRDEKSKR
QEAPRETVNRFAPLVMDAEDTISSIWGDSSTPSSPRASASPMECSPSPSRSR------PS
PPAEKPQGP----------------------
>GFO19452_Plakobranchus_ocellat
------------------------------------------------------------
------------------------------------------------------------
------------------------------------------------------------
------------------------------------------------------------
------------------MRCYKCQRYGHGMDR--GKKPAAVCLR-----CGKGGHVECD
FSADPH----------------CVN-------CRGDHAVSSKTCPKFLEEQAILRYKAEN
GGT-----------------------------FQQAR--KTVVLELHKTISTRT-FASAV
KSQLRTKPAALPKDGGR---GGSSAPPKGKKAQKDYLAPSPQEAGETEVTSKGRAEKPKG
LKAPGETFDRFAPLALDAEDTISSIWGNSSTPSSPSASASPMDSNFEELKLLLNRSQSAV
VALQECRLGE---------------------
>GFO22887_Plakobranchus_ocellat
------------------------------------------------------------
------------------------------------------------------------
------------------------------------------------------------
------------------------------------------------------------
------------------MRCYKCQRDGHGKDM--CKKPATVCVR-----CGKGGHVERD
CSADPH----------------CVN-------CRGDHAASSKTCPKFLEEQAILCYKAEN
GGT-----------------------------FQQA--VSQLWLKSIKRFQPVL-MLVPS
RLSFERS-----------------------------------------------------
------------------------------------------------------------
-------------------------------
>GFO24189_Plakobranchus_ocellat
------------------------------------------------------------
----MVISLKGSAKVADRSPFKIY-RELKSILGNGTIEVTKLGSGDLMVELKSNDQAKKL
GAIVTFLDIP--------VTVSPHKSLN-------SSKGLIRSR--DLRCCSEEEMVEEL
SGVTHARRIKVRRGEDKIQTD-----------------TVVLTFDSPKPPSR-I--SAGY
LTLDVRPYVPL------PMRCYKCQRYGHGKDR--CKKPAAVCVR-----CGKGGHVDPD
CLADLH----------------CIN-------CRGDHAASSKTCPTFLEEQAILRYKAEN
GGT-----------------------------FQQAR--KAVVVELHTTIL---------
------------------------------------------------------------
------------------------------------------------------------
-------------------------------
>GFO24492_Plakobranchus_ocellat
------------------------------------------------------------
-----------------------------------------------MVELKSNDQAKKL
GAIATFLDIP--------VTVSPHKSLN-------SSKEVIRSR--DLRCCSEEEMVEEL
SGVTHARCIKVRRDEDKIQTD-----------------TVVLIFNSPKPQSR-I--RAGY
LTLDVRPYVPL------PMRCYRCQRYGYGKDR--CKKPAAVCIR-----CGKGGHVERD
CSADSL----------------CVN-------CKGDHAASSKTCTKFLEEQAILRYKAEN
GGS-----------------------------FQQAR--KADVVELHKTISTRT-FASAV
KSQLRTKPAALPKVAAE---VPLLPRPRGKKPRRILRLPVPREQQNLKYQPSAGPKSKKD
RRPLGKQSIVLRLWRWMLRILYPQSGAIPPPPAPQGPPPPLWSALPPPPNPNPPPNPAPR
HRWRNPKVSQ---------------------
>GFO25199_Plakobranchus_ocellat
------------------------------------------------------------
-----------------------------------------------MVELKSNDQAKKL
GAIATFLDIP--------VTVSPHKSLN-------SSKGVIRSR--DLRCCSEEDMVEEL
SGVTHARRIKVRRGEDKTQTD-----------------TVVLTFDSPKPPSR-I--RAGY
LTLDVRPYVPL------PMRCYKCQRYGHGKDR--CKKPAAVCVR-----CGKGGHVERD
SSADLH----------------CVN-------CKGDHTASSKTCPKFLEEQAILRYKAEN
GGT-----------------------------FQQAR--KAVVVELHKTISTRT-FASAV
KSQLRTKPAALPKDGGR---SAPSAPPKGKKAQKDSPAPSPQGAAETEVPTKR-----KR
QEAPRETQSFCAS-------------GDGC------------------------------
-------------------------------
>GFO26995_Plakobranchus_ocellat
------------------------------------------------------------
------------------------------------------------------------
------------------MTVSPHKSLN-------SSKGVIRSR--DLRCC----SEEEL
SGVTHARRIKVRRGEDKIQTD-----------------TVVLTFDSPKPPSR-I--RAGY
LTLDVRPYVPL------PMRCYKCQRYGHGKDR--CKKPAAVCVR-----CGKGGHVERD
CSADPH----------------CVN-------CKGDHTASSKTCPKFLEEQVILRYKAEN
GGT-----------------------------FQQAR--KA-VVELHKTISTRT-FASAV
KSQLRTKPAALPKDGGR---SAPSAPPKGKKAQKDSPAPSPQGAAETEVPAKRRAEKSKR
QETPRETFNRIQGNENVDKLAKAALNRTSTSRKLICYSDLKPKINTYIKSVWQRDWDAEG
ANKLHEVLPN---------------------
>GFO27871_Plakobranchus_ocellat
--------------------MQFTACLFSHSLQGLAGGRRLTSHMPQALVCFLALVVKIF
SNFNWGRGSKGSAKVADRSPFKIH-RELKSILGDDTIEVTKLGSGDLMVELKSNDQAKKL
GAIATFLDIP--------VTVSPHKSLN-------SSKGVIRSR--DLRCCSEEEMLEQL
SGVTHARRTKVRRGEDKIQTD-----------------TVVLTFDSPKPPSR-I--RAGY
LTLDVRPYVPL------SMRCYKCQRYGHGKDR--CKKPAAVCVR-----CGKGGHVERD
CSADAY----------------CVN-------CRGDHTASSKTCPKFLEEQAILRYKAKN
GGT-----------------------------FQQAR--KAVVVELHKTISTRT-FASAV
KCQFRTKPAALPKDGGR---SAPSARPNVKKAQKDSPAPSPQGAAETKVPANRRAEKSKR
QRAPRDTVNRFAPLAMDAEDTISSIWGDSSTPSFPRASASPMECPPSPSKPQSPSKSHPL
PPAEKPQGP----------------------
>GFO27880_Plakobranchus_ocellat
------------------------------------------------------------
----MVISSKGSAKVANRSPFKIH-RELKSILGDQTIEVTKLGCGDLMVELKSNDQAKKL
GAIATFLDIR--------VTVSPHKSLN-------SSKGVIRSR--DLRCCSEEVMVEEL
SGVTHARRIKVRRGEDKIQTD-----------------TVVLTFDSPKQPSR-I--RAGY
LTLDVRPYVPL------PMRCYKCQRYGHGKDR--CKKPAALCVR-----CGKGGHVERD
CSAVPH----------------CVN-------CKGDHTAISKTCPKFLEEQAILR-----
------------------------------------------------------------
------------------------------------------------------------
------------------------------------------------------------
-------------------------------
>GFO29330_Plakobranchus_ocellat
-------------------------------------------------MSVSPFAGWSP
FKKFMVISSRGSANVADRSPFKIH-RELKSILGDETIEVTKLSRGDLMVELKSNDQAKKL
GAIATFLDIP--------VTASPHKSLN-------SSKGVICSR--DLRCCSEEEMVEEL
SGVTHARRIKVRRGEDKIQTD-----------------TVVLTFDSPKPPSR-I--RAGY
LTLDVRPYVTL------PMRCYKCQRYGHGKDR--CKKPAAVCVR-----CGKDGHVERD
CSADPH----------------CVN-------CRGDHAASSKTCPKFLEEQAILRFKAEN
GGT-----------------------------FQQAR--KAVVVELHKTISTRT-FASAV
KSQLRTKPAALPKDGGR---SAPSGPAKGKKA----------------------------
------------------------------------------------------------
-------------------------------
>GFO29612_Plakobranchus_ocellat
------------------------------------------------------------
-----------------------------------------------MVELKSNDQAKKL
GAIATFLDIP--------VTVSPQKSLN-------SSKGVIRSC--DLRCCSEEEMVEEL
SGVTHARRIKVRRGEDKIQTD-----------------TVVLTFDSPKPPSR-I--RAGY
LTLDVRPYVPL------PMRCYKCQRYGHGKDR--CKKPAAVCVR-----CGKGGHVERD
CSVDPH----------------CLN-------CRGDHAASSKTCPKFLEEQAILRYKAEN
GGT-----------------------------FQQAR--KAVVVEHHKTISKRT-FASAV
KTQLRTKPAALPKDGNR---SAPSAPPKWNKAQKDSPAPSPQRAAETKVPAKHRAEK---
------------------------------------------------------------
-------------------------------
>GFO31434_Plakobranchus_ocellat
------------------------------------------------------------
------------------------------------------------------------
------------------------------------------------------------
------------------------------------------------------------
----------M------SYRCAVISANAMPTARTGVKKLAAVCVR-----CGKGGHVERD
CSADPH----------------CIN-------CRGDHPVSSKTCPKFLEEQAILRYKAEN
GGT-----------------------------FQQAR--KAVVVEIHKTISTRT-FASAV
KTQLRTKPATLRNDGVR---SAPSAPPKGKKSQKDFPALSPQRAAETEVSVKRKAEKSKR
QEAFRETLNRFAPLAMDAEDTVSSIWGDSSTPSSPMASASPMECPPSPSKAQFP-SKSRP
PPSAEKPQGP---------------------
>GFO32879_Plakobranchus_ocellat
------------------------------------------------------------
-----------------------------------------------MVELKSNEQAKKL
GAITTFLDIP--------VTVSPHKSLN-------SSKGVIRSR--DLRCCSEEEMVEEL
SGVTHARRTKVRRGEDKIQTD-----------------TVVLIFDSPKPPSR-I--RAGY
LTLDVRPYVPL------PMRCYKCQRYGHGKDS--CKKPAAVCFR-----CGKGGHVERD
CSADPH----------------CVN-------CRGDHAASNKTCPKFLEEQAILRYKVEN
GGT-----------------------------FQQAR--KAVVVEIHKTISTRT-FASAV
KSQLRTKPATLPKDGGR---SAPSASPKEKKAQKDSPAPSPQGAAETEVPAKRRAEKSKR
QEAPGETVNRFAPLAMDAEDTITSI-----------------------------------
-------------------------------
>GFO34109_Plakobranchus_ocellat
------MTKPKNPSDPSPHPDMAKKPCTEAARGAVSVASKRKAEDLPTLMSVSPFAGWSP
FKKFMVISSKGSGKVADRSPFKIH-RELKSILGDETIEVTKLGSGDLMVELKSNDQAKKL
GAIATFLDIP--------VTVSFHKSLN-------SSKGVIRSR--DLRCCSEEEMVEEL
SGVTHARRIKVRRGEDKIQTD-----------------TVILTFDSPKPPSR-I--RAGY
LTLDVRPYVPL------PMRCYKCQRYGHGKDR--CKTPAAVCVR-----CGKGGHVESD
CSADPL----------------CIN-------CRGNHAASSKTCPKFLEEQAILRYKAEN
GGT-----------------------------FRQAR--KAVVVEIHKTISTRT-LGEGQ
VPPRGYTLLLPQTGSPG---GEAALLIRNGTRFSEIDLKTGLHAAAATISLEKTLTVCSL
YLPPNSPVSKLSLAELFDQLPKPFLVLGDFNAHSPAWGDSRRDGRGRMLEEFTAENDFII
LNSGEQTFVHSAYHSTSAIDL----------
>GFO37226_Plakobranchus_ocellat
------------------------------------------------------------
-----------------------------------------------MVELKSNDQAKKL
GAIATFLDIP--------VTVIPHKSLN-------SSKGVIRSR--DLRCCTEEEMVEEL
SGVTHARRIKVRRGEDKIQTD-----------------TVVLTFDSPKPPSR-I--RAGY
LTLDVRPYEPI------PMRCYKCQHYGHDKDR--CKKPAAVCVR-----CGKGGHFERD
CSADPH----------------CVN-------CRGDHAASSKTCPKFLEEQAILRYKAEN
GGT-----------------------------FQQAR--KAVVVDLHKTISTRT-CASAV
KSQLRTKPAALPKDGGR---SAPSAPPKGKKAQKDSTAPSPHGAAETEVPVKRRAEKSKR
QEAPSKTVNRFAPLAIDAEDTITSIWGDSSTPSSPRASASPMGYPPPPPNPNPPPNPAPR
SRRRNA-------------------------
>GFO37245_Plakobranchus_ocellat
------------------------------------------------------------
------------------------------------------------------------
-------------------------------------------------------MVEEL
SGVTHARRIKVRRGEDKIQTD-----------------TVALTFDSPKPPSR-I--RAGY
LTLDVRPYVPL------PMRCYKCQRYGHGKDR--CKKPAAVCVR-----CGKGGHVERD
CSADPH----------------CVN-------CKGDHIASSKTCPKFLEEQAILRYKAEN
GGT-----------------------------FQQAR--KAVAV----------------
------------------------------------------------------------
------------------------------------------------------------
-------------------------------
>GFO40543_Plakobranchus_ocellat
------------------------------------------------------------
-----------------------------------------------MVELKSNDQAKKL
GAIATFLDIP--------VTVSPHKSLN-------SSKGVIRSR--DLLCCSEEEMVEEL
SGVTHARHIKVRRGEDKIQTD-----------------TVVLTFDSPKPPSR-I--RAGY
LTLDARPYVPL------PMRCYKCQRYGHGKDR--CKKPAAVCVR-----CGKGGHVERD
CSADPF----------------CVN-------CKGDHTASSKTCPKFLEEQAILRNKAEN
GGT-----------------------------FQQAR--KAVVVELHKTISTRT-FASAV
KSQL--------------------------------------------------------
------------------------------------------------------------
-------------------------------
>GFO47651_Plakobranchus_ocellat
------------------------------------------------------------
------------------------------------------------------------
------------------------------------------------------------
------------------------------------------------------------
------------------MRCYECQRYSHGKDR--CKKPAAVCVR-----CG--------
CSADPH----------------CVN-------CRGDHAASSKTCPKLLEEQAFLRYKAEN
GGT-----------------------------FQQARNAEKLWLKSIKRFQPEH-MLMPT
SQNLERSQQRLPRVVAE---VPLLPRPREK--------------------AKKDTSALKS
QRAAETTC----------------------------------------------------
-------------------------------
>GFO49463_Plakobranchus_ocellat
------------------------------------------------------------
------------------------------------------------------------
-------------------------------------------------------MVEEL
SGVTHARRIKVRRGEDKIQTD-----------------TVVLTFDSPKPPSR-I--RAGY
LTLDVKPYVPL------PVRCYKCQRYGHGKDR--CKKPAAVCVR-----CGKGGHVERD
CSADPY----------------CVN-------CRGDHTASSKTCPKFLEEQAILRYKAEN
DGT-----------------------------FQQAR--KAVVVEIHKTISTRT-FASAD
KSQLRTKPAALPKDGGR---SAPSAPPKGKKS--------PEGFSGSQSPGSSRN-----
------------------------------------------------------------
-------------------------------
>GFR61059_Elysia_marginata
------------------------------------------------------------
------------------------------------------------------------
------------------------------------------------------------
------------------------------------------------------------
------------------MRCFRCHRFGHGRDR--CRRNIDLCVK-----CDELGHRGEE
CDRSHK----------------CVN-------CKGDHPASSKNCPKYLKEEAILRYRAHN
GGT-----------------------------FRQAR--AAVIAEVAKEVRPKFYAQAVR
GGPARRVTVPVTAQNKIESVRMAQNSATKKARPTNDRPRTGET--RKPQTFERYATNPEV
DLESIDSLRSVPKDFCHACCRAGGTSPPRPAPRRQP-----------PPFPASPD-----
----------GSCPGGF--------------
>GFR64683_Elysia_marginata
------------------------------------------------------------
------------------------------------------------------------
MLMQVKEMCR--------VNVRVSRDEY-------LNRSKGIISDRDLRGCDEEELVEDV
PGVIHARRMEVRRGGEKI--N-----------------TFVLTFDSPTPPAE-I--KVGY
LDLKVRPFVPT------PMRCFKCHRYGHGSER--CRRQEAICAR-----CGRTGHKIKE
CPNDPR----------------CIN-------CGGDHAASDRNCPKFQEEKAILHYRAYH
GGT-----------------------------FQQAR--AAVVVEVAREIQARSFATVVR
KGPTKLGGAQAKKSIQTTPAPAKAAPPRERLVGEPTQRNRGTI---EKTPTARFGTQPDV
PLEQINSIWETQIEKILHVGRTISPHPSPSPPLPPSIAQDESDMDADLGAALGEASPKYP
STQNVVNRKCKGLAGPPSG------------
>GFR65040_Elysia_marginata
------------------------------------------------------------
------------------------------------------------------------
-----------------------------------------------------MDS----
------------------ACK-----------------NFNQSINQPIPPSE-V--RS--
-------YVPT------PMRCFRCHRFRHGRDR--CRRSIDLCVK-----CGEPGHRGEE
CDRGHK----------------CIN-------CKGGHPASSKNCPKYLEEQAILRYRAHN
GGT-----------------------------FGHAR--AAVIVKVAKEVQPKLYAQAVR
GGPAWMVTTPVTAQKKQLKVYQWLKIRPQRRQDLPLISQGQPP--------PRAPASEDS
DRGDMGTDLGSALSADPRGCPLSPLVLIQPKRPPSSGPVKAAGGKKDIRVWQDLH-----
----------GGLPGK---------------
>GFR65184_Elysia_marginata
------------------------------------------------------------
------------------------------------------------------------
------------------------------------------------------------
----------------MIPTN-----------------SFILTFDSPTPPTQ-V--KAGY
VKLNVRPYVPT------PMRCYKCHKFGHGREK--CRRQGPICSK-----CGKVGHAADS
CKNDPH----------------CIN-------CRGDHAASDKVCPKYAEEQAILRYRAYN
GGT-----------------------------FQQAR--AAVVLEVAKEVRPRTYAQVTK
--STRAPVASSNVPDLSSKVQ--QETPGTRGGGSLEKRFRRRQR----------------
------------------------------------------------------------
-------------------------------
>GFR66780_Elysia_marginata
------------------------------------------------------------
------------------------------------------------------------
--------------------------------------MSKTGRGVLLEVDTRMDEERLM
RMYELAGMKENWEGERKIKTN-----------------TFVLTFNSPTPPQE-I--KAGY
LSLTVRLYVPT------PMRCFRCHRFGHGRDR--CRRNIDLCVK-----CGEPGHRGEE
CDRSHK----------------CVN-------CKGDRPAISKNCPKYLEEQAILSYRAHN
GGT-----------------------------FGQAR--AAVIVEVAKEVRPKLYAQAVR
GGPARRVTTPVTAQNK--------------TGSLP-MDHSSAT--------KKARPTND-
----------------------------QPKTSKTCQ-----------------------
-------------------------------
>GFR75856_Elysia_marginata
------------------------------------------------------------
------------------------------------------------------------
------------------------------------------------------------
------------------------------------------------------------
------------------MRCFRCHRFGHGRDR--CRAREELCVK-----CGEPGHRGEE
CKKEPR----------------CVN-------CKGEHPANSKSCPKYMVEQAILRYRAQN
GGT-----------------------------FGQAR--AAVIVKVAKEVRPKLYAQAVR
GGPARRVTAPVSTQSKIESLPVARNSATGRAGLSNNKHNTEKT--RKPQTCGRYGADPEV
DLESID--LSLPKNSCRVDRRAGGKSPPRPGPLQQPSPTQQPSPTQQPPFPASPE-----
----------GSCTGGVRQ------------
>GFR82566_Elysia_marginata
------------------------------------------------------------
------------------------------------------------------------
------------------------------------------------------------
---------MGPYCPIGWSNR-----------------GLGLPLQG-SPGAA-A--VGLV
ICVPLLGSVAG------WAPRFKCHKFGHGREK--CRRQEPICGK-----CEKVGHAADS
CKNDPH----------------CVN-------CRGDHAASDKVCPKYAEEQDILRYRAYN
GRT-----------------------------FQQAR--AAVVLEVAKEVRPRTYAQVTK
RETTRAPVDSANAPDLTSKAQ--QVTPGTRG--VTRKRVSTPAKITSNESKKAQKNDNRY
GTEANFEELLDLTKRCNVGIMAIQDSKLPEGWAPPRGFQLLSSEDPSRGASLFIGNSMRA
TKINLNTNLVAEAARISCP------------
>GFR84261_Elysia_marginata
------------------------------------------------------------
------------------------------------------------------------
------------------------------------------------------------
------------------------------------------------------------
------------------MRCFRCHRYGHGRNK--CRAKDELCVR-----CGEPGHGSEE
CKRDVR----------------CVN-------CKGDHPANSKTCPKYMEEQAILRHRANN
GGT-----------------------------FKQAR--AAVVINVAKEIRPRLFTQVVR
GTSTRGVTTSATVQESVGVLSQVSTTARDGPGKKNVRMVESESSKRVRREKDRYGAESDV
DINSIDSIWSIPEDLCSVGCGTGETSAPRPTPSRRSCPPRKSPPSQQSPPSQPPPRAPQP
PPRAPQPPPRAPAPEDSDS------------
>GFR85203_Elysia_marginata
------------------------------------------------------------
-------------------------------------------------MLEVERTSDEE
KLIGMKELGG--------LKVKVTRDSY-------LNTSRGVINHRDLRGSREEEFVEWI
PGVISARRIEIKRGEERIKTN-----------------TYVLTFDSPTPPSE-V--KAGY
LPVKVRPYVPT------PMRCFRCHRFGRGRDR--CRMKEELCVR-----CGETGRRGDE
CKRNPR----------------CVN-------CKGEHPASSKSCPKYMEEQAILRYRAQN
GGT-----------------------------FGQAR--AAVIVEVAKEVRPKLYAQAVR
GGPIRKVTAPVPTPKKSEIAPLALNSATRRTDYSKNKNKSEET--RKPQTCGRYGADPEV
DLESIDSIWSLPKNSCRAGRRTG-------------------------------------
-------------------------------
>GFR88842_Elysia_marginata
---------------------------MDTQTKTFAESVRNTKRPGSHTPAKRRAVDLFE
AIAGRKRYINLESVGGGGKICDLSPFQIYDELEGVLEKDPQKTKTIRGLLVEVRDDETER
KLLNLKTMAG--------VPFRAGPDRF-------LNTSKGVVTHKDLLRCKEDEFVRRC
PGVTYAKHIEKRTSEELIPTN-----------------SFILTFNSPTPPTQ-I--KAGY
VKLNVRPYVPT------PMRCFKCHKFGHGREK--CRRQDPICGK-----CGKVGHAADS
CKNDPH----------------CVN-------CRGDHAASDKVCPKYAEEQAILRYRAYN
GET-----------------------------YQQAR--AAVVLEVAKEERPSTYAQVTK
RETIRAPVASTNAHNLTSKAQ--QVTPGTRE--VTRKRISTPAKITRNESTQAQKNENRY
GTESDVDIDN-----------------IDSIWNVPRDFYRAGCRTGGTSPPRPAPRRQSS
PSQQPPPLPSQPPPRAPGA------------
>GFR90858_Elysia_marginata
------------------------------------------------------------
------------------------------------------------------------
------------------------------------------------------------
----------------MQSYT-----------------ALTLKLNV-RPYVP-T--P---
------------------MRCFKCPKFGHGREK--CRRQDPLCGE-----CGKVSHAADN
YKNGPH----------------CVN-------CRGDHAASDKVCPKYAEEQVILRYRTYN
GGT-----------------------------FQQAR--AAVVLEMAKELRPRTYAQVTK
RKSTRAPVVSASAPGLTSKDIGVDNIDSVWS--VPREFCS--------------------
-ASRRAGG-------------------APPSRPAPRQQSSPSQQSFPSQQSPFPSLPLGP
QPRGIRTVEIWTPIRDP--------------
>GFR92175_Elysia_marginata
------------------------------------------------------------
-------------------------------------------------MLEVERKSDEE
KLIGMKELGG--------LKVKVTRDSY-------LNTSRGVVNHRDLRGSREEEFVEWI
PGVISARRIEIKRGEERIKTN-----------------TYVLTFDSPTPPSE-V--KAGY
LPVKVRPYVPT------PMRCFRCHRFGHGRVK--CRVKEELCVR-----CGEPGHRGDE
CKRNPR----------------CIN-------CKGEHPASSKSCPKYMEEQAILRYRAQN
GGT-----------------------------FGQAR--AAVIVEVAKEIENIDRNSAER
---FKQRDTTLDNLRRSD------DRGRWLQARVVSVLVLLVP--YNPASMIYK------
DYISIITVWNSNLKIQRQALFCLAAGFLRSLK----------------------------
-------------------------------
>GFR92514_Elysia_marginata
------------------------------------------------------------
-------------------------------------------------MLEVERKSDEE
KLIGMKELGG--------FKVKVTRDSY-------LNTLRGVVNHRDLRGSREEEFVEWI
PGVISARRIEIKRGEEKIKTN-----------------SYVLTFDSPTPPSE-V--KAGY
LPVKVRPFVPT------PMRCFRCHRFGHGRDR--CRVKEELCVR-----CGEPGHRGDE
CKRNPR----------------CVN-------CKGEHPANSRSCPKFMEEQAILRYRAQN
GGT-----------------------------FGQAR--AAVIVEVAKEVRPKLYAQAVR
GGPIRKVTAPVPTPNNSEIAPMALNSATRRTDHSNSKHRSEET--RKPQTCGRYGTDPEV
DLESIDSIWSLPKNSSRAGRRTGGVVLPLASSPLLHSSPSFPSSPP---LPSTPPFPAVP
PFPTVPPFPASPSALSADP------------
>GFR93657_Elysia_marginata
------------------------------------------------------------
------------------------------------------------------------
----MECIAQ--------LVVASLRG-------------------QEVAGSKHSR----A
QSVINARRIEISRGDRRIKTN-----------------T----INTPTPPQE-I--KAGY
LPLTVRPYVPT------PMRCFRCHRFGHSRNR--CRAKEELCVR-----CGEPGHRSEE
CKIDVR----------------CVN-------CKGDHPANSKTCTKYMEEQAILRYRASN
GGT-----------------------------FKQAR--AAVVVNVSNPVKGNQ-TETVY
TGSAGDVDPSRDDIRDREGVSRCTFPGFDHGQG---------------------------
--------WSW-------------------------------------------------
-------------------------------
>GFR98133_Elysia_marginata
------------------------------------------------------------
-------------------------------------------------MLEVERKSDEE
KLLGMKELGG--------LKVKVTKDSY-------LNTSRGVINHRDLRGSREEEFVEWI
PEVISARRIEIKKGEERIKTN-----------------TYVLTFDSPTPPFE-V--KKGY
LPVKVRPYVPT------PMHCFRCHRFGHGRDR--CRAREELCVK-----CGEPGHRGEE
SKRKPR----------------CVN-------CKGEHPANSRSCPKYMKEQAILRYRAQN
GGT-----------------------------FEQAR--AAVIVEVAKEMRPKLYAQAVR
GGPIPK-MALRPKVVLVWIPSHVGIPGNEKVDELAKLALNKEV--HDDKQVIWSDLKLKV
N-THVEQLWQTDWDTEVDNKLHEIRSNLKENSIMMKD-----------------------
-------------------------------
>GFR99581_Elysia_marginata
--------------------------------------MVIRSATMSTTPAGNLSLTPWH
LFAGTKRFINLESVGEE-KITDLSPYQIYDELEGVLGKDPQITKTMRGLLVEVRDKETEK
KLMNLKTMAG--------VPVRAGPDRF-------LNTSKGVVTHKDLLRCKEDEFVKRC
PGVTYAKHIKKRRGEEMIPTN-----------------TFILTFDSPTPPTQ-V--KAGY
VKLNVRPYVPT------PMRCYKCHKFGHGREK--CRRQDPICGK-----CGKVGHAAEN
CKNDPH----------------CVN-------CRGDHAASDKVCPKYAEEQAILRYRAYN
GGT-----------------------------FQQAR--AAVILEVAKEVRPRTYAQVTK
--STRAPVASAIAPDLSSKVQ--QVTPGTRG--VTRKRVSTPAK----------------
------------------------------------------------------------
-------------------------------
>GFS06235_Elysia_marginata
---------------------------------MDELTSIQSEKRPRVSIGAKRGAESVF
STLTPQRKYLNVESLGGESVSYLSPSRLHRELIGILGRECKISKTKRGIMLEVERKSDEE
KLIGMKELGG--------LKVKVTRDSY-------LNTSRGVVNHRDLRGSREEEFVEWI
PGVISARRIEIKRGEEKIKTN-----------------SYVLTFDSPTPPSE-V--KAGY
LPVKVRPYVPT------PMRCFRCHRFGHGRVR--CRVKEELCVR-----CGEPGHKGEE
CKKEPR----------------CIN-------CKGEHPASSKSCPKYMEEQAILRYRAQN
GGT-----------------------------FGQAR--AAVIVEVAKEVRPKLYAQAVR
GGPIRKVTAPVPTPNKSEIVPLALNSATRRTDRSNNKHKSEET--RKPQTCGRYGADPEV
DLESIDSIWSLPKNSCRVGRRTGGTSPPRPA-PRQQSSPSQQSLPPQQSLPSQQSPPSQP
PPRAPQPPPRAPPPRAPPP------------
>GFS09992_Elysia_margin
------------------------------------------------------------
-------------------------------------------------MLEVERKSDEE
KLIGMEELGG--------LKIKVTRDSY-------LNTSRGVINHRDLRGSREEESVEWI
PVVISARRIEIKRGKERIRTN-----------------TYVLTFDSPTPPSE-V--KAGY
LPVKVRPYVPT------PMRCFRCYRFGHGWDR--CRAREELCVK-----CGEPGHRGDE
CKRNPR----------------CIT-------CKGEHSASSKSCPKYMEEQAILRYRAQN
GGT-----------------------------FGKAR--AAVIVEVAKEVRAKLYAQAVR
GGPIRKGTAPVPTPKKSEI-----------------------------------------
------------------------------------------------------------
-------------------------------
>GFS10643_Elysia_marginata
------------------------------------------------------------
------------------------------------------------------------
------------------------------------------------------------
--------MEVRRGGEKIRTN-----------------T---TFDSPTPPAE-I--KVGY
LDLKVRPFVPT------PMRCFRCHRFGHGRDR--CRAREELCVK-----CGEPGHVGEE
CKKEPR----------------CVN-------CKGEHPANSKSCPTFMEEQAILRYRAQN
GGT-----------------------------FGQAR--AAVIMEVAKEVRPKLYAQAVR
GGPIRKVTAPVPTPNRDEGLPVARN-----------------------------------
------------------------------------------------------------
-------------------------------
>GFS13036_Elysia_marginata
------------------------------------------------------------
------------------------------------------------------------
------------------------------------------------------------
------------------------------------------------------------
------------------MRCYKCHKFGHGREK--CRRQDPICGK-----CGKVGHAADS
CKNDPH----------------CVN-------CRGDHAASDRICPKYAEEQAILRYRAYN
GGT-----------------------------FQQAR--AAVALEVAKEVRPRTYAQVTK
--TTRAPVASANAPDLSSKVQ--HDIRDREG--VSRR-----------------------
-TFPGFDH--------------------AQGWSW--------------------------
-------------------------------
>GFS16882_Elysia_marginata
------------------------------------------------------------
------------------------------------------------------------
------------------------------------------------------------
--------MEVRRGGEKIRTN-----------------VFVLTFDSPTPPAE-I--KVGY
LDLKVRPFVPT------PMRCFKCHRYGHGSEK--CRRPEAICAR-----CGRTGHKVEE
CPNDPH----------------CIN-------CRGDHAASDRQCPKYMEEKAILHYRAHQ
GGT-----------------------------FQQSR--AAVVVEVAREIQARYFATVVR
KGPTKLGQPQVKKGIHATPALAKAAPPKEKIVRQTTLRDRGQ------------------
------------------------------------------------------------
-------------------------------
>GFS17710_Elysia_marginata
------------------------------------------------------------
------------------------------------------------------------
------------------------------------------------------------
------------------------------------------------------------
------------------MRCFRCHRYGHGRDK--CRAKDELCVR-----CGEPGHGREE
CKREVR----------------CVN-------CKGEHPANSKTCPKYMEEQAILRYRAHN
GGT-----------------------------FKQAR--AAVVINVEKEIRPRLFTQVVR
GMSTRGVTTYATAQESVGVPSQVSTTVRAGPGKKNVRMDESESSGRVRREKDRYGAESDV
DVNSIDSNWSIPEDLCSVGRGTSEISPPRPTPSRRSCPPRKSSPSQQSPPSQPPP-----
---------RAPAPED---------------
>GFS19254_Elysia_marginata
------------------------------------------------------------
-------------------------------------------------MLEVERKSDEE
KLIGTKELGG--------LKVKVTKDSY-------LNTSRGVINHRDLRGSREEEFVEWI
PGVISARMIEIKRGEERIKTN-----------------TYVLTFDSPTPPSE-V--KAGY
LPVKVRPYVPT------PMRCFRCHRFGHGRDR--CRAREELCVK-----CGEPGHRGEE
CKRNPR----------------CVN-------CKGEHPANSRSCPKYMKEQAILRYRAQN
GWT-----------------------------FGQAR--ATVILEVAKEVRPKLYAQAVR
GGPIRKVTAPVPTTNKSEILPLALNSATRKTDRSNNKHKTEET--RKPQTCGRYGADPEV
DLESIDSIWSLPKNPCRVDRRAGGRSPSRPD-PSRQSSPSQQSLPPQQGPPSQHLEACRA
ASEVLIVNTMSFNILQWNI------------
>GFS21545_Elysia_marginata
---------------------------------MDNSNKSQEVKRSRTAGGTKRGVENIF
SVLPSYQRYFLIESVGANPKNDLSPIKIYKDLRNQVKRDLKISKCKKGLLVEVESENEEK
MLMQVKEMCG--------MNVRVSKDEY-------LNRSKGVISDRDLRGCDEEELVDDV
PGVIHARRMEVRKGGEKIRTN-----------------TFVLTFDSPTPPAE-I--KVDY
LDLKVRPFVPT------PMRCFKCHRYGHGSER--CRRQEAICAR-----CGKTGHKIEE
CPNDPR----------------CIN-------CGGDHAASDRNCPKFQEEKAILHYRAHH
GGT-----------------------------FQKAH--AAVVVEVAREIQARSFATVVR
KGPTKLGGPQAKKSIQMTPAPSKAAPPRERLVGETIQRNRGTI---EKTPTARFGTQPDV
PLEQIDSIWESQIEKIPHVGRTISPHSSPSRPLPPSMAQDESDMDADLGAALGEASPKYP
STQNVVNKKCKSLAGPPSG------------
>GFS24955_Elysia_marginata
------------------------------------------------------------
------------------------------------------------------------
-------MAD--------VPVRASPDYF-------LNTSKGVVSHPDLKTCKEEEFLKKV
PGVTFAKHIQIRRGEETIPTN-----------------TFILTFDSPTPPTQ-I--KAGY
VKFNVRPYVPT------PMRCFKCHRFGHGREK--CRRKDPICGK-----CGKVGHAADN
CKNYPY----------------CVN-------CRGDHAASGKECPKYAEEQAILRYRAYN
GDT-----------------------------FQQAR--AAVVLEVAKEVRPRTYAQVTK
----R-------------------------------------------------------
------------------------------------------------------------
-------------------------------
>H2_110701_18
------------------------------------------------------------
------------------------------------------------------------
------------------------------------------------------------
-----------------------------------------VTFNSPFFPQS-I--KMGC
IKVRVSFLIPP------LWRCFRCQKYGQGSRF---CTADAICRR-----CGEQKHGLCN
KILKCYH-------------------------CGGAYAISHKSCPKFVNEQTILKLKPKK
NIKKPGLWFQRFFH------------------LNKLSTKP--------------------
------------------------------------------------------------
------------------------------------------------------------
-------------------------------
>H2_125252_15
------------------------------------------------------------
------------------------------------------------------------
------------------------RTLN-------YTKGVIHCLELRGMEEEEIQRELAS
QGIIQVHRVQITNFASKFPTD-----------------TFFVTFNLTTLPQS-I--NVGY
IKVRVSLSFPS------PLRCFCCQKYGYGSRF---CAADAICGC-----CGEKEHG---
------------------------------------------------------------
------------------------------------------------------------
------------------------------------------------------------
------------------------------------------------------------
-------------------------------
>H2_145170_17
------------------------------------------------------------
------------------------------------------------------------
--------------------------------------------------GGDSQRDVKS
GN----PPSSPGPNNQVQCTD-----------------TFFVTFNSTSLPQS-I--NMGH
IKVQVFVFILF------PLRCFRCQKYGHGSRF---RMADAICGR-----CREQEHG---
------------------------------------------------------LC----
------------------------------------------------------------
------------------------------------------------------------
------------------------------------------------------------
-------------------------------
>H2_158236_14
------------------------------------------------------------
------------------------------------------------------------
------------------------------------------------------------
----------------------------------------------------------GY
IRVKVIPFVPS------PLRCFRCQKYGHGSCF---CQAEPMCVW-----CGDKEHGVCN
RPPKCCH-------------------------CGNGQKASSRQCPRFQMEQEMIKIKTEK
KISVQAARALIFP-----------------------------------------------
------------------------------------------------------------
------------------------------------------------------------
-------------------------------
>H2_169133_15
------------------------------------------------------------
------------------------------------------------------------
------------------------------------------------------------
------------KSGGKVHTD-----------------T-FVTFNSPSLPQS-N--NVGY
IIVRVSLFIFFPFEVISLPKIWTRKPFLQCCNL---WSL---------------------
------------------------------------------------------------
------------------------------------------------------------
------------------------------------------------------------
------------------------------------------------------------
-------------------------------
>H2_174840_31
------------------------------------------------------------
------------------------------------------------------------
-----------------------------------------------------------S
RGIIQVHRVQMTKSSD-----------------------TICHFNSPSLPQF-I--NVGH
FRVRVSLFIPP------SFKVIPLPKHVHGNRF---CTADAISGG-----CGEQEQGLCD
TLFKCYH-------------------------CGGEHAISNKSCPKFVHEQKLFKLKTG-
--SVSNVFPTKT------------------------------------------------
------------------------------------------------------------
------------------------------------------------------------
-------------------------------
>H2_19543_24
------------------------------------------------------------
------------------------------------------------------------
----------------------------------------------RFELGGDSERAGKS
GNHS-CPRVQITKSGAKVLID-----------------TFFVTFNSTTPPQS-I--NVGY
ILVQVSLFIPS------PLRCFRCQKCGHGSRF---CMAEAICGR-----CGEHEHG---
------------------------------------------------------LCEKVF
KCYHCKNEHAILHK------------------SCPKYVNEQTIL----------------
------------------------------------------------------------
------------------------------------------------------------
-------------------------------
>H2_195623_19
------------------------------------------------------------
------------------------------------------------------------
----TLVDKP--------TKVSIQKTQN-------YTKGIIRCRELRGMVEEEIQRELAS
QGVFQVHRVQITKSGSKVPTD-----------------IFFVTFNSTSLPQ--------Y
IKVRVSLFIPF------PLRCFHCQKYGHGCRF---CTADAICGKQKHDLCGKPFTCYHC
KGKHAIS-------------------------QKLP------------------------
------------------------------------------------------------
------------------------------------------------------------
------------------------------------------------------------
-------------------------------
>H2_19577_34
------------------------------------------------------------
------------------------------------------------------------
---------------------------------------------AEGLSEEEIQRELAS
QEIIQAHRVQIIKSGAKVPTD-----------------TFFVTFISTSLPQS-I--NAGY
IKVRVSLFIPS------HLRCIRCQKYDHGSRF---CTDDAICGR-----CGEHEHGLCE
KTLKCYY-------------------------CKGEHAVSHKSCLKFVEMQTILKLKTEK
KIMFQEARALFQRC------------------LHLNLVLLLLLLQGR-------------
------------------------------------------------------------
------------------------------------------------------------
-------------------------------
>H2_204024_12
------------------------------------------------------------
------------------------------------------------------------
----ILFDKP--------IKVLIHKTLN-------YTKGVFRCRELSGLGEEEIQRELAS
QGVIQIHRVQITKSGGKVFTD-----------------SFFVTFNSTSFPQS-I--NVGY
IKVQVLLFIPS-----SLPKIWTWQPFLHS------------------------------
------------------------------------------------------------
------------------------------------------------------------
------------------------------------------------------------
------------------------------------------------------------
-------------------------------
>H2_22574_58
------------------------------------------------------------
------------------------------------------------------------
------------------------------------------------------------
----YLH---------------------------------FVPFNSTSLSQS-I--NVEY
IKVWVSLFIPS------ALRCFCCQKYGHGSPL---CTAEAICGR-----CGEQEHSLCE
KPFKFDH-------------------------CKGEYAISHKSCPKFVQEPKIFKLNTEK
NISFQEARALVSKV------------------L---------------------------
------------------------------------------------------------
------------------------------------------------------------
-------------------------------
>H2_249722_15
------------------------------------------------------------
------------------------------------------------------------
------------------------------------------------------------
------------KSGGKVPAD-----------------TFFVTFNSPSLPQS-I--NVGY
IKVWSSLFIHS------PLRCFRCQKYRHGSRF---CTADANCGR-----CGEQEYG---
--------------------------------------------------IAINLLNATI
VVVRTPS---------------------------PTRALLNLLWSKKF------------
------------------------------------------------------------
------------------------------------------------------------
-------------------------------
>H2_2986_22
------------------------------------------------------------
------------------------------------------------------------
----TIVDKP--------IKVTVHKILN-------YTMGFIRCRELRGMDEEEIQRELAS
QGVNQVHWVQITKSGSKVPTD-----------------TFFLTFNSTSLSQS-I--NVGY
IKVRVSLFIPS------PLRCFRCQKYGHGSRF---CTADAICGR-----C---------
------------------------------------------------------------
------------------------------------------------------------
------------------------------------------------------------
------------------------------------------------------------
-------------------------------
>H2_32178_12
------------------------------------------------------------
------------------------------------------------------------
--------------------------------------------------EEEIQKEFAS
QGVTQVHQVQITKSGSKVPTD-----------------TFFVTFNSTTLPQS-I--NVGY
IKVRVFLLIPA------PLRCFHYQTYGHGSRF---CTADAICGR-----CGEH------
------------------------------------------------------------
------------------------------------------------------------
------------------------------------------------------------
------------------------------------------------------------
-------------------------------
>H2_39461_14
------------------------------------------------------------
------------------------------------------------------------
---------------------------------------------------EEIQRELAD
QGGIQVHWVQITKSCSKVPTD-----------------TFFVIFNSTSLLQS-I--NVGY
IKVRVSLFVPF------PLRCFHCPKYGHGSSL---FMADAICGR-----CGEK------
------------------------------------------------------------
------------------------------------------------------------
------------------------------------------------------------
------------------------------------------------------------
-------------------------------
>H2_51718_38
------------------------------------------------------------
------------------------------------------------------------
---------------------------------------------------VIETLQEMM
PDNFWYSESSYEIWCPKVPTV-----------------TFFVTFTSPILPQF-V--KIGY
SRLKVIPFVPS------PLRCFRYQKYGHGSRV---CQAEDVCVQ-----CGDKEQGICD
RPPKCCH-------------------------CGNGHVASSRQRPRLKLEQEMIKN----
------------------------------------------------------------
------------------------------------------------------------
------------------------------------------------------------
-------------------------------
>H2_5566_11
------------------------------------------------------------
------------------------------------------------------------
------------------------------------------------------------
------------------------------------------------------------
----VSLFIPA------PLRCFHCQKYGHGSRF---CIADAICGR-----CEEHEHGICE
KPFKCYY-------------------------CKGEHAILHESCPKFVEEQTILQLKTEK
NITFQ-------------------------------------------------------
------------------------------------------------------------
------------------------------------------------------------
-------------------------------
>H2_562_15
------------------------------------------------------------
------------------------------------------------------------
------------------------------------------------------------
----SVHRVQITKSDSKVPTD-----------------TFFVTFNSTTLPQS-V--NVGY
IKVRVSLFIPA------PLRCFHCQKYGHGSRF---CTADAICGC-----CGEHEH----
------------------------------------------------------------
------------------------------------------------------------
------------------------------------------------------------
------------------------------------------------------------
-------------------------------
>H2_58529_26
------------------------------------------------------------
------------------------------------------------------------
----ILVDKP--------IKVSIHNTLN-------YTKGVMSCHELRFLGEEEIQRELVS
QKVIQVHRVQIIKSGGKVPPD-----------------TFFVTFNSISLPQS-I--NVGY
IKVLVSFFIPS------PLRCFRYQEYGHGSRF---CTADVICGR-----CGEQEHGFCK
KPFKFCH-------------------------CKGEHAISHKSCPKFVLEQTIIKLKTVK
NILFQEARALVSKV------------------SPPKPNFAAVAAP---------------
------------------------------------------------------------
------------------------------------------------------------
-------------------------------
>H2_58531_40
------------------------------------------------------------
------------------------------------------------------------
----TLVDKA--------IKMPIHKTLN-------YTKGVIRCLELKSFGEEKIQSELTR
LGIIKILRVQITKSGGKVPID-----------------IFLVTFNSTSLSQS-S--NGGY
IKVWVSLFIVS------PLRCFSC------------------------------------
------------------------------------------------------------
------------------------------------------------------------
------------------------------------------------------------
------------------------------------------------------------
-------------------------------
>H2_58532_9
------------------------------------------------------------
------------------------------------------------------------
------------------------------------------------------------
--------------------K-----------------LCYLKLN-FSLSR--S--TLGT
SKFGCFCSFLP------LLRCFHCQKYGHGSRF---CTADAICGH-----CGEHEH----
------------------------------------------------------------
------------------------------------------------------------
------------------------------------------------------------
------------------------------------------------------------
-------------------------------
>H2_59403_36
------------------------------------------------------------
------------------------------------------------------------
--------------------------SN-------YIKGVIRCCELRGIGEEEIQRELAS
QGVIHVHRLRITKSGSKIHTD-----------------TFFVTFNSTSLPQS-I--DVGY
IKVRVSLFVPS------PLRCICCQKSGHGSRC---CTADAICGR-----CLEKEHGMCK
KPFRCYH-------------------------CKSEHAISHKSWPKFGEEQAILKLKTEK
NISFQEARALVSKV------------------SPPKPSIAAAAAAAASILVPRKTTLDIG
FQTLITMLSFPNVC----------------------------------------------
------------------------------------------------------------
-------------------------------
>H2_62189_20
------------------------------------------------------------
------------------------------------------------------------
------------------------------------------------------------
---------------------------------------HILTFNSTSLPQF-I--NVGY
IKVQVSLFISF------PLRCFRCQKYGNGSFF---CTADAICGR-----CGEQEHGFCK
KPFKCYH-------------------------CKGERVIPHKSCPKFIQEQTIIKLMTEK
NISFQRLWFQRCLH------------------LNLVSLLLLLLFLPQ-------------
------------------------------------------------------------
------------------------------------------------------------
-------------------------------
>H2_64775_14
------------------------------------------------------------
------------------------------------------------------------
------------------------------------------------------------
-----------------VPTD-----------------TFFVTFNSTSLHSP-S--TWGT
SKFGDLCSFFP------PLRFFHCQKCGHGSRF---CMANAICGR-----CWEQEHGLRK
TI----------------------------------------------------------
------------------------------------------------------------
------------------------------------------------------------
------------------------------------------------------------
-------------------------------
>H2_69502_48
------------------------------------------------------------
------------------------------------------------------------
-----LSTSP--------SKFQFKKHNY-------NIKAVICCRELRNFSKGEIQRELAS
QEITHDRRVRIVKSVSKVPTD-----------------TFFVTFNSPSLPQ--------Y
IKVQVFSSIPS------PLRCFRCRKYGHGSHL---CAADAISGH-----CGEQEHCLCD
KPFTCYH-------------------------CSGEHAISHKSCPEFCSRANNFEAKDGE
NI----------------------------------------------------------
------------------------------------------------------------
------------------------------------------------------------
-------------------------------
>H2_74751_14
------------------------------------------------------------
------------------------------------------------------------
------------------------------------------------------------
------HRVQITKSSSKVPTD-----------------TFFVTFTLTSLPQF-I--NVGY
IKVWVSLFIPS------SLRCFRSQKYGRGSCF---CTADAICGH-----CGEKEH----
------------------------------------------------------LLNLQK
TI----------------------------------------------------------
------------------------------------------------------------
------------------------------------------------------------
-------------------------------
>H2_87623_12
------------------------------------------------------------
------------------------------------------------------------
------------------------------------------------------------
-------------------------------------------PSTRLLSRSPS--TWGY
IKVRVSLFIPS------PLRCFRCQKYGHGRRF---CMADAVCGC-----CGKKEHGICE
KPFKCYR-------------------------CKGEHAISHKSCPKFVEEQTI-------
------------------------------------------------------------
------------------------------------------------------------
------------------------------------------------------------
-------------------------------
>KAG5685390_BaRGS_003660_Batill
--------------------------------MTCARHPTGSWKRSSQGLS---QRLPVV
GPQCRENVNIEGK---KAARLHPFLVGETLRSCTGRPDASRLRSGDLLVECRRKAHSNS-
--LLQLQKIG-DYP----VTVSPHRSLN-------ISRGVIRDEALADLGEAELIRTLKS
QAVT---------HAKVFKTG-----------------TIILTFGQPTAPEKLW---AGF
YWVKVKAFIP------LPLRCFKCQRFGH--------GQASCRNDPTCAKCGGKDHDDKD
CSSSPT----------------CVN-------CKGSHPSSSKDCPKWK------------
----------------------------EECTIQRIRVEQKVSFPEARRIASARTQKGDK
GVEVTN----PFSVLEDMEVVTIE----------DRPLPPSPLVSPSKS-------SAVT
------------------------------------------------------------
-------------------------------
>KAG5685620_BaRGS_001501_Batill
-----------------------------MFFPCC-------------------------
----------EGK---KAARLHPFLVGETLRSCTGRPDASRLRSGDLLVECRRKAHSNS-
--LLQLQKIG-DYP----VTVSPHRSLN-------ISRGVIRDEALADLGEAELIRTLKP
QAVT---------HAKVFKTG-----------------TIILTFGQPTAPEKLW---AGF
YWVKVKAFIP------LPLRCFKCQRFGH--------GQASCRNDPTCAKCGGKDHDDKD
CSSSPT----------------CVN-------CKGSHPSSSKDCPKWK------------
----------------------------EECTIQRIRVEQKVSFPEARRIASARTQKGDK
GVEVTN----PFSVLEDMEVVTIE----------DRPLPPSPLVSPSKT-------PAVT
------------------------------------------------------------
-------------------------------
>KAG5686249_BaRGS_017947_Batill
-------------------------MSFHDSETEAPRPASQSQPQSQSQSQS--HSADIW
PRFLIVHCTAEGK---KAARLHPFLVGETLRSCTGRPDASRLRSGDLLVECRRKAHSNS-
--LLQLQKIG-DYP----VTVSPHRSLN-------SSRGVIRDEALADLGEAELIRTLKP
QAVT---------HAKVFKTG-----------------TIILTFGQPTAPEKLW---AGF
YWVKVKAFIP------LPLRCFKCQRFGH--------GQASCRNDPTCAKCGGKDHDGED
CSSSPH----------------CVN-------CKGSHPSSSKDCPKWK------------
----------------------------EECTIQRIRVEQKVSFPEARRIASGSSAASST
SNTS------STSVSYSAALASKPKG---KEVACQTDTPPLPFTFQAKP-------PAVQ
SASQSKSASQSKSASQSKSASQSKSASPSKSSLNVVTTSKVVIASPAAQGARPQSGTPG-
TVSDHFPVILSTASSEEDATVGRW-------
>KAG5686561_BaRGS_035232_Batill
ASCRNDPTCAKCGGKDHDGEDCSSSPHCVNCKGSHPSSSKDCPKWKEECTIQRIRVEQKV
SFPEARRIASEGK---KAARLHPFLVGETLRSCTGRPDASRLRSGDLLVECKRKAHSNS-
--LLQLQKIG-DYP----VTVSPHRSLN-------SSRGVIRDEALADLGEAELIRALKS
QAVT---------HAKVFKTG-----------------TIILTFGQPTAPEKLW---AGF
YWVKVKAFIP------LPLRCFKCQSDHFPVIL----STASSEEDATVGRWNLKKANWDL
FSASCR----------------SRL-------AEEAVMSSEDPASAFTNILIEVANDAIP
----------------------------KTSTIHKDCQEQEMGVPQGSILSPSFLALKIN
NIVKSVTKGTDASLFVDDFALCVKGKSLHRQILADFPGFRQIFTDGSKSEDGRVGAAAVM
DGRVFTRRLADAQMSFSKLYRSAMILLLVWTLSTISF-----------------------
-------------------------------
>KAG5688746_BaRGS_002070_Batill
NNTENTMAHTYSQRRTRKRLKHVDFDIDSDSETEAPGPVPQSQPQSQSQS----HSIEIW
PRFLIVHCTAEGK---KAARLHPFLVGETLRSCTGRPDASRLRSGDLLVECKRKAHSNS-
--LLQLQKIG-DYP----VTVSPHRSLN-------SSRGVIRDEALADLGEAELIRTLKP
QAVT---------HAKVFKTG-----------------TIILTFGQPTAPEKLW---AGF
YWVKVKAFIP------LPLRCFKCQRFGH--------GQASCRNDPTCAKCGGKDHDGKD
CSSSPH----------------CMN-------CKGSHPSSSKDCPKWK------------
----------------------------EECTIQRIRVEQKVSFPEARRIASARIQKGDK
GVEVTN----PFSVLEDMEVVTIE----------DRPLPPSPLVSPSKT-------PAVT
------------------------------------------------------------
-------------------------------
>KAG5689542_BaRGS_008917_Batill
------------------------------MEYFLSLNSRQESSDGSEDED---DEGEED
MLADDAVGEDEGK---KAARLHPFLVGETLRSCTGRPDASRLRSGDLLVECRRKAHSNS-
--LLQLQKIG-DYP----VTVSPHRSLN-------ISRGVIRDEALADLGEAELIRTLKP
QAVT---------HAKVFKTG-----------------TIILTFGQPTAPEKLW---AGF
YWVKVKAFIP------LPLRCFKCQRFGH--------GQASCRNDPTCAKCGGKDHDDKD
CSSSPT----------------CVN-------CKGSHPSSSKDCPKWK------------
----------------------------EECTIQRIRVEQKVSFPEARRIASARIQKGDK
GVEVTN----PFNVLEDMEVVTIE----------DHPLPPSPRVSPSKT-------PAVT
------------------------------------------------------------
-------------------------------
>KAG5689681_BaRGS_006306_Batill
ASSTTRQAMTWNPQGKRKRGRPCN--SWSDSETEASGPGPQSQSQPQSQS----HSIEIW
PRFLIVHCTAEGK---KAARLHPFLVGETLRSCTGRPDASRLRSGDLLVECKRKAHSNS-
--LLQLQKIG-DYP----VTVSPHRSLN-------SSRGVIRDEALADLGEAELIRALKS
QAVT---------HAKVFKTG-----------------TIILTFGQPTAPEKLW---AGF
YWVKVKAFIP------LPLRCFKCQRFGH--------GQASCRNDPTCAKCGGKDHDDKD
CSSSPA----------------CIN-------CKGSHPSSSKDCPKWK------------
----------------------------EECTIQRIRVEQKVSFPEARRMASARTQKGDK
GVEVTN----PFNVLEDMEVVTIE----------DRPLPPSPLVSPSKT-------SAVT
------------------------------------------------------------
-------------------------------
>KAG5690553_BaRGS_014686_Batill
------------------------------------------------------------
--------MPRG-----------FAQGIFWWSAN------------------AKAHSNS-
--LLQLQKIG-DYP----VTVSPHRSLN-------SSRGVIRDEALADLGEAELIRALKS
QAVT---------HAKVFKTG-----------------TIILTFGQPTAPEKLW---AGF
YWVKVKAFIP------LPLRCFKCQRFGH--------GQASCRNDPTCAKCGGKDHDDKD
CSSSPA----------------CN--------CKGSHPSSSKDCPKWK------------
----------------------------EECTIQRIRVEQKVSFPEARRIASGSSAASST
SNTSST----STSLLLCCSLF---------------------------------------
------------------------------------------------------------
-------------------------------
>KAG5690557_BaRGS_014690_Batill
-----------------------------MFFPCCGLFKIRSVCRAPRPVS---EEERIL
AAEA--SYRSQGK---KAARLHPFLVGETLRSCTGRPDASRLRSGDLLVECRRKAHSNS-
--LLQLQKIG-DYP----VTVSPHRSLN-------ISRGVIRDEALADLGEAELIRTLKS
QAVT---------HAKVFKTG-----------------TIILTFGQPTAPEKLW---AGF
YWVKVKAFIP------LPLRCFKCQRFGH--------GQASCRNDPTCAKCGGKDHDDKD
CSSSPT----------------CVN-------CKGSHPSSSKDCPKWK------------
----------------------------EECTIQRIRVEQKVSFPEARRIASARTQKGDK
GVEVTN----PFSVLEDMEVVTIE----------DRPLPPSPLVSPSKS-------SAVT
------------------------------------------------------------
-------------------------------
>KAG5694512_BaRGS_030387_Batill
------------------------------------------------------------
-----VHCTAEGK---KAARLHPFLVGETLRSCTGRPDASRLRSGDLLVECKRKAHSNS-
--LLQLQKIG-DYP----VTVSPHRSLN-------SSRGVIRDEALADLGEAELIRALKS
QAVT---------HAKVFKTG-----------------TIILTFGQPTAPEKLW---AGF
YWVKVKAFIP------LPLRCFKCQRFGH--------GQASCRNDPTCAKCGGKDHDDKD
CSSSPA----------------CIN-------CKGSHPSSSKDCPKWK------------
----------------------------EECTIQRIRVEQKVSFPEARRMASARTQKGDK
GVEVTN----PFNVLEDMEVVTIE----------DRPLPPSPLVSPSKT-------SAVT
------------------------------------------------------------
-------------------------------
>KAG5694515_BaRGS_030390_Batill
----------------------------SDSETEVSGPVPQSQPQPQSQS----HSIEIW
PRFLIVHCTAEGK---KAARLHPFLVGETLRSCTGRPDASRLRSGDLLVECKRKAHSNS-
--LLQLQKIG-DYP----VTVSPHRSLN-------SSRGVIRDEALADLGEAELIRALKS
QAVT---------HAKVFKTG-----------------TIILTFGQPTAPEKLW---AGF
YWVKVKAFIP------LPLRCFKCQRFGH--------GQASCRNDPTCAKCGGKDHDDKD
CNSSPA----------------CVN-------CKGSHPSYSKDCPKWK------------
----------------------------EECTIQRIRVEQKVSFPEARRIASARIQKGDK
GVEVTN----PFSVLEDMEVVTIE----------DRPLPPSPLVSPSKT-------PAVT
------------------------------------------------------------
-------------------------------
>KAG5697007_BaRGS_008469_Batill
----------NSFSRNRKRVKRVDFEVDSDSETEAPRPASQSQPQSQS-QS---HSIDIW
PRFLIVHCTAEGK---KAARLHPFLVGETLRSCTGRPDASRLRSGDLLVECKRKAHSNS-
--LLQLQKIG-DYP----VTVSPHRSLN-------SSRGVIRDEALADLGEAELIRTLKT
QAVT---------HAKVFKTG-----------------TIILTFGQPTAPEKLW---AGF
YWVKVKAFIP------LPLRCFKCQRFGH--------GQASCRNDPTCAKCGGKDHDGED
CSSSPH----------------CVN-------CKGSHPSSSKDCPKWK------------
----------------------------EECTIQRIRVEQKVSFPEARRIASARTQKGDK
GVEVTN----PFSVLEDMEVVTIE----------DSPLPPSPLVSPSKT-------SAVT
------------------------------------------------------------
-------------------------------
>KAG5698678_BaRGS_022566_Batill
--------------------------------------MTGVQQHQQS-TA---N-----
------KARQEGK---KAARLHPFLVGETLRSCTGRPDASRLRSGDLLVECKRKAHSNS-
--LLQLQKIG-DYP----VTVSPHRSLN-------SSRGVIRDEALADLGEAELIRTLKT
QAVT---------HAKVFKTG-----------------TIILTFGQPTAPEKLW---AGF
YWVKVKAFIP------LPLRCFKCQRFGH--------GQASCRNDPTCAKCGGRDHDGED
CSSSPH----------------CVN-------CKGSHPSSSKDCPKWK------------
----------------------------EECTIQRIRVEQKVSFPEARRIASARTQKGDK
GVEVTN----PFSVLEDMEVVTIE----------DSPLPPSPLVSPSKT-------PAVT
------------------------------------------------------------
-------------------------------
>KAG5698679_BaRGS_022567_Batill
------------------------------------------------------------
-------MKAEGK---KAARLHPFLVGETLRSCTGRPDASRLRSGDLLVECRRKAHSNS-
--LLQLQKIG-DYP----VTVSPHRSLN-------SSRGVIRDDALADLGEAELIRALKS
QAVT---------HAKVFKTG-----------------TIILTFGQPTAPEKLW---AGF
YWVKVKAFIP------LPLRCFKCQRFGH--------GQASCRNDPTCAKCGGKDHDDKD
CSSSPT----------------CVN-------CKGSHPSSSKDCPKWK------------
----------------------------EECTIQRIRVEQKVSFPEARRIASGSSAASST
SNTSST----STSISYSAALSSKPQG---KEVACQTDTPSLPFTFQAKP-------PAVQ
PASQSKSASQSKSASQSKSASQSKSANPSKSSLNVVTTSKVVIASPAAQ-ARTQKGDKGV
EVTNPFNVLED--------------------
>KAG5701114_BaRGS_002590_Batill
------------MGR---------------------------------------------
----VVHCTAEGK---KAARLHPFLVGETLRSCTGRPDASRLRSGDLLVECRRKAHSNS-
--LLQLQKIG-DYP----VTVSPHRSLN-------SSRGVIRDEALADLGEAELIRTLKS
QAVT---------HANVFKSG-----------------TIILTFGQPTAPEKLW---AGF
YWVKVKAFIP------LPLRCFKCQRFGH--------GQASCRSDPTCAKCGGKGHDDKD
CSSSPT----------------CVN-------CKGSHPSSSKDCPKWK------------
----------------------------EECTIQRIRVEQKVSFPEARRIASARIQKGDK
GVEVTN----PFSVLEDMEVVTIE----------DRPLPPSPLVSPSKT-------PAVT
------------------------------------------------------------
-------------------------------
>KAG5701260_BaRGS_020622_Batill
---------------------------MGDSETEASGPGPQSQSQPQSQS----HSLEIW
PRFLIVHCTAEGK---KAARLHPFLVGETLRSCTGRPDASRLRSGDLLVECKRKAHSNS-
--LLQLQKIG-DYP----VTVSPHRSLN-------SSRGVIRDEALADLGEAELIRTLKS
QAVT---------HAKVFKTG-----------------TIILTFGQPTAPEKLW---AGF
YWVKVKAFIP------LPLRCFKCQRFGH--------GQASCRNDPTCAKCGGKDHDDKD
CSSSPA----------------CIN-------CKGSHPSSSKDCPKWK------------
----------------------------EECTIQRIRVEQKVSFPEARRIASARTQKGDK
GVEVTN----PFSVLEDMEVVTIE----------DRPLPPSPLVSPSKS-------SAVT
------------------------------------------------------------
-------------------------------
>KAG5701446_BaRGS_032778_Batill
----------NSFSRNRKRVKRVDFEVDSDSETEAPRPASQSQPQSQS-QS---HSIDIW
PRFLIVHCTAEGK---KAARLHPFLVGETLRSCTGRPDASRLRSGDLLVECKRKAHSNS-
--LLQLQKIG-DYP----VTVSPHRSLN-------SSRGVIRDEALADLGEAELIRTLKT
QAVT---------HAKVFKTG-----------------TIILTFGQPTAPEKLW---AGF
YWVKVKAFIP------LPLRCFKCQRFGH--------GQASCRNDPTCAKCGGKDHDGED
CSSSPH----------------CVN-------CKGSHPSSSKDCPKWK------------
----------------------------EECTIQRIRVEQKVSFPEARRIASARTQKGDK
GVEVTN----PFSVLEDMEVVTIE----------DRPLPPSPLVSPSKT-------SAVT
------------------------------------------------------------
-------------------------------
>KAG5702027_BaRGS_015762_Batill
------------LVWILADFPGFRQIFTDGSKSEDGRILADFPGFRQIFTD---GSKSED
GRVGAAAVMDEGK---KAARLHPFLVGETLRSCTGRPDASRLRSGDLLVECKRKAHSNS-
--LLQLQKIG-DYP----VTVSPHRSLN-------SSRGVIRDEALADLGEAELIRTLKT
QAVT---------HAKVFKTG-----------------TIILTFGQPTAPEKLW---AGF
YWVKVKAFIP------LPLRCFKCQRFGH--------GQASCRNDPTCAKCGGKDHDGED
CSSSPH----------------CVN-------CKGSHPSSSKDCPKWK------------
----------------------------EECTIQRIRVEQKVSFPEARRIASARIQKGDK
GVEVTN----PFSVLEDMEVVTVE----------DRPLPPSPFVSPSKT-------PAVT
------------------------------------------------------------
-------------------------------
>KAG5703486_BaRGS_020120_Batill
------------------------------MAENCKRDVIGFDKTLKS-PG---F-----
-------AGTEGK---KAARLHPFLVGETLRSCTGRPDASRLRSGDLLVECKRKAHSNS-
--LLQLQKIG-DYP----VTVSPHRSLN-------SSRGVIRDEALADLGEAELIRTLKT
QAVT---------HAKVFKTG-----------------TIILTFGQPTAPEKLW---AGF
YWVKVKAFIP------LPLRCFKCQRFGH--------GQASCRNDPTCAKCGGKDHDGED
CSSSPH----------------CVN-------CKGSHPSSSKDCPKWK------------
----------------------------EECTIQRIRVEQKVSFPEARRIASARTQKGDK
GVEVTN----PFSVLEDMEVVTIE----------DRPLPPSPLVSPSKT-------SAVT
------------------------------------------------------------
-------------------------------
>KAG5705488_BaRGS_009141_Batill
------------------------------------------------------------
-----MAGVAEGK---KAARLHPFLVGETLRSCTGRPDASRLRSGDLLVECRRKAHSNS-
--LLQLQKIG-DYP----VTVSPHRSLN-------ISRGVIRDEALADLGEAELIRTLKP
QAVT---------HAKVFKTG-----------------TIILTFGQPTAPEKLW---AGF
YWVKVKAFIP------LPLRCFKCQRFGH--------GQASCRSDPTCAKCGGKDHDDKD
CSSSPT----------------CVN-------CKGSHPSSSKDCPKWK------------
----------------------------EECTIQRIRVEQKVSFPEARRIASARIQKGDK
GVEVTN----PFSVLEDMEVVTIE----------DRPLPPSPLVSPSKT-------SAVT
------------------------------------------------------------
-------------------------------
>KAG5705517_BaRGS_009170_Batill
------------------------------------------------------------
-------MYTEGK---KAARLHPFLVGETLRSCTGRPDASRLRSGALLVECRRKAHSNS-
--LLQLQKIG-DYP----VTVSPHRSLN-------ISRGVIRDEALADLGEAELIRTLKS
QAVT---------HAKVFKTG-----------------TIILTFGQPTAPEKLW---AGF
YWVKVKAFIP------LPLRCFKCQRFGH--------GQASCRNDPTCAKCGGKDHDDKD
CSSSPT----------------CVN-------CKGSHPSSSKDCPKWK------------
----------------------------EECTIQRIRVEQKVSFPEARRIASARTQKGDK
GVEVTN----PFSVLEDMEVVTIE----------DRPLPPSPLVSPSKS-------SAVT
------------------------------------------------------------
-------------------------------
>KAG5706301_BaRGS_026083_Batill
------------------------------------------------------------
------------------------------------------------------------
---MALQKN----------DRDDSRSLN-------TSRGVIRNEALAELGEAELIRALKS
QAVT---------HAKVFKSG-----------------TIILTFGQPSAPETLW---AGF
YWVKVKAFIP------LPLRCFKCQRFGH--------GQASCRNDPTCAKCGGKDHDDKD
CSSSPS----------------CVN-------CKGPHPSSSKDCPKWK------------
----------------------------EECTIQRIRVEQKVSFPEARRIASASSAASST
SHTS--------STSYSAVVSAKPQG---KEVACQTDAPPVPFTFQAKP-------PVIQ
SARQSKKVQASRTQS----------------------TAEVMVASPAAQGARPQSGTPG-
-------------------------------
>KAG5706701_BaRGS_005771_Batill
ATNTMAYTHTSTFARNRKRVKRVDFEVDSDSETEAPRPASQSQPQSQSQSQSQSHSADIW
PRFLIVHCTAEGK---KAARLHPFLVGETLRSCTGRPDASRLRSGDLLVECKRKAHSNS-
--LLQLQKIG-DYP----VTVSPHRSLN-------SSRGVIRDEALADLGEAELIRALKS
QAVT---------HAKVFKTG-----------------TIILTFGQPTAPEKLW---AGF
YWVKVKAFIP------LPLRCFKCQRFGH--------GQASCRNDPTCAKCGGKDHDDKD
CSSSPT----------------CVN-------CKGSHPSSSKDCPKWK------------
----------------------------EECTIQRIRVEQKVSFPEARRIASARTQKGDK
GVEVTN----PFSVLEDMEVVTIE----------DRPLPPSPLVSPSKS-------SAVT
------------------------------------------------------------
-------------------------------
>KAG5706985_BaRGS_019590_Batill
------MAHTYSQRRTRKRLKHVDFDIDSDSETEAPGPVPQSQPQSQPQSQS--HSIEIW
PRFLIVHCTAEGK---KAARLHPFLVGETLRSCTGRPDASRLRSGDLLVECKRKAHSNS-
--LLQLQKIG-DYP----VTVSPHRSLN-------SSRGVIRDEALADLGEAELIRTLKT
QAVT---------HAKVFKTG-----------------TIILTFGQPTAPEKLW---AGF
YWVKVKAFIP------LPLRCFKCQRFGH--------GQASCRNDPTCAKCGGKDHDGKD
CSSSPH----------------CMN-------CKGSHPSSSKDCPKWK------------
----------------------------EECTIQRIRVEQKVSFPEARRIASGSSATSST
SNTSSTSTSTSTSISYSAALASKPQG---KEVACQTDAPPVPFTFQARP-------PVVQ
PASQSKSASQSKSASQSKSVSQSKSASPSKS-LNFSTTSKVIIVSPAAQGARPPSGTPGT
AKS----------------------------
>KAG5707359_BaRGS_005326_Batill
------------------------------------------MITLYDGTH---QMDNND
EMNVKTDPATEGK---KAARLHPFLVGETLRSCTGRPDASRLRSGDLLVECKRKAHSNS-
--LLQLQKIG-DYP----VTVSPHRSLN-------SSRGVIRDEALADLGEAELIRTLKS
QAVT---------HAKVFKTG-----------------TIILTFGQPTAPEKLW---AGF
YWVKVKAFIP------LPLRCFKCQRFGH--------GQASCRNDPTCAKCGGKDHDDKD
CSSSPA----------------CIN-------CKGSHPSSSKDCPKWK------------
----------------------------EECTIQRIRVEQKVSFPEARRIASARIQKGDK
GVEVTN----PFSVLEDMEVVTIE----------DQPLPPSPLVSPSKT-------SAVT
------------------------------------------------------------
-------------------------------
>KAG5707792_BaRGS_015952_Batill
AETIPDTSACNCFSRNRKRVKRVDFEVDSDSETEAPRPASQSQPQSQS-QS---HSIDIW
PRFLIVHCTAEGK---KAARLHPFLVGETLRSCTGRPDASRLRSGDLLVECKRKAHSNS-
--LLQLQKIG-DYP----VTVSPHRSLN-------SSRGVIRDEALADLGEAELIRTLKT
QAVT---------HAKVFKTG-----------------TIILTFGQPTAPEKLW---AGF
YWVKVKAFIP------LPLRCFKCQRFGH--------GQASCRNDPTCAKCGGKDHDGED
CSSSPH----------------CVN-------CKGSHPSSSKDCPKWK------------
----------------------------EECTIQRIRVEQKVSFPEARRIASARIQKGDK
GVEVTN----PFSVLEDMEVVTVE----------DRPLPPSPFVSPSKT-------PAVT
------------------------------------------------------------
-------------------------------
>KAG5708082_BaRGS_002818_Batill
----------------------------------------MPDPLVRKTR----------
----DVHCTAEGK---KAARLHPFLVGETLRSCTGRPDASRLRSGDLLVECRRKAHSNS-
--LLQLQKIG-DYP----VTVSPHRSLN-------SSRGVIRDEALADLGEAELIRTLKS
QAVT---------HAKVFKTG-----------------TIILTFGQPTAPEKLW---AGF
YWVKVKAFIP------LPLRCFKCQRFGH--------GQASCRNDPTCAKCGGKDHDDKD
CGSSPA----------------CIN-------CKGSHPSFSKDCPKWK------------
----------------------------EECTIQRIRVEQKVSFPEARRIASARIQKGDQ
GVEVTN----PFSVLEDMEVVTVE----------DRPLPPSPLVSPSKT-------PAVT
------------------------------------------------------------
-------------------------------
>KAG5711343_BaRGS_006040_Batill
-------MCVSMFSAQ-------------------------SQSQSQSHS------ADIW
PRFLIVHCTAEGK---KAARLHPFLVGETLRSCTGRPDASRLRSGDLLVECRRKAHSNS-
--LLQLQKIG-DYP----VTVSPHRSLN-------SSRGVIRDEALADLGEAELIRALKS
QSVT---------HAKVFKTG-----------------TIILTFGQPTAPEKLW---AGF
YWVKVKAFIP------LPLRCFKCQRFGH--------GQASCRNDPTCAKCGGKDHDDKD
CSSSPT----------------CVN-------CKGSHPSSSKDCPKWK------------
----------------------------EECTIQRIRVEQKVSFPEARRIASARTQKGDK
GVEVTN----PFSVLEDMEVVTIE----------DRPLPPSPLVSPSKT-------PAVT
------------------------------------------------------------
-------------------------------
>KAG5711445_BaRGS_025872_Batill
------------------------------------------------------------
------MGRDEGK---KAARLHPFLVGETLRSCTGRPDASRLRSGDLLVECKRKAHSNS-
--LLQLQKIG-DYP----VTVSPHRSLN-------SSRGVIRDEALADLGEAELIRTLKT
QAVT---------HAKVFKTG-----------------TIILTFGQPTAPEKLW---AGF
YWVKVKAFIP------LPLRCFKCQRFGH--------GQASCRNDPTCAKCGGKDHDGED
CSSSPH----------------CVN-------CKGSHPSSSKDCPKWK------------
----------------------------EECTIQRIRVEQKVSFPEARRIASARTQKGDK
GVEVTN----PFSILEDMEVVTIE----------DSPLPPSPLVSPSKT-------SAVT
------------------------------------------------------------
-------------------------------
>KAG5711493_BaRGS_025920_Batill
FPATPPWTLPIPEVRLDLTSHKKAETPDPVYFHGLQQILADFPGFRRIFTD---GSKSED
GRVGAAAVMDEGK---KAARLHPFLVGETLRSCTGRPDASRLRSGDLLVECRRKAHSNS-
--LLQLQKIG-DYP----VTVSPHRSLN-------ISRGVIRDEALADLGEAELIRTLKP
QAVT---------HAKVFKTG-----------------TIILTFGQPTAPEKLW---AGF
YWVKVKAFIP------LPLRCFKCQRFGH--------GQASCRNDPTCAKCGGKDHDDKD
CSSSPT----------------CVN-------CKGSHPSSSKDCPKWK------------
----------------------------EECTIQRIRVEQKVSFPEARRIASARIQKGDK
GVEVTN----PFNVLEDMEVVTIE----------DHPLPPSPRVSPSKT-------PAVT
------------------------------------------------------------
-------------------------------
>KAG5711495_BaRGS_025922_Batill
CGFRQGRSTVDHLVRFESFIRDDCQEQEMGVPQGSILSPVLFNLKINNIVKSVTKGTDAS
LFVDDFALCVKGKSLHRAAGVDINSVEESLFPATP-PWTLPIPEVRLDLTSHKKAETPDP
VYFHGLQQILADFPGFRRIFTDGSKSEDGRVGAAAVMDGVIRDEALADLGEAELIRTLKP
QAVT---------HAKVFKTG-----------------TIILTFGQPTAPEKLW---AGF
YWVKVKAFIP------LPLRCFKCQRFGH--------GQASCRNDPTCAKCGGKDHDGKD
CSSSPH----------------CMN-------CKGSHPSSSKDCPKWK------------
----------------------------EECTIQRIRVEQKVSFPEARRIASARTQKGDK
GVEVTN----PFSVLEDMEVVTIE----------DRPLPPSPLVSPSKT-------PAVT
------------------------------------------------------------
-------------------------------
>KAG5711496_BaRGS_025923_Batill
----------------------------SDSETEASGPGPQSQSQPQSQS----HSIEIW
PRFLIVHCTAEGK---KAARLHPFLVGETLRSCTGRPDASRLRSGDLLVECKRKAHSNS-
--LLQLQKIG-DYP----VTVSPHRSLN-------SSRGVIRDEALADLGEAELIRALKS
QAVT---------HAKVFKTG-----------------TIILTFGQPTAPEKLW---AGF
YWVKVKAFIP------LPLRCFKCQRFGH--------GQASCRNDPTCAKCGGKDHDDKD
CGSSPA----------------CIN-------CKGSHPSSSKDCPKWK------------
----------------------------EECTIQRIRVEQKVSFPEARRMASARTQKGDK
GVEVTN----PFNVLEDMEVVTIE----------DRPLPPSPLVSPSKT-------SAVT
------------------------------------------------------------
-------------------------------
>KAG5712516_BaRGS_011490_Batill
SFIRDGFINKQHTVAIFFDLEKAYDTTWSDSETEASGPGPQSQSQPQSQS----HSIEIW
PRFLIVHCTAEGK---KAARLHPFLVGETLRSCTGRPDASRLRSGDLLVECKRKAHSNS-
--LLQLQKIG-DYP----VTVSPHRSLN-------SSRGVIRDEALADLGEAELIRALKS
QAVT---------HAKVFKTG-----------------TIILTFGQPTAPEKLW---AGF
YWVKVKAFIP------LPLRCFKCQRFGH--------GQASCRNDPTCAKCGGKDHDDKD
CSSSPA----------------CIN-------CKGSHPSSSKDCPKWK------------
----------------------------EECTIQRIRVEQKVSFPEARRMASARTQKGDK
GVEVTN----PFNVLEDMEVVTIE----------DRPLPPSPLVSPSKT-------SAVT
------------------------------------------------------------
-------------------------------
>KAG5712554_BaRGS_011528_Batill
ATNTMAHTNTNTFARNRKRAKRVDFEVDSDSETEAPRPASQSQPQSQSQS------VETW
PRFLIVHCTAEGK---KAARLHPFLVGETLRSCTGRPDASRLRSGDLLVECRRKAHSNS-
--LLQLQKIG-DYP----VTVSPHRSLN-------ISRGVIRDEALADLGEAELIRTLKT
QAVT---------HAKVFKTG-----------------TIILTFGQPTAPEKLW---AGF
YWVKVKAFIP------LPLRCFKCQRFGH--------GQASCRNDPTCAKCGGRDHDDKD
CSSSPT----------------CVN-------CKGSHPSSSKDCPKWK------------
----------------------------EECTIQRIRVEQKVSFPEARRIASARIQKGDK
GVEVTN----PFSVLEDMEVVTIE----------DRPLPPSPLVSPSKT-------PAVT
------------------------------------------------------------
-------------------------------
>KAG5713220_BaRGS_007747_Batill
----------------------------MLASVMPKELIDLVKSIPAQDEFLIYDIRGDL
SSEDVLAAFSEGK---KAARLHPFLVGETLRSCTGRPDASRLRSGDLLVECRRKAHSNS-
--LLQLQKIG-DYP----VTVSPHRSLN-------ISRGVIRDEALADLGEAELIRTLKP
QAVT---------HAKVFKTG-----------------TIILTFGQPTAPEKLW---AGF
YWVKVKAFIP------LPLRCFKCQRFGH--------GQASCRNDPTCAKCGGKDHDDKD
CSSSPT----------------CVN-------CKGSHPSSSKDCPKWK------------
----------------------------EECTIQRIRVEQKVSFPEARRIASARIQKGDK
GVEVTN----PFNVLEDMEVVTIE----------DHPLPPSPRVSPSKT-------PAVT
------------------------------------------------------------
-------------------------------
>KAG5714114_BaRGS_020442_Batill
------------------------MIFG---------ILP--------------------
---------AEGK---KAARLHPFLVGETLRSCTGRPDASRLRSGDLLVECKRKAHSNS-
--LLQLQKIG-DYP----VTVSPHRSLN-------SSRGVIRDEALADLGEAELIRTLKT
QAVT---------HAKVFKTG-----------------TIILTFGQPTAPEKLW---AGF
YWVKVKAFIP------LPLRCFKCQRFGH--------GQASCRNDPTCAKCGGKDHDGED
CSSSPH----------------CVN-------CKGSHPSSSKDCPKWK------------
----------------------------EECTIQRIRVEQKVSFPEARRIASARIQKGDK
GVEVTN----PFSVLEDMEVVTVE----------DRPLPPSPFVSPSKT-------PAVT
------------------------------------------------------------
-------------------------------
>Nm_238_18
------------------------------------------------------------
------------------------------------------------------------
------------------------------------------------------------
--ITGVRRMTTRRDGVVKPTN-----------------TILVTFGSP-TLPTSL--KCGY
LSIPVDPFIP------NPLRCFKCQRFGH--------HRDSCTHASRCGRCSADGHGDEA
CSDSPK----------------CVN-------CSGSHPSYSRDCPKWQ------------
------------------------------------------------------------
------------------------------------------------------------
------------------------------------------------------------
-------------------------------
>Nm_28695_14
------------------------------------------------------------
-----------------------------------------TKQAHALILLKTKSFCNR-
-------------P----CKVEAHTSLN-------SCRGIIRSRDLEDATEEELVEELRD
QAVMGIQRMTTRRHGEVKPTN-----------------TILVTFGSPTLPTSLK---YGY
LSI---------------------------------------------------------
------------------------------------------------------------
------------------------------------------------------------
------------------------------------------------------------
------------------------------------------------------------
-------------------------------
>Nm_561621_15
------------------------------------------------------------
------------------------------------------------------------
-----------------------------------RLAEFLPRNYPQGVAEKELLEELRD
QGITDVGRMTIKNDGVVKPTN-----------------TILVILGSP-TLPPSL--KCRY
LSIPVDPFIP------NPLHCFKCQRFGH--------HRDS-------------------
------------------------------------------------------------
------------------------------------------------------------
------------------------------------------------------------
------------------------------------------------------------
-------------------------------
>PVD18987_C0Q70_21546_Pomacea_c
----------------------------MAKKLSNLGKRIREDDSSDSEEEVREGIEGAW
PRFLVVEGAEQDRPLSSLSPFAIAKGFKNISNNFSTIRRLRSGQFLVQCANQKASEALRR
WDGKQFVDRP--------IKVTSHRSLN-------SSKGVIRCPDLAGMTETDIRSELAS
QGVSAVQRVTLRRDGKSIPTN-----------------TLFLTFCLPKIPDFIE---VGY
LRVKVSIFIP------SPLRCFNCQRYGH--------GASFCRSQARCFRCGGTGHAAAD
CSSSAK----------------CAN-------CDGAHVASSKDCPKWKEEAAIQRVRAES
GVSYAEARRRVVGGSSGTPSTSNSISYSAAVIKRPSTSVSIQTDMTWVSSEGPVPITQSM
PPPPPPPPPPPASCGGAQSTQKTQASQATQASQSKPSTSPTRNTVRQQTRNSKQPKNKNI
TPQTDKNTKTKQKSPEKSTTPGTTTAAPIPVLNRFTPLGEQGMDMDERRLMSPS------
-------------------------------
>RUS72443_Elysia_chlorotica
AKTESFINPNFGQRLTTYQAPRDKGKPCPDGAGVPSGPSKRKAVDAPTLLSSIAKQSWSP
FQ----VISDIEKKVAKLSVFAIS--KALKGIVGEPKSVTKLRSGELLVECCSEAQVKRL
GKIDTFVNIP--------VTVKAHRSLN-------SSRGVVRSR--DLETTSEEEMVKEL
DGVPHARRIFVRKGGDKVRPN-----------------TFVLTFDLTSPPTS-P--KVGY
LTLKVKPYAPR------PMRCFKCHRFGHSETT--CRR-TAVCCR-----CGKGGHAGKD
CKADPS----------------CLN-------CHGPHAADSKECPKWKKKEEIQRNKTKN
GET-----------------------------FAQNK--ANKIVKLNKKIKHRT-YDKTT
SVGTKKTQTAPPKSNSRE--NTTAKAQGEKSQKKDSPVKKSTMTAETRSQNKSKKSTAAK
TFGNFESFYGVDQQRRNGGDN---------------------------------------
-------------------------------
>RUS79783_Elysia_chlorotica
----------------KIFHGLQMLHPCPDGAGVPSGSSKRKAVDAPTLLGSTAKQSWSP
FQ----VISDEDKKVAKLSVFAIS--KALKGIVGEPKSVTKLRSSELLVECCSEAQVKRL
GKIDTFANIP--------VTVKAHRSLN-------SSRGVVRSR--DLETTSEEEMVEEL
DGVTHARRIFVRKGGDKVRTN-----------------TFVLTFDSTSPPTS-L--KVGY
LTLKVTPYIPR------PMRCFKCHRFGHSQTT--CRR-TAVCCR-----CGKGGHAGKD
CKADPS----------------CLN-------CHGPHAADSKECPKWKEEEAIQRYKAQH
GGT-----------------------------FAQAR--AAIVVELDPNIKRRT-YAKAT
SVGTKIAQTAPPKGSGRV--NSTV------------------------------------
------------------------------------------------------------
-------------------------------
>RUS86804_Elysia_chlorotica
----------------------GTMEPCPDGAGVPSGSSKRKAVDAPTLLGSTAKQSWSP
FQ----VISDEDKKVAKLSVFAIS--KALKGIVGEPKSVTKLRSSELLVECCSEAQVKRL
GKIDTFANIP--------VTVKAHRSLN-------SSRGVVRSR--DLETTSEEEMVEEL
DGVTHARRIFVRKGGDKVRTN-----------------TFVLTFDSTSPPTS-L--KVGY
LTLKVTPYIPR------PMRCFKCHRFGHSQTT--CRR-TAVCCR-----CGKGGHAGKD
CKADPS----------------CLN-------CHGPHTADSKKCPKWKEEEAILRYKAQH
GG--------------------------------EIH--TFVQVTFMPMLSSNN-FTVVN
FQEN--------------------------------------------------------
------------------------------------------------------------
-------------------------------
>TF010000008Sc_2408_410_F44365K
-------------------HYIMETTKRKNHPS--KRQREVSSSSESLSDSTAHFDDDSW
PRFLLVRSVDQNNPLSKVSPFAIAKAIQGIAGEPKQVKK--LRSGDLLVEVTKKSHALNL
LKASAFANVP--------VKVEPHTSLN-------FCK------ELLNVVILPI------
------------------------------------------------------------
------------------------------------------------------------
------------------------------------------------------------
------------------------------------------------------------
------------------------------------------------------------
------------------------------------------------------------
-------------------------------
>TF010000008Sc_2408_416_F44733K
------------------------------------------------------------
------------------------------------------------------------
--------------------------------------GIIKCRDLADLTKNEILEGLSD
QGVRDVRKLTARRDGVIKPAN-----------------TILLTFGTP-TLPSFV--KAGY
LRVVVNSFIP------NPLRCYKCQQFGH--------PKDSCSLAVALPAMVVMTTMTMA
AATPRN----------------VPI-------VLARTRFSLADCPKWQHERE--------
--------------------------------IQRVRVTKGISFPEARRLVEAATRPSSG
PSYASVVKSVKSVACQTTVTWLKHEKPKAESESVSAAVQTTSVETLRKVTKPPESSRLPT
KASKKSERRAP-------------------------------------------------
-------------------------------
>TF010000099Sc_3059_3102_F14617
--------------------------------------------------------RQLA
SLPPCVRSVDQQNPLSKISPFAIAKAIQGIAGEPKQVKK--LRSGDLLVEVTKKSHSSNL
LKATTFANVR--------VKVEPHTSLN-------SSKGIIRCRDLADLTEDDILEGLSD
QGVRGVRKLTARRDGVIKPTN-----------------TILLTFGTP-TLPAFV--KAGY
LRIAVDPFIP------NPLRCFKCQQFVH--------HQDSCSRAARCGRCGGDDHTNDG
CRNTPK----------------CAN-------CSGSHPSFSGDCPKWQPERE--------
--------------------------------IQRVRVTKNTSFPEARRLSQVAARERDS
EGESYKEHIIPRGETTVPSGSPRERFRG--------------------------------
------------------------------------------------------------
-------------------------------
>TF010000099Sc_3059_3113_F13227
------------------------------------------------------------
------------------------------------------------------------
------------------------------------------------------------
------------------------------------------------------------
----------------------ELQRTHH--------SQR--------------------
----------------------------------------RDDCPKWQPERE--------
--------------------------------IQRVRVTKNTSFPEARRLVKAATSPPSG
PSYASVVKYVKSVACQSTITWLKGDKPKAVSESVSAAVQTTSGETPRKVSKPPESSRLPT
KAPKKSEKRAPPTKDRLSKGERDPLQQHNRFSALQVSEKMETGN-FRLSGSSEPRPLP--
-------------------------------
>TF010000154Sc_3114_1711_F76848
AGGECWG--------MTFLHLITENTKRKNHPS--QRQKEFSSSSESLSDSTPHFDDDNW
PQFLLVFSLKQQNPLNKVSPFAIAKAIQGIAGEPKQVKK--LRSGDLLVEVTKISHSCNL
L---TFANVP--------VKVEPQMSLN-------TCKGIIRCRDLADPTEGDTQE----
------------------------------------------------------------
------------------------------------------------------------
------------------------------------------------------------
------------------------------------------------------------
------------------------------------------------------------
------------------------------------------------------------
-------------------------------
>TF010000154Sc_3114_1713_F76317
------------------------------------------------------------
------------------------------------------------------------
------------------------------------------------------------
-------RLTARHDSVIKPTN-----------------TILSTFATS-TLPAFVSVKTGY
LRIAVDPFIP------KPLRCFKCQLFSH--------HQDPCSRASCCP-----------
------------------------------------------------------------
--------------------------------LRAMRRR---------------------
------------------------------------------------------------
------------------------------------------------------------
-------------------------------
>TF010000180Sc_2660_511_F56071K
------------------------------------------------------------
----LVKSRYPQYPLNKVSPFAVAKAIQGIAGEPKQVNK--LKSG---------------
---------------------ELHVSLN-------SCRGIISSRDLADLHEADILEGLVD
LG----------------------------------------------------------
------------------------------------------------------------
------------------------------------------------------------
------------------------------------------------------------
------------------------------------------------------------
------------------------------------------------------------
-------------------------------
>TF010000180Sc_2660_515_F55886K
------------------------------------------------------------
------------------------------------------------------------
---------------------------------------------------SRYTGRTCG
PGVKGIRKFTARRDGVVKPTS-----------------TILLTYGIH-TLPIFV--KASY
LMILVDSFIP------NSLRCFQCQQFGH--------PGDSCSCDARCGRCGGD-HSDDG
CHNTPG----------------CAN-------YTGSHPSSSWDCPKWQLERE--------
--------------------------------IQSHQSG----VLPRGKTIRGGFDKTSG
QSYASVVKSNKSVACQTCVTWLSGDKPTPFAESVSSAVQTTSEEALRKASTPLEASRLFT
KKPRKPEKQAPSTRDRFSKGERDPLQQHNRFSALQASEKMEMGVPVSQAP----------
-------------------------------
>TF010000188Sc_2668_6693_F3281K
-------------------ITTMETTKRKNHPS--KRQRELSSSSESLSDSTAHFDDDNW
PRFLLVRSVEQNNPMSKVFPFAIAKAIQGIAGEPKQVKK--LRSGDFLVEVTKNAHAVNL
LKAFTFANVP--------VKVEPHTNLN-------SCKGIIRSRDLADLTEDEILERLLD
QGVRGV------------------------------------------------------
------------------------------------------------------------
------------------------------------------------------------
------------------------------------------------------------
------------------------------------------------------------
------------------------------------------------------------
-------------------------------
>TF010000188Sc_2668_6697_F2825K
------------------------------------------------------------
------------------------------------------------------------
------------------------------------------------------------
-------RLTARRDGVVKPTN-----------------TILLTFGTL-TLPSFV--KAGY
LRVAVDPFIP------NPLRWFKCQQFGH--------HQDSCSRAARCGRCGGDDHSDDG
CHNTPR----------------CAN-------CSGSHPSFSRDCPTWQHERE--------
--------------------------------IKRVRVTKGISFPEARRLVKAVTRPSSG
PSYASVLKSCKSVACQTTVTWLKVD-----------------------------------
------------------------------------------------------------
-------------------------------
>TF010000267Sc_427_832_F91215K9
-----PCPLVGLHGGWGVPGIIIKSWKLPREKITLQNDKEFSSSSESLSDSPAHLDDDSW
PRFLLVRSVKQNNPLSKVSPFAIAKAIQGIAGEPKQTKK--LRSGDLLVEITKKAHALNL
LKASTFANVQ--------VKVEPHTSLN-------SCKGIIRCHDLADLTEDEILEGLSD
QEVRGVRRLTARRDGVVKPTN-----------------TILLTFNTP-THPSFV--KAGY
LRVAVDPFIP------NPLRCFKYQQFGH--------HQDSCSRTASCGRCGGDDHSDDG
CRNTPK----------------CAN-------CSGSHPSFSRNCLKWQHQRE--------
--------------------------------IQRVRVTKGILFPEARRLVEASTRPPSG
PSYASAVKSVESVACQTTVTGLKGDKPKAVSVGVCCCPDDFW------------------
------------------------------------------------------------
-------------------------------
>TF010000325Sc_645_1305_F17299K
------------------IFKLNIMETTKRKNHPSKRQRELSSSSESLSDSPAHFDDDSW
PRFLLVRSVEQNNPLNKVSPFAIAKAIQGIAGEPKQVKK--LRSGDLLVEVTKKAHALNL
LKASTFANVR--------VKVEPHTSLN-------SCKGIIRSRDLADLSEDDILEGLSD
QGVRGVRKLTARRDGVVKPTS-----------------TILLTFGTP-TLPSFV--KAGY
LRVAVDPFIP------NPLRCFKCQQFGH--------HQDSCSRAARCGRCCGDDHTDDG
CRNTPK----------------CAN-------CSGSHPSFSRDCPKWQRERE--------
--------------------------------IQRVRVTNGISFPEARRLVEVSTRPPSG
PSYASAVKSAKSVACQTTVTWLKGDKPKAVSESVSAAVQTTSGETLRKVSKPPETSRLPT
KASKKSEKRAP-MTDRLSKGERDPVQQHNRFSALQAFENMETGDPVSQVSQSHVHSPRKK
-------------------------------
>TF010000349Sc_669_955_F131701K
-----------------------IMEINKRKNHPSKRQREFSSSSESLSDSSIHLDDDSW
PRFLLVRSVEQNNPISKMSPFAIAKAIQGIAGDPKQVKK--LRSGDLLVEVTKKVHAMNL
LKASTFANVK--------VKVEPHTSLN-------SCKGIIRCRDLAELTEDHILEGLSD
QGVRGVRKLTARRDGVVKPTS-----------------TILLTFGTP-TLPSFV--KAGY
LRVAVDPFIP------NPLRCFKCQQFGH--------HQDSCSRAARCGRCGGDDHTDDG
CQNTPK----------------CAN-------CSGSHPSFSRDCPKWQRERE--------
--------------------------------IQRVRVTKGISFPEARRLVEASTRPPSG
PSYASAVKSAKSVACQTTVTWLKGDKPKAVSESVSAAVQTTSGETLRKVSKPPEAPRLPT
KAAQRSEKRAP-MKDRLSKGERDPVQQHNRFSALQASENMETGDPVSQVSQSHVHSPRKK
-------------------------------
>TF010000446Sc_366_101_F10539K1
------------------------------------------------------------
---------------------VIDTDTEGIAGERKQVKK--LRSGDLLVEVTNKFHTSNI
LKGSAFANVR--------VKVEPHTSLS-------TCKGISRCQDLADLSESNILEGLSD
QGVRSVRKSTARRDGVVKSII-----------------TILLTFGTP-TFPDFV--NAGY
LRIAVDPFIP------NPLRCSKCQQFGH--------HQDSRSRSARCGRCGGDDYVDDG
CRKPPK----------------CAN-------CPGSHPSFSRDCPKYQHDRE--------
--------------------------------IQRVRVTKGISFPEAR------------
------------------------------------------------------------
------------------------------------------------------------
-------------------------------
>TF010000493Sc_2813_738_F84590K
AQTASLCWTPWWVGSTGDELIIMETTKRKNHPS--KRQREFSSSSESLSDSTTHLDDYSW
PRFLLVRSVEQNNPISKVSPFAIAKAIQGIAGEPKQVKK--LRSGDLLVEVTKKAHALNL
LKASTFANVR--------VKVEPHTSLN-------SPKGITRCRDLADLTEGDILKGLSD
QGVRSVRKLTARRDGVVKPTS-----------------TILLTFGTP-TLPSFV--KAGR
LPSCCS------------------------------------------------------
------------------------------------------------------------
------------------------------------------------------------
------------------------------------------------------------
------------------------------------------------------------
-------------------------------
>TF010000493Sc_2813_742_F85227K
------------------------------------------------------------
------------------------------------------------------------
------------------------------------------------------------
-----------------RP--------------------------------------AGY
LRVAVDSFIH------NPLRCFKCQQFG---------HQDSCSRTVRWGRCGGDDHTDNG
CRNTPK----------------CAN-------CSGSHPSFSRDCPKWQHERE--------
--------------------------------IQRVRVTKGISFPEARRLVEAPTRPPSG
PSYASAVKSAKSVACQTTVTWLKGDKPKAVSESVSAAVQTTSGETLRKVSKPPETSRLPT
KAPQKSEKRAP-MKDRLSMGERDPVQSI--------------------------------
-------------------------------
>TF010000521Sc_2841_1488_F16825
-------------------HYIMETTKRKNHPS--KRQREVSSSSESLSDSTAHFDDDSW
PRFLLVRSVDQNNPLSKVSPFAIAKAIQGIAGEPKQVKK--LRSGDLLVEVTKKSHALNL
LKASAFANVP--------VKVEPNTSLN-------FCK------ELLNVVILPI------
------------------------------------------------------------
------------------------------------------------------------
------------------------------------------------------------
------------------------------------------------------------
------------------------------------------------------------
------------------------------------------------------------
-------------------------------
>TF010000521Sc_2841_1494_F16862
------------------------------------------------------------
------------------------------------------------------------
--------------------------------------GIIKCRDLADLTKNEILEGLSD
QGVRDVRKLTARRDGVIKPAN-----------------TILLTFGTP-TLPSFV--KAGY
LRVVVNSFIP------NPLRCYKCQQFGH--------PKDSCSLAVALPAMVVMTTMTMA
AATPRN----------------VPI-------VLARTRFSLADCPKWQHERE--------
--------------------------------IQRVRVTKGISFPEARRLVEAATRPSSG
PSYASVVKSVKSVACQTTVTWLKHEKPKAESESVSAAVQTTSVETLRKVTKPPESSRLPT
KASKKSERRAP-------------------------------------------------
-------------------------------
>TF010000655Sc_2255_945_F16917K
------------------IFKLNIMETTKRKNHPSKRQRELSSSSESLSDSPAHFDDDSW
PRFLLVRSVEQNNPLNKVSPFAIAKAIQGIAGEPKQVKK--LRSGDLLVEVTKKAHALNL
LKASTFANVR--------VKVEPHTSLN-------SCKGIIRSRDLADLSEDDILEGLSD
QGVRGVRKLTARRDGVVKPTS-----------------TILLTFGTP-TLPSFV--KAGY
LRVAVDPFIP------NPLRCFKCQQFGH--------HQDSCSRAARCGRCCGDDHTDDG
CRNTPK----------------CAN-------CSGSHPSFSRDCPKWQRERE--------
--------------------------------IQRVRVTNGISFPEARRLVEVSTRPPSG
PSYASAVKSAKSVACQTTVTWLKGDKPKAVSESVSAAVQTTSGETLRKVSKPPETSRLPT
KASKKSEKRAP-MTDRLSKGERDPVQQHNRFSALQAFENMETGDPVSQVSQSHVHSPRKK
-------------------------------
>TF010000721Sc_2561_1934_F11350
------------------------------------------------------------
------------------------------------------------------------
------------------------------------------------------------
-GVKDVRKLTVKRDDVIKPTN-----------------TILLTFGNP-TLPAFV--KAGY
LRIAVDPFIP------NPLRCFKCQQLSH--------HQDSCCRAARCGRCD--------
------------------------------------------------------------
---------------------------------GDDHTEVCQLFWLSPIFLLG-LFQVAA
RERDQRVRVTKNIS--FPEARRLVEAATRPSAGPYVCLCG--------------------
------------------------------------------------------------
-------------------------------
>TF010000802Sc_1282_25_F2983K37
----------------SFNITTMETTKRKNHPS--KRQRELSSSSESLSDSPAHFDDDSW
PRFLLVRSVEQQNPISKVSPFAIAKAIQGIAGEPKQVKK--LRSGDLLVEVTKKAHALNL
LKASAFANVP--------VKIEPHTSLN-------SCKGIIRSRDLADLTENELLEGLSD
QGVRGVRKLTARRDGVIKPTN-----------------TILLTFCTP-TLPSFV--KAGY
LRVVVDPFIP------NPLRCFKCQQFGH--------HQDSCSRAARCGRCGGDDHSDDS
CRNTPR----------------CGK-------G---------------------------
------------------------------------------------------------
------------------------------------------------------------
------------------------------------------------------------
-------------------------------
>TF010000812Sc_1292_1302_F35352
-----------------------------------------------------FFDDDTW
PRFLLVRSVEQNNPLSNVSP--IAKAIQGIAVEPKQVKK--LGSGDLLVEVTKKSHALNL
VKASAFANVP--------VKVEPHTSLN-------SCKGIIRSRDLADLTENKILEGLSD
QGVRGVRRLTVRRYGVIKPTN-----------------TILLTFGTP-TLPSFV--KTGY
LRVVMDSFIP------NPLRCFKCQQFGH--------LQDSCSRVALCGRCGSDDHSDDG
CHNTPR----------------CAN-------CFGSHPSFSRDCPKWQHERD--------
--------------------------------PEGESHQR-HFLSGSKKTCRGCVEAFVW
PVVCLWGQVR--------------------------------------------------
------------------------------------------------------------
-------------------------------
>TF010000916Sc_836_1167_F51382K
------------------------------------------------------------
------------------------------------------------------------
------------------------------------------------------------
--------LTARRDGVVKPTN-----------------TIMLTFGTP-TLPAFV--KAGY
LRITVDPFIP------NPFLCLIYQQFGH--------YQDSRSRVARCGRCGSADHTDDG
CR----------------------------------------------------------
------------------------------------------------------------
------------------------------------------------------------
------------------------------------------------------------
-------------------------------
>TF010000916Sc_836_432_F48378K4
------------------------------------------------------------
-----------------------------------------------------KSNSCNL
MKASSFANVP--------VKVEPHTSLN-------SCRGFIRCQDLADLLEMEIMEGLPD
QGVKGVQKLTARLDCVVKPTN-----------------TIMLTFGTP-------------
--------FS------LPL-----------------------------------------
------------------------------------------------------------
------------------------------------------------------------
------------------------------------------------------------
------------------------------------------------------------
-------------------------------
>TF010000916Sc_836_433_F48575K4
------------------------------------------------------------
------------------------------------------------------------
---------------------------------------------------------LCG
---------QAHQHYHVN------------------------VWHP--ILPAFM--KAGY
VRIVDDPFIP------NPLRHFKCQRFGF--------HQDSLSRVARCG-----------
------------------------------------------------------------
------------------------------------------------------------
------------------------------------------------------------
------------------------------------------------------------
-------------------------------
>TF010000927Sc_847_1939_F69772K
------------------------------------------------------------
----------------------------GIAGEPKQVKR--LSSGDLLVKVTKKSHALNL
MKASAFANVP--------VKVEPHTSLN-------SCKGIIRCRDLADLTENEILEGLSD
QGVRGVRKLTARRDGVIKPTN-----------------TILLTFGTPT-LPSFV--KAGY
LRVVVDPFIP------NPLRCYKCQQFGH--------HQDSCSRAARCGRCGGDDHNDDG
CRNTPN----------------VPI-------VLARTRLSLETVTSGSTRER--------
------------------------------------------------------------
------------------------------------------------------------
------------------------------------------------------------
-------------------------------
>TF010001244Sc_2134_580_F62239K
------------------IFKLNIMETTKRKNHPSKRQRELSSSSESLSDSPAHFDDDSW
PRFLLVRSVEQNNPLNKVSPFAIAKAIQGIAGEPKQVKK--LRSGDLLVEVTKKAHALNL
LKASTFANVR--------VKVEPHTSLN-------SCKGIIRSRDLADLSEDDILEGLSD
QGVRGVRKLTARRDGVVKPTS-----------------TILLTFGTP-TLPSFV--KAGY
LRVAVDPFIP------NPLRCFKCQQFGH--------HQDSCSRAARCGRCCGDDHTDDG
CRNTPK----------------CAN-------CSGSHPSFSRDCPKWQRERE--------
--------------------------------IQRVRVTNGISFPEARRLVEVSTRPPSG
PSYASAVKSAKSVACQTTVTWLKGDKPKAVSESVSAAVQTTSGETLRKVSKPPETSRLPT
KASKKSEKRAP-MTDRLSKGERDPVQQHNRFSALQAFENMETGDPVSQVSQSHVHSPRKK
-------------------------------
>TF010001248Sc_2138_333_F36260K
-----------------------IMEINKRKNHPSKRQREFSSSSESLSDSSIHLDDDSW
PRFLLVRSVEQNNPISKMSPFAIAKAIQGIAGDPKQVKK--LRSGDLLVEVTKKVHAMNL
LKASTFANVK--------VKVEPHTSLN-------SCKGIIRCRDLAELTEDHILEGLSD
QGVRGVRKLTARRDGVVKPTS-----------------TILLTFGTP-TLPSFV--KAGY
LRVAVDPFIP------NPLRCFKCQQFGH--------HQDSCSRAARCGRCGGDDHTDDG
CQNTPK----------------CAN-------CSGSHPSFSRDCPKWQRERE--------
--------------------------------IQRVRVTKGISFPEARRLVEASTRPPSG
PSYASAVKSAKSVACQTTVTWLKGDKPKAVSESVSAAVQTTSGETLRKVSKPPEAPRLPT
KAAQRSEKRAP-MKDRLSKGERDPVQQHNRFSALQASENMETGDPVSQVSQSHVHSPRKK
-------------------------------
>TF010001267Sc_2157_2817_F17320
------------------------------------------------------------
------------------------------------------------------------
-------------------------ASV-------TAKGSICSRVLANLPLADIMEGLAD
QGMKGVRKLTAIRNGVVKPTN-----------------TIMLTFGIP-T--------LSL
PS----------------------------------------------------------
------------------------------------------------------------
------------------------------------------------------------
------------------------------------------------------------
------------------------------------------------------------
-------------------------------
>TF010001267Sc_2157_2821_F17307
------------------------------------------------------------
------------------------------------------------------------
---------------------------------------------------------WCG
---------QTHQHDHVN------------------------LWHPH-SLPAFV--KAGC
PWILVDSFIP------NLLRCFKCQQFRH--------HQDSSSRAARCGRW------EVM
ITETMV----------------ATT-------LLDVPTSFSLHCPKRQHERE--------
--------------------------------IQRVRVTNEVSFPEARRIVEASTRPPSH
PSYASVVKSTKSVACQPCVTWLSGDKPKPAAESISSAVQTTSEDALRKASKPPSSSRLST
KAPRKPE-----------------------------------------------------
-------------------------------
>TF010001302Sc_1702_2057_F96521
------------------------------------------------------------
-------VVPLFQPI--------------------------------------------L
LKASTFANVR--------VKVEPHTSFN-------SCKGIIRCRDLADLTEIDILE----
------------------------------------------------------------
------------------------------------------------------------
------------------------------------------------------------
------------------------------------------------------------
------------------------------------------------------------
------------------------------------------------------------
-------------------------------
>TF010001302Sc_1702_2074_F95310
------------------------------------------------------------
------------------------------------------------------------
------------------------------------------------------------
-------SEDLYCNNGIKPIN-----------------TILLTFGTP-TLPVFV--KAGY
HRIAVDPFIP------NPLRCFKCQQFGH--------HQHSCSRAAHCGRCGGHDHADDG
CRNTCK----------------CAN-------CSGSRLSLSQDCPKWQHEREREIQRQAE
SLCLSRFLLLSRRLLERHSGRYQSHLSHLGCLLRQLRSRRNELHRRKTGFRRGSVTHCSS
TTVSVRCRPLRKWRREIPSLRFLRAMSTPLRRNEHYCSVELSRFES--------------
------------------------------------------------------------
-------------------------------
>TF010001304Sc_1704_3022_F10457
------------------------------------------------------------
--------------------------------LVTVSAS--HDFPSCPPFRYDVGRRGGS
ILTPNPQGGI--------VKVEPHTSLN-------SCKGIIRCRDLADLTVGEILEGQSD
QGVRDVQRLTARRDGVVKPTN-----------------TILLTFNIP-TLPSFV--KAGY
LRFAVDPFIP------NPLRCFKCQQFGH--------HQDSCS---------------RA
ARCGRF----------------GGH-------SECDTF----------------------
------------------------------------------------------------
------------------------------------------------------------
------------------------------------------------------------
-------------------------------
>TF010001432Sc_792_1273_F143458
-------------------WKL-----QNDKNHPSKRQRELSSSSESLSDSPAHFDDDSW
PRFLLVRSVEQNNPLNKVSPFAIAKAIQGIAGEPKQVKK--LRSGDLLVEVTKKAHALNL
LKASTFANVR--------VKVEPHTSLN-------SCKGIIRSRDLADLTEDDILEGLSD
QGVRGVRKLTARRDGVAKPTS-----------------TILLTFGTP-TLPSFV--KAGY
LRVAVDPFIP------NPLRCFKCQQFGH--------HQDSCSRAARCGRCCGDDHTDDG
CRNTPK----------------CAN-------CSGSHPSFSRDCPKWQRERE--------
--------------------------------IQRVRVTNGISFPEARRLVEVSTRPPSG
PSYASAVKSAKSVACQTTVTWLKGDKPKAVSESVSAAVQTTSGETLRKVSKPPETSRLPT
KASKKSEKRAP-MTDRLSKGERDPVQQHNRFSALQAFENMETGDPVSQVSQSHVHSPRKK
-------------------------------
>TF010001891Sc_1661_2456_F76155
------------------------------------------------------------
------------------------------------------------------------
------------------------------------------------------------
----QGRSTTPNSHGTVKPTN-----------------TYWITLYTL-TAPTSI--KAGF
LLIPVELYIP------SPPRCFRCQAFVH--------HKDSCTHTARCGRCGSSKHAEDN
CSDAPK----------------CVN-------GNGPHLSFSRDCPKWQHERK--------
--------------------------------IQRVRIVSGILFTEARRVVEASTSTPSG
SSYATVAKSVKSTCCQTELTWIGSDRSKSVKTLSSTSVQTASGMQTAKQIKTKNQNQPNK
PQSDKQVKKCS-----VSVECSDLLRWRERSSAKSTTVF---------------------
-------------------------------
>TF010002005Sc_575_833_F88687K8
------------------------------------------------------------
------------------------------AG-----EK--LRSGDLLVEVTKKSHALNL
LKASTFANVP--------VKVEPHTSLN-------SCKGIIRCRDLADLTENDILEGLSD
QGVRGVRKLTARRDGVIKPTN-----------------TILLTLVPPLSLPS--------
------------------------------------------------------------
------------------------------------------------------------
------------------------------------------------------------
------------------------------------------------------------
------------------------------------------------------------
-------------------------------
>TF010002005Sc_575_836_F88967K8
------------------------------------------------------------
------------------------------------------------------------
------------------------------------------------------------
-------------------------------------------LWYP-HSPFLR--EGRL
PSIVVDPFIP------NPLRCFKCQQFGH--------HQDSCSRAARCGRCGGDDHTDDG
CRNTPK----------------CAN-------CSGSHPSFSRDCPKWQHERE--------
--------------------------------IQRVRVTKGISFPEARRLVNHRHLVEE-
------------------------------------------------------------
------------------------------------------------------------
-------------------------------
>TF010002194Sc_1004_1100_F11129
------------------------------------------------------------
------------------------------------------------------------
----------------------------------------------------LILEGLLD
QGVRGVRKLTARRDGVVKPTN-----------------TILLTFGTP-TLPSFV--KACY
LRVAVDPFIP------K--GAYTRTGF-------------------------------QA
DFAPDP----------------V-------------------------------------
------------------------------------------------------------
------------------------------------------------------------
------------------------------------------------------------
-------------------------------
>TF010002194Sc_1004_1118_F11330
------------------------------------------------------------
------------------------------------------------------------
------------------------------------------------------------
------------------------------------------------ANESTR--TGSA
AKPGDNRYMCRCL---NPLRCFKCQQFGH--------HQDSCSRAARCGRCGDDDHTDDG
CRNTPK----------------CAN-------CSVSHPSFSCDCPKWQHERE--------
--------------------------------RSRG------------------------
------------------------------------------------------------
------------------------------------------------------------
-------------------------------
>TF010002194Sc_1004_1873_F10848
------------------------------------------------------------
------------------------------------------------------------
----------------------------------------------------LILEGLLD
QGVRGVRKLTARRDGVVKPTN-----------------TILLTFGTP-TLPSFV--KACY
LRVAVDPFIP------K--GAYTRTGF-------------------------------QA
DFAPDP----------------V-------------------------------------
------------------------------------------------------------
------------------------------------------------------------
------------------------------------------------------------
-------------------------------
>TF010002247Sc_1057_1000_F57581
------------------------------------------------------------
------------------------------------------------------------
---------------------------------------------------------WCD
---------QAHQNDPVN------------------------FGTP--TLSSFV--KAGY
IRIVVDPFIP------NPLRCFKCQQFGH--------HQDSCSRAARCGR----------
-------------------------------------------CGGGDHTDD--------
--------------------------------GCRN------------------------
--------APNCANCSGCHPSFSRDCPRG-------------------------------
------------------------------------------------------------
-------------------------------
>TF010002247Sc_1057_999_F58000K
------------------------------------NDREVSSSSESLSDSTAHFDDDSW
PRFLLVRSVDQNHPLSKVSPFAIAKATQGIAGEPKQVKK--LRSGD-LVEVTKKSHALDL
LKASTFANVP--------VKVEPHTSLN-------SCKGIIRCRDLADLTENDILEGLSD
QGVRGVRKLTARRDGVIKPTK-----------------TILLTLVPPLSLPS--------
------------------------------------------------------------
------------------------------------------------------------
------------------------------------------------------------
------------------------------------------------------------
------------------------------------------------------------
-------------------------------
>TF010002446Sc_2536_4566_F894K1
-------------------SYIMETTKRKNHPS--KRQREFSSSSESLSDSPAHFDDDSW
PRFLLVRSVEQNNPLSKVSPFAIAKAIQGIAGEPKQVKK--LRSGDLLVEVTKKSHALNL
LKASAFANVP--------VKVEPHTSLN-------SCKGIIRCRDLADLTENEILEGLSD
QGVRGVRKLTARRDGVIKPTN-----------------TILLTFGTP-TLPSFV--KAGY
LRVVVDPFIP------NPLRCFKCQQFGH--------HQDSCSRAARCGRCGGDDHSDDG
CRNTPR----------------CAN-------CSGSHPSFSRDCPKWQHERE--------
--------------------------------IQRVRVTKGISFPEARRLVEAATRPSSG
PSYASVVKSCKSV-----------------------------------------------
------------------------------------------------------------
-------------------------------
>TF010002485Sc_495_2962_F336205
------------------------------------------------------------
------------------------------------------------------------
------------------------------------------------------------
-------------FVFVDPRS-----------------S------TP-TLPSFV--KAGY
LRVVVDLFIS------NPLRCFKCQLFGH--------HQDSCSRAARCGRCDGDDHSDDG
CRNTPI----------------CVN-------CSGSHPSFSRDCPKWQHERE--------
--------------------------------IQRVRVTKGISFPEAMRLVEAATRPSSG
PPYASVVKSVKTVACQTNVTWLKTDKPKAV------------------------------
------------------------------------------------------------
-------------------------------
>TF010002610Sc_1260_2064_F53405
------------------------------------------------------------
------------------------------------------------------------
-------------------------FSC-------NLLVIIRSRDLADLSEADALEGLAD
QRVKSVRKLTARRDGAVKPTN-----------------TIMLTFGTP-TAPAFL--KVGF
PRIPVDPFIL------NPLCCFKCQKVGH--------HQDSCS---------------LA
AHCRRR----------------SQ------------------------------------
------------------------------------------------------------
------------------------------------------------------------
------------------------------------------------------------
-------------------------------
>TF010002610Sc_1260_2149_F43328
ARTVSPCWTPWWVGSAGDELIIIKSWKSTNEKITLQNDRRVSSSSESLSDSTTHLDDDSW
PRFLLVRSVEQNNPISKVSPFAIAKAIQGIAGEPKQVKK--LRSGDLLVEVTKKAHALNL
LKASTFANVR--------VKVEPHTSLN-------SCKGIIRSRDLADLTEGDILEGLSD
QGVRGVRRLTARRDGVVKPTN-----------------TILLTFDTP-TLPSFV--KAGY
LRVAVDPFIP------NPLRCFKCQQFGH--------HQDSCSRAARCGRCGGDDHTDDG
CRNTPK----------------CAN-------CSGSHPSFSRDCPKWQHRER--------
--------------------------------DPEGESHQGHFIPRGATTCGGFDEASIW
PVVCLCGEVG--------------------------------------------------
------------------------------------------------------------
-------------------------------
>TF010002910Sc_1960_669_F32762K
------------------------------------------------------------
------------------------------------------------------SHALNL
LKA----NVP--------VKVEPHTSLN-------SCKGIIQSCILADLTENEILERLSV
QGVRGVRRLTARRDGVIKPTN-----------------MILLTFGTP-TLPSFV--KAGY
LRIVVDPFIP------NSLRCFKYQQFGH--------HQDSCSRAARCGRCGGDDHSDDG
CHNTPR----------------CAN-------CSGSHPSFSRDCPKWQHERD--------
--------------------------------PEGENHQG-HFFSRSKTTCRGCDEAFVW
PVVCFCVKVL--------------------------------------------------
------------------------------------------------------------
-------------------------------
>TF010003162Sc_3182_3270_F62494
-------------------ITTMETTKRKNHPS--KRQREFSSSSKSLSVSLAYFDDDSW
PRFLLVRSVEQNNPLSKVSPFAIAKVIQGIAGEPKQVKK--LRCGDLLVEVTKKSHALNL
LKASAFANVP--------VKVEPHTSLN-------SCKGIIRSRDLADLIENEILEGLSD
QGVRGVRKFQT-------------------------------------------------
------------------------------------------------------------
------------------------------------------------------------
------------------------------------------------------------
------------------------------------------------------------
------------------------------------------------------------
-------------------------------
>TF010003162Sc_3182_3275_F62049
------------------------------------------------------------
------------------------------------------------------------
------------------------------------------------------------
-----GVSESSRRDGVIKPIN-----------------TILLTFGTP-TLPSFV--KAGY
LRVVVDPFIP------NPFRCFKCQQFGH--------HQDSCIRAARCGRCGGDDHSDDG
CHNTPR----------------CAN-------CSGSHPSFSRDCPKWQLERE--------
--------------------------------IQRVRVTKGISFPEARRLVEGASRPSSG
PSNASVVKSCKSVACETTVTWLKVDKPKAVSESVSAAVQTTSGETLGKVTKPPESSRLTT
KASKKQTRPAPPTKDRLSKGERDPLQQPNRFSVLQASEEMETGDPVSPAPQSHVHSTRKK
-------------------------------
>TF010003248Sc_138_1641_F135174
------------------------------------------------------------
------------------------------------------------------------
RCPSAFANVP--------VKVEPHTSLN-------SCKGIIRCRDLADLTENEILEGLSD
QGVRGV------------------------------------------------------
------------------------------------------------------------
------------------------------------------------------------
------------------------------------------------------------
------------------------------------------------------------
------------------------------------------------------------
-------------------------------
>TF010003248Sc_138_1644_F135018
------------------------------------------------------------
------------------------------------------------------------
------------------------------------------------------------
-------KLTAKCDSVIKPTN-----------------TILLTFGTP-TLPSFV--KAGY
LQVVVDLFIP------NPLRCYKCQQFSH--------HQDSCSRAVRCGRCGGDDHSDDG
CRNTPR----------------CAN-------CSGSHPSFSRNCPKWQHERE--------
--------------------------------IQRVRVTKGISFPEAR------------
------------------------------------------------------------
------------------------------------------------------------
-------------------------------
>XP_041347341_LOC121367293_Giga
MDQPK-IIPNT---------DG--TLKRVHTEVSDFLSSDEESMKSKTSVKKSKVISSQN
WPRFLVISSTDDGVLNKLSPFAIQKAIVGLAGEPKSVKK-IKTG--LLVECLTERHSTCL
LKSTVFCNVP--------IKVTAHSSLN-------SSKGVIRCRDLEGVSEEEICQNLRT
QGVTAVRRIKVRRNNDLLPTN-----------------TCILTFNVPTLPQSVK---AGY
LNIPVEPFIP------NPLRCFKCQRFGH--------GQNTCRGKLTCARCGLFDHDSKT
CKNDTL----------------CLN-------CKGNHCAYSRECPRWKLEKRVQQV----
---------------------------------KVQNKLSFTDAR---RLVETATPTVGD
KSYA--AAAAAKVATKSVAVNTDLTWHCDEAKYKKLSDIEKTQKQTFTS-----------
-LIHSIRGLMHEPKQ---------------------------------------------
-------------------------------
>XP_041350714_LOC121369726_Giga
MDNIQNLIPNS---------DG--TLKRVHTEVSDFLSSDEESMASRTNVKKSKVISSQN
WPRFLVISSTDDGAVNKLSPFAIQKAIVGLAGEPKSVKK-IKTG--LLVECSTEKHSTCL
LKSTVFCTLS--------IKVTPHTSLN-------SSKGVVRCRDLEGFSEDEICQNLCS
QGVIAMRRIKVRRNNDLLPTN-----------------TCILTFNIPTLPQYVK---AGY
LSIPVEPFIP------NPLRCFKCQRFDH--------GQNRCRGKLTCGRCGLFDHDSKT
CTNDIL----------------CLN-------CKGNHCAYSRECPRWKLEKRVQQV----
---------------------------------KVQNKLSFMDAR---RLVETATPTVVD
KSYA--AAVGAKVATKSVAVNTELTWHCDDAKYKKLSDIEKAQKQVHKAS----------
QKKLSYSPAQRNGNPSVIGCYKSTK-----------------------------------
-------------------------------
>XP_041350995_LOC121369978_Giga
-------------------------------------------MTASKSITKKSRVISSN
WPRFLVISSTDDRALKKLSPFAIQKGLVGLVGEPKNVTK-IKNGS-LLVECSTEKHSKCL
LKSTILANIR--------IIVLPHTSLN-------SSKGVIRCRDLEGVSDEEICDNLTS
QDVTVVRRIKVRRNNELVPTN-----------------TFILTFSTPTLPHSIK---AGY
LNIPVEPFIH------NPLRCFKCQKYGH--------GQNTCRGKLTCARCGQFDHDSKT
CKKDLV----------------CTN-------CKGDHFAYSRECPMWKKEKKVQEK----
---------------------------------TAKAAQQQKEAAQKKKQAPANATCSTQ
VSLD--TNKSSVGLCTGMPVPSLPKLKSKPAKKDHTSGRLKKAEQNLTT-------SNMF
QALDDGGDEMEVSSLDYPGTKRPPPKPKITPILPPDGE----------------------
-------------------------------
>XP_041355283_LOC121372915_Giga
MAQTTTLT-----------FDG--TLKRVHTEVSDSSSSDEES--TTLFVKKSRVISSKT
WPRFLVIGSTDDEALKKVSPFAIQKGLEGLAGEPKSVKK-LRSGS-LLVECSTESHSRNL
LKSKHLCNIS--------IKVSPHASLN-------SSKGVVRSRDLEGVSEDEICENLSS
QGVTSVKRIKVRRNNELVSTN-----------------TLILTFNMPTLPNSVK---AGY
LNIPVVPYIP------NPLRCFKCQRFGH--------GQNTCRNRLTCARCGQFDHDSKA
CQNDMA----------------CTN-------CKGKHFAYSRECPRWKVEKEVQHV----
---------------------------------KVEKHLSFTEAR---KVVEASTPPAAG
KSYA----AAVKVSTTSIAIQPDLTWPNGEDKFKKISNIEKVQKQTTKAANKQV--SKSS
QVSLDSTNPSRGSSSGEPGPSKPSPRKDLKKPNKDSSSGRLKKYEKQLVPTNNPFEALTD
VDDQMDIMPDDCPQSQRSRKPKITPVLPPNG
>XP_041355284_LOC121372916_Giga
MDINQSQS-----------FDG--TLKRVHTEVSDSSSSDEES--KSLNVKKSKVISLKT
WPRFLVIGSSDEGALKKLSPFAIQKGLEGLAGEPKTVKK-LRNGS-LLVECSTESHSRNL
LKSKMICNIS--------IIVSPHATLN-------SSKGVVRSRDLEGVSEDEICENLSS
QGVTSVKRIKVRRNNELVPTN-----------------TLILSFNVPTLPSSVK---AGY
LNIPVVPYIP------NPLRCFKCQKFGH--------GQNTCRNRLTCARCGQFDHDSKT
CQNDMI----------------CTN-------CKGKHFAYSRECPKWKVEKQVQQV----
---------------------------------KVEKRLTFIDAR---KLVESSTNVVLG
KSYA----TAVKVSTTSIATQTDLTWPNSEDTFKKISHPKDVKKQT---VHKQV--STST
QVSLDSRNPSRGSSPGEPGPSKPPSRKDTKKQHKDSSSGRLKKAETKLVSTNNPFEALAD
VDDQMDIVPDDRPHPQRSHKPKITPVLSP--
>XP_041355359_LOC121372987_Giga
MAQTTTLT-----------FDG--TLIRVHTEVSDSSSSDEES--MTLHVKKSKVISLKF
WPRFLVIGSFVDGALMKLSPFAIQKGLEGLAEEPKSVKK-LRNGS-LLIECSTESHSRNF
LKSKMLCNIS--------INVSPHATLN-------SSKGVVRSRDLEGVSEDEICENLSS
QGVLSVKQINVRRNNELVPTN-----------------TLILVFNTPILSDSIK---AGY
LNIHVVPYIP------NPLRCFKCQKFGH--------GQNTCRNTLTCARCGQFDHDSKE
CQNDVI----------------CTN-------CKGKHFAYSRECPKWKVEKQVQQV----
---------------------------------KVEKHLSFTDAR---IFVDASTHEASG
KSYA----TAVKVSTTSVAIQTDLTWPNSEDKFKKISDLEKVQ-----------------
------------------------------------------------------------
-------------------------------
>XP_041356618_LOC121373887_Giga
MDQPK-IIPNT---------DG--TRKRVHTEVSDFLSSDEESMKSKTSVKKSKVISSQN
WPRFLVISSTDDGALNKLSPFAIQKAIVGLAGEPKSVKK-IKTG--LLVECLTERHSTCL
LKSTVFCNVP--------IKVTAHSSLN-------SSKGVIRCRDLEGVSEEEICQNLRI
QGVTAVRRIKVRRNNDLLPTN-----------------TCILTFNVPTLPQSVK---AGY
LNIPVEPFIP------NPLRCFKCQRFGH--------GQNTCRGKLTCARCGLFDHDRKT
CKNDTL----------------CLN-------CRGNHCAYSRECPRWKLEKRVQQV----
---------------------------------KVQNKLSFTDAR---RLVETATPTVGD
KSYA--AAAAAKVATKSVAVNTDLTWHCDEAKYKKLSDIEKTQKQVISG-----------
-F----------------------------------------------------------
-------------------------------
>XP_041357625_LOC121374586_Giga
----------------------------------------MKS--TTLNVKK----SRKT
WPRFLVIGSSDDEALKKLSPFAIQKGLEGLAGEPKSVKK-LTSGS-LLVECSTENHSRNL
LKSKHLCNIS--------IKVSPHTSLN-------SCKRVVRSRDLEGVSEDEICENLSS
QGVTSVKRMNVRRNNELVSTN-----------------TLILTFNMPFFPNSVK---AGY
LNIPVVPYIP------NPLRCFKCQKFGH--------GQNTCRNKLTCARCGQFDHDSKV
CQNDIA----------------CTN-------CKGKHFAYSRECPKWKVEKEVQHV----
---------------------------------KVEKHLSFTEAR---KVVEASTPSAAG
KSYA----AAAKVSTTSIAIQTDLTWPNGEDKFKKISNIEKVQKQTTKAANKHV--SKAS
QVTLDSTNPSRGSSSEEPGPSKPTPRKDLKKHNKDSSSGRLKKYEKQLVPTNNPFEALSD
VDDQMDIVPDDCPQSQRSRKPKITPVLPPND
>XP_041357812_LOC121374769_Giga
--MAKPLIPNS---------DG--TLKRVHTEVSDFLSSDEESMKSKTNVKKSKVISSQH
WPRFLVISSTDDGTLNKLSPFAIEKAIVGLAGEPKSVKK-IKNG--LLVECSTDKHSTCL
LKSTVFCNVP--------IKVTPHTSLN-------SSKGVIRCRDLEGVTEDEICENLSS
PGVTAVRRIKVRRNNNLLPTN-----------------TCILTFNVPTLPQSVK---AGY
LNIPVEPFIP------NPLRCFKCQRFGH--------GLNACRGKLTCARCGLFDHDSKT
CKNDIL----------------SLN-------CKGNHCAYSRECPRWKLEKKSSTG----
---------------------------------KGTK-----------------------
------------------------------------------------------------
------------------------------------------------------------
-------------------------------
>XP_041357871_LOC121374825_Giga
--MDINKSPTF---------DG--TLKRVRTEVSDSSSSDEESMLSSLTVKKSRVISLDI
WPRFLVIESSNDGALQKLSPFAVEKVLQGLAGEPKSVKK-LKNGS-LLVECSTESHSKCL
LKSKMLCNIS--------IKVSVHKSLN-------SSKGVIRSRDLEGVSEDEICENLSS
QGVSFVKRIRVRRNNELVPTN-----------------TFIITFDKPLLPESIK---AGY
LNIPVVPFIP------NPLRCFKCQKYGH--------GQNTCRGKMTCARCGQFDHESKT
CHIDIS----------------CTN-------CKGNHFAYSRECPRWQLEKRIQQV----
---------------------------------RVAKRVSFPEAR---KLVETKSAVAVE
KSYA----AAVKVSTTSTSVQTDLTWPDGVDRYQKLSDVEKAQKRAAKAV----------
-QMLCPKCP---------------------------------------------------
-------------------------------
>XP_041359025_LOC121375302_Giga
MDINQSQS-----------FDG--TLKRVHTEVSDSSSSDEES--KSLNVKKSKVISLKT
WPRFLVIGSSDEGALKKLSPFAIQKGLEGLAGEPKTVKK-LRNGS-LLVECSTESHSRNL
LKSKMICNIS--------IIVSPHATLN-------SSKGVVRSRDLEGVSEDEICENLSS
QGVTSVKRIKVRRNNELVPTN-----------------TLILSFNVPTLPSSVK---AGY
LNIPVVPYIP------NPLRCFKCQKFGH--------GQNTCRNRLTCARCGQFDHDSKT
CQNDMI----------------CTN-------CKGKHFAYSRECPKWKVEKQVQQV----
---------------------------------KVEKRLTFIDAR---KLVESSTNVVLG
KSYA----TAVKVSTTSIATQTDLTWPNSEDTFKKISHPKDVKKQT---VHKQV--STST
QVSLDSRNPSRGSSPGEPGPSKPPSRKDTKKQHKDSSSGRLKKAEKKLVSTNNPFEALAD
VDDQMDIVPDDRPHPQRSHKPKITPVLPPND
>XP_041361005_LOC121377164_Giga
MAQTTTLT-----------FDG--TLKRVHTEVSDSSSSDEES--MTLHVKKSKVISLKS
WPRFLVIGSSDDGALMKLSPFAIQKGLEGLAGEPKSVKK-LRNGS-LLIECSTESHSRNL
LKSKMLCNIS--------INVSPHATLN-------SSKGVVRSRDLEGVSEDEICENLSS
QGVLSVKRINVRRNNALVPTN-----------------TLILVFNTPNLPDSIK---AGY
LHIHVVPYIP------NPLRCFKCQKFGH--------GQNTCRNTLTCARCGQFDHDSKE
CQNDVI----------------CTN-------CKGKHFAYSRECPKWKVEKQVQQV----
---------------------------------KVEKHLSFTDAR---KFVDASTHVASG
KSYA----TAVKVSTTSVAIQTDLTWPNSEDKFKKISDLEKVQKQAAKAATNKV--SKSA
QVSLDSGNPPRGLSSGEPGPSKPPPRKDTKKHNKDSSSGRLKKYEKQLVLTNNPFEPLAD
VDDQMDIVPDDLPQPHRSHKPKITPVLPPNG
>XP_041367054_LOC121381769_Giga
-------------------------------------------MTASKSITKKSRVISSN
WPRFLVISSTDDGALKKLSPFAIQKGLVGLAGEPTNVTK-MKNGS-LLVECSTEKHSKCL
LKSTILANIR--------IIVLPHTSLN-------SSKGVIRCRDLEGVSDEEICDNLTS
QDVTVVRRIKVRRNNELVPTN-----------------TFILTFSTPTLPHSIK---AGY
LNIPVEPFIP------NPRRCFKCQKYGH--------GQNTCRGKLTCARCGQFDHDSKT
CKKDLV----------------CTN-------CKGDHFAYSREYSMWKKEKKVQEV----
---------------------------------RVEKRLTFADAR---KLVERFLPARVA
ASYA--VAAAAVK-----------------------------------------------
-ALDDGGDEMEVSLLDYPGTKRPPPKAKITPILPPDGE----------------------
-------------------------------
>XP_041368572_LOC121382919_Giga
QNMDNTNFHTS---------DG--TLKRVHTEVADSSSSR-----IIVNSKKSKVITSES
WPRFLVISSSVDGALSKLSPFAVQKGLVGLAGEPKNVKK-MKNGS-LLVECSTWTHSRCL
LKLTVLCNVP--------VKVSPHSSLN-------SSKGVIRSKDLEGVSEDEITENLSP
QGVTSVRRIKIRRNNELVPTN-----------------TLILTFDKPTLPESVK---AGY
LHIPVVPFVP------NPLRCFNCQKFGH--------GQTTCRNKLTCARCGQFDHDSKT
CTNDII----------------CVN-------CKGNHFAYSRECARWKLEKKVQQV----
---------------------------------KVEKHLSFPEAR---KFVETEVSVIVG
KSYA----AAVKVSTRSVAINTDLTWRYDEAKYRKLSDVEKAAKQADKAA----------
-QKQ--------------------------------------------------------
-------------------------------
>XP_041369636_LOC121383611_Giga
------------------------------------------------------------
------------------------------------------------------------
-------------------------------------------------------MNAEH
EAVMIVTR-----------------------------------YNTSTLPQSIT---AGY
LNVPVEPFVL------NPLRCFKCQKYGH--------GQNACRGKLTCARCGQFDHDSKR
SQQDLL----------------CIN-------CKGDHFTYSRECPRWKVEKRVQQV----
---------------------------------KVKKRLTFADAR---KLVEILQPATAA
KSYA----AAVKVSSRSISVNTDLTWPYNEVTFKKLSHREKTVKQAAKAVPQQNE-ATQK
KKNVSTVSASTSMTQVSLDSQNPLGKPSAGVPVPSLAGKDTKKQTKDCRSG---------
-------------------------------
>XP_041369766_LOC121383735_Giga
------------------------------------------------------MISSQN
WPRFLVISSTDDGALNKLSLFAIQKATVGLAGEPKSVKKKIKNG--LLVECLTERHSTCL
LKSTVFCNVP--------IKVTAHTSLN-------SSKGVIRCRDLEGVSEEEICQNLSS
QGVTAVRRIKVRRNNDLLRTN-----------------TCILTFNVPTLPQSVK---AGY
LNIPVEPIIP------NPLVCFKCQRFGH--------GQNTCREKLTCARCGLFDHGSKT
CKNDIL----------------CLN-------CKGNHCAYSRECPRWKLEKRVQQV----
---------------------------------KVQNKLSFTDAR---RLVETATPTVGD
KSYATAAAAAAKVATKSIAVNTDLTWHCDEAKYKKLSDIEKAQKTGAKSS----------
TKTKNYTPAKGN------------------------------------------------
-------------------------------
>XP_041369791_LOC121383760_Giga
MAKSNSIS-----------IDG--TLKRVHTEVSDSSSSDEES--TTLNVKKSRVISSKI
WPRFLVIGSSDDEALKKLSPFAIQKGLEGLAGEPKSVKK-LRSGS-LLVECSTESHSRNL
LKSKHLCNIS--------IKVSPHTSLN-------SCKGVVQSRDLEGVSEDEICENLFS
QGVTSVKQIKVRRNNELVSTN-----------------TLILTFNMPTLPNSVK---AVY
LNIPVVPYIP------NPLRCFKCQRFGH--------GQNTCCNKLTCARCGQFDHDSKA
CQNDIA----------------CTN-------CKGKHFVYSRECPKWKVEKEVQHV----
---------------------------------KVEKYLSFTEAR---KVVEASTPPAAG
KSYA----AAVKVSTTSIAIQTDLTWPNGKDKLKKISNIEKVQKQTTKAANKHV--SKSS
QVSLDSTNPSRGSSSGEPGPSKPPP-----------------------------------
-------------------------------
>XP_041369839_LOC121383807_Giga
MEKTKIQIPNS---------DG--TLKRVHTEVSDFLSSDEESMKSKYTVKKSKVISSQN
WPRFLVISSTDDGALNKLSPFAIQKAIVGLAGEPKSVKK-IKNG--LLVECSTDKHSTCL
LKSTVFCNVP--------IKVTPHTSLN-------SSKGVIRCRDLEGVTEEEICENLSS
QGVTAVRRIKVRRNNDLLPTN-----------------TCILTFNVPTLPQSVK---AGY
LNIPVEPFIP------NPLRCFKCQRFGH--------GQNTCRGKLTCARCGLFDHDSKT
CKNDTL----------------CLN-------CKGNHCAYSRECPRWKLEKRVQQV----
---------------------------------KVQNKLSFTDAR---RLVETATPTVGD
KSYA--AAAAAKVATKSVAVNTNLTWHYDEAKYKKLSDIEKTQKQIGII-----------
-VPLSHSSGKTE------------------------------------------------
-------------------------------
>XP_041369896_LOC121383865_Giga
MDINQSQS-----------FDG--TLKRVHTEVSDSSSSDEES--KSLNVKKSKVISLKT
WPRFLVIGSSDEGALKKLSPFAIQKGLEGLAGEPKTVKK-LRNGS-LLVECSTESHSRNL
LKSKMICNIS--------IIVSPHATLN-------SSKGVVRSRDLEGVSEDEICENLSS
QGVTSVKRIKVRRNNELVPTN-----------------TLILSFNVPTLPSSVK---AGY
LNIPVVPYIP------NPLRCFKCQKFGH--------GQNTCRNRLTCARCGQFDHDSKT
CQNDMI----------------CTN-------CKGKHFAYSRECPKWKVEKQVQQV----
---------------------------------KVEKRLTFIDAR---KLVESSTNVVLG
KSYA----TAVKVSTTSIATQTDLTWPNSEDTFKKISHPKDVKKQT---VHKQV--STST
QVSLDSRNPSRGSSLGEPGPSKPPSRKDTKKQHKDSSSGRLKKAEKKLVSTNNPFEALAD
VDDQMDIVPDDRRHPQRSHKPKITSVLPPND
>XP_041374715_LOC121387614_Giga
-------------------------------------------MTASKSITKKSRVISSN
WPRFLVISSTDDGALKKLSLFAIQKGLVGLAGEPKNVTK-MKNGS-LLVECSTEKHSKCL
LKSTILANIR--------IIVLPHTSLN-------SSKGVIRCRDLEGVNDEEICDNLTS
QDVTVVRRIKVRGNNELVPTN-----------------TFILTFSTPTLPHSIK---AGY
LNIPVEPFIP------NPLRCFKCQKYGH--------GQNTCRGKLTCARCGQFDHDSKT
CKKDLV----------------CTN-------CKGYHFAYSRECPMWKKEKKVQEV----
---------------------------------RVEKRLTFADAR---KLVERFQPARVA
ASYA--VAAAVKVSTRSISVNTDLTWQCDDAKYTKTIRCCKRGEENCKSCSAAEGGSSEK
EALDDGGDEMEVSSLDYPGTKRPPPKPKITPILPPDGE----------------------
-------------------------------
>XP_041374774_LOC121387651_Giga
MDKSKNFIPNS---------DE--TLKGVHTEVSDFLSSDEESMKSRTNVKKSKVIFSQN
WPKFLVIGSTDDGALTKLSPFAIQKAIIGLAGEPESVKK-IKNG--LLAECLTVKHSACL
LKSTVFCSVA--------IKVTAHTSLN-------SSKGVIRSRDLEGVSEEEICQNLSS
HGFTAVRRIKVRRNNDLLPTN-----------------TCILTFNIPTLPQYVK---AGY
LNIPVEPFIP------NPLRCFKCQRFGH--------GQNTCRGKLTCARCGLFDHDRKT
CKNYAI----------------CLN-------CKGNHCAYSRECPWWQLEKQVQQV----
---------------------------------KVQKKLSFIDAR---RLVETATPTVAD
KSYT--AAASAKVATKSVAVNTDLTWHCDEAKYKKLSDIEKT------------------
------------------------------------------------------------
-------------------------------
>XP_041376818_LOC121389287_Giga
MVIRRFVPPCWTPWWVVSMVDGLHELNYGYKQLSIYRGSTPKF--KTLLTKKSKVISSKT
WPRFLVIGSSDDEALKTLSPFAIPKGLKGLAGEPKSVKK-LRSGS-LLVECSTESHSRNL
LKSKQLCNIP--------IKVSPHASLN-------SSKGVVRSTDLEGVCEDEICENLSS
QCVTSVKRIKVRQNNELASTN-----------------TLILTFNTPTLSDSIK---AGY
LNISVVPYIP------NPLRCFKSKKIVH--------GQTTCRNRLTCARCGQFDHDSKE
CQNDMA----------------CTN-------CKGKHCAYSRERPKWKVEKEEQHV----
---------------------------------KVEKHISFIEAR---KVVEASISPAAG
KSYA----AAVKVSTTSIAIQTDLTWPSGEDKFKNISDLEKN------------------
------------------------------------------------------------
-------------------------------
>XP_041377277_LOC121389693_Giga
--------------------------------------------------------MAHC
WS------------------------------------------------NVQQSHSKNL
LKSKHLCNIS--------IKVSPHTSLN-------SCKGVVRSRALEGVSEDEICENLSS
QGVTSVKRIKVRQNNELVSTN-----------------TLILTFNMPTLPNSVK---SGY
LNIPVVPYIP------NPLRCFKYQRFGH--------GQNTCRNRLTCARCGQFDHESNA
CQNDIA----------------CTN-------CKRKHFAYSRECPRWKVEKEVQHV----
---------------------------------KVEKHLSFTEAR---KVVEASISPAAG
KSYA----PAVNVSTTSIAIQTDLTWPNGEDKFKKISNIEKVQKQTTKAANKQV--SKSS
QVSLDSTNPSRGSSSGEPGLSKPPPRKDLKKHNKDSSSGRLKKYEKQLVPTNDPFEDLAD
VDDQMDIVPDDCPQSQRSRKPKITPVLPPNG
>XP_041377291_LOC121389706_Giga
--MGKTNLSTL---------DG--TLKRVHTEVSDFLSSDEESMKSKTNVKKSKVISSQH
WPRFLVISSTDDGALNKLSPFAIQKAIVGLAGEPKSVKK-IKNG--LLVECLTEKHSTCL
LKSTVFCNVP--------IKVTPHTSLN-------SSKGVNRCRDLAGVSEEEICQNLSP
QGVTAVRRIKVRRNNDLLPTN-----------------TCILTFNVPTLPQSVK---AGY
LNIPVEPFIP------NPLRCFKCQRFGH--------GQNTCSGKLTCA---LLDHDSKT
CKNDVL----------------CLN-------CKGNHCAYSRECPRWKLEKRVQQV----
---------------------------------KVQNKITFMDAR---RLVETATPTV--
-------------ATKSVAVNTDLTWHCDEAKYKKLSDIEKAQKQVQKKAQK--------
EKSLSNTRKLKPKCHWILRIPQIGRALVSLRQAVTQRNLQRKLQKYCLVG----------
-------------------------------
>XP_041377294_LOC121389709_Giga
MDKIKNLIPNT---------DG--NLKRVHTEVSDFFSSDEESMKSRKNMKKYKVISSQN
WPRFLVIT--DDGALNKRSPFAIQKAIVGFAGEPKSVNK-IKNGLLLLVECSTDKHSTCL
LKSTVFCNVP--------IKVTPHTSLN-------SSKGVIRCRDLEGVTEEEICENLSS
QGVAAVRRIKVRRNNDLLPTN-----------------TCILTFNVPTLPQSVK---AGY
LNIPVEPFIP------NPLRCFKCQRFGH--------GQNTCRGKLTCARCGLFDHDSKT
CKNDTL----------------CLN-------CRVNHCAYSRECPRWKLEKRVQQV----
---------------------------------KVQNKLSFTDAR---RLVETATPTVGD
KSY----AAAAKVATKSVAVNTDLTWHFDEAKYKKLSDIEKAQKVAHTPPINFW--IDIP
PLILWIPTPLLDAPPIPPLILWIPTPLLDAPPIPPLIFWIPRHPTPLLDTPPIIFWIPIP
LLDTPPLIFWIPTTLLDMTPGDTPLSF----
>XP_041378033_LOC121390316_Giga
------------------------------------------------------------
----------------------------------------MKNGS-LLVECSTKKHSKCL
PKSTILANIR--------IIVLPHTSLN-------SSKGVIRCRDLEGVSDEEICDNLTS
QDVTVVRRIKVRSNNELVPTN-----------------TFILTFSTPTLPHSIK---AGY
LNIPVEPFIP------NPLRCFKCQKYGH--------GQNTCRGKLTC----------KT
CKKDLV----------------CTN-------CKGDHFAYSRRVP------DVEEG----
---------------------------------SGGCQKTGGEIS----------TC---
------------------------------------------------------------
------------------------------------------------------------
-------------------------------
>XP_041379774_LOC121392747_Giga
MDINQSQS-----------FDG--TLKRVHTEVSDSSSSDEES--KSLNVKKSKVISLKT
WPRFLVIGSSDEGALKKLSPFAIQKGLEGLAGEPKTVKK-LRNGS-LLVECSTESHSRNL
LKSKMICNIS--------IIVSPHATLN-------SSKGVVRSRDLEGVSEDEICENLSS
QGVTSVKRIKVRRNNELVPTN-----------------TLILSFNVPTLPSSVK---AGY
LNIPVVPYIP------NPLRCFKCQKFGH--------GQNTCRNRLTCARCGQFDHDSKT
CQNDMI----------------CTN-------CKGKHFAYSRECPKWKVEKQVQQV----
---------------------------------KVEKRLTFIDAR---KLVESSTNVVLG
KSYA----TAVKVSTTSIATQTDLTWPNSEDTFKKISHPKDVKKNT---VHKQV--STST
QVSLDSRNPSRGSSPGEPGPSKPPSRKDTKKQHKDSSSGRLKKAEKKLVSTNNPFEALAD
VDDQMDIVPDGRPHPQRSHKPKITPVLPPND
