# Supplementary material for: The Families of Non-LTR Transposable Elements within Neritimorpha and Other Gastropoda
Source: Genes (Basel). 2024 Jun 14;15(6):783. doi: 10.3390/genes15060783 (PMC11203168; doi:10.3390/genes15060783)
Supplement: Supplementary file 1 [file genes-15-00783-s001.zip › ORF2_Gastropoda.fasta]

>GFN80092_Plakobranchus
GS-DKELCHQFSTFFDKKIENIRSQLGSEPPSQS-----------YASVFSGHLLNTFSP
LNECDVLKIITKSAPKSCDLDYIPTHILMSCIDILLPYMTKIMNNSISNGTVPDCFKQAT
VKPLLKKPSLDEND-----------------------------------FKNYRPDSNLP
FLSKILEKIVLQQLLGH-------------------------------------------
IEENELHEIFQ--------------SAYKQQHSTETALLK--------------------
-----------------------------------VTSDILDSIDNRKICILSLLDLSSA
FDTIDHFILLERLENTFGISGSALLWPRSYLEYRTQSVQIN-----------NGRSDITV
LKYGVPQGSVLGPILFTLYTQPIVKILTSHH-FNYHFYAD-----------------DSQ
IYIDG--TIED-LPNLISNTQNCIEDIK--HG----------------------------
------------------------------------------------------------
------------------------------------------------------------
----------------------------------------
>GFN80094_Plakobranchus
LITINCCASAQGRDNKPKWNYRKANWSVYRDTLDSALSNVLPDKLTISALNEAFTRAVIH
AARRGIPRGVIRKYSPIWSTEFAQAVAKRKQARREYIKSKTITNRKRYNALCRRVKKIGQ
VARTKEWRRACENLN-----------------------------------PSSDPKMAWQ
IIRRVNGRGNTARVEPLIVKGIETN-----------------------------------
-SDRREADAFN--------------KHFSKVNTVPRDPIADP------------------
-----------------------------------RMHRLKKALERRPTASKRTFETEFT
VSELDIALRKGRLGKAPGLDGVTQEMISQLSPKAKNVLLNLYN--------------RTW
KSGELPRAWRTAVLVPILKKGKCPTAAGTYRPISLTSVIS-------------------K
TMERMTTVQWIPSHIGIFGNEIADELANDGRGMPQPRKPLTLADARSILRHGTAKLWNAA
QVTNDER-----------------------IPRSQEARKARDLLKNLPRSDAVQIFRARA
KHTLLLADRARHGWSATTACRLCGEQEESIAHVLTECRELADVRPGGWPTVPLNEILWCG
NRVAMTTAATIMRKFLRRAMR-------------------
>GFN80772_Plakobranchus
KHLQHLERTVQLCINNVQKWVSENGFRFLVSKTTCVNFHRQR-IYTEP---ALHLDGQPV
PVKGEAKFLGVIFDQKLSFENHVKY-LKNKCLKALNLLRVVGHTDWGADRATLLKLYRTL
VRSKLDYGSV---------------------------------------IYGSAKKHVLR
ALDPIHHQGLRIALGAFRTSPIK---------------------------SLYAEAGEPS
LEHRRMKLAFNYVLKLKSLPHNPCHDVVFKTLLSDFSAVTRSEPNLVANTFEHFKNANIN
LNI--------------------------IDNFHVQCPPPWKEHNITVDISLTKQNKENT
SEVAYQKEFFRTKEKFSNHYAVFTDGSKLEEKVAAAAYFPEHP---------DRSKATRL
RDGASVFSAELKGIALALTEIKKLTKYHKNFFIYR-------------------------
------------VGMLREQTRSMKCSQTWAKTSTG-EAKEPVENWRRQCVDFG-------
-WATRGS-------------------------PRATF-----------------------
------------------------------------------------------------
----------------------------------------
>GFN82574_Plakobranchus
KHLQHLERTIQLCINNVQKWVSENGFRFSVLKTTCVHFHKQR-IYTEP---ALHLDSQPI
PVKGEAKFLGVVFDSKLTFYNHIQY-IKKKCLKALNLLRVVGHTDWGADRATLLKLYSTL
VRSKLDYGSV---------------------------------------RYGSAKKHVLR
ALDPIHHRGLRIALGAFRTSPIK---------------------------SLYAEAGEPS
LEHRRMKLAFNRFKIKIIAP----------------------------------------
------------------------------------------------------------
-----------INEKFSNHYAVFTDGSKLEEKIAAAAYFPEHP---------DRSKATRL
RDGTSVFSAELEGIALALTEIKTITKYHKN-FIYSDSLSAL---------------QAIQ
SKNFKVIDIRRLDNLIQKLPPHVHISFVWIPAHVGIRGNENVDKLAKAALNRASCLGKLI
CWSDLKP-------------------------KMNTNINSIWQRDWDAEGANKLHEVLPN
LGEDLHRRGEGAGRKRETAMCRLRVGHT--------------------------------
----------------------------------------
>GFN86905_Plakobranchus
----------------------------EDKIQTVTVLLTFD-SPKSPDDISIYTEGKHL
QHLERTIQLCVNDVQKWVSENGFRFSVSKTTCVHFHRQRIYTEPALHLDGQPIS----VK
VRFKLDYGSV---------------------------------------IYGSAKKHVLR
ALDPIHHQGLRIALGAFRTSPIK---------------------------SLYAEAGEPS
LEHQRMKLAFNYVLKLKSLPRNPCHEVVFEAPLSDFSAVTKSEPNLVANTFEHFKNANIS
LNI--------------------------IDNLHVQCPPPWEEHNITVDISLTKENKENT
SEVAYQKEFFWIMENFSNHYAVFTDDSKLEEKVTAAAYFREHP---------DRSKATRL
RDGAFVFSAELEGIALALTEIKKLTKYHKNFIIYSDSLSAL---------------QAVQ
SKNFKVIDIRRLYNLIRKFPPYVHISFVWIPAHVGIQGNENVDKLAKAALNRTPTSGKLI
CYSDLKP-------------------------KINTYIKSV-------------------
------------------------------------------------------------
----------------------------------------
>GFN87445_Plakobranchus
ADWNRFRDLCKLSLDDSVADNEQFTSKLLDAARSSIPFHKGTKNKTRV----PWFTQECR
QALRERKKAQRKYFKTPSFENFVNF-KKHKAKAKF------------VIKNSKKQSWKTY
VSSLNSN---------------------------------------------TSSKTVWK
KVRKIKGKNCAPSCHLKKDG----------------------------------------
------QIISNLKDHADHPAETFSKNSSSNNYSKNFQLTKQRAEKQNLN-----------
-----------------------------------FSSENSEPYNNPFLMAEIKNSIVKS
NESAAGPDGVCYQFLRHLPESCLHTLLKLFKNIWTIGDIPPSW---------REASVVPI
PKLGKDPSDPSNYRPIALMSCLCKTLERMVNDRLVHVLESR---------------NLLS
NVQCGFRKDHSTLDHLVRLETFTKKAFAREKQFLAVFFDLEKAYDTTW---------SLC
MTVNPAT-------------------------FYHSMKSRRRSDVTA-------------
------------------------------------------------------------
----------------------------------------
>GFN87512_Plakobranchus
KHLQHLERTIQLCINNVQKWVSENGFRFSVSKTTCVHFHRQRTYTEPA----LHLDGQPI
PVKGEAKFLGVVFDWKLTFYNHVQY-LKKKCLKALNLLLVVGHTDWGADRATLLKLYRTL
VRSKLDYGSV---------------------------------------IYGSAKKHVLT
ALDPIHHQGLRLIDDITESG------------------------------KLVLQGAFPK
------------------------------------------------------------
------------------------------------------------------------
------------------------------------------------------------
------------------------------------------------------------
------------------------------------------------------------
------------------------------------------------------------
------------------------------------------------------------
----------------------------------------
>GFN92551_Plakobranchus
ADWNRFGDLCKLSLDDSVADIEQFTSKLLDAARSSILFHKGTKNKTRV----PWFTQECR
QALRERKKAQRKYFKTPSFENFVNF-KKQKAKAKF------------VIKNSKKQSWKTY
VSSLNSN---------------------------------------------TSSKTVWK
KVRKIKGKNCAPSCHLKKEG----------------------------------------
------QIISDPRDHADYLAETFAKNSSSNKYSKNFQLTKQRSEKVNLN-----------
-----------------------------------FSSENNEPYNNSFLMAELKNSIVKS
NESAAGPDGVYYQFLRHLPESCVHTLLKLFNNIWTTGDIPPSW---------RETSVVPI
PKPGKDPSDPSNYRPIAFTSCLCKTLERMVNDRLVHVLESR---------------NLLS
NVQCGFRKDYSTLDHLVRLETFTKKTFARKKQVLAVFFDLEKAYDTTWRYGILKDLFDLD
FRGRLPI-------------------------FISNFLKDRHFKVKAENTFSSSYHQ---
------------------------------------------------------------
----------------------------------------
>GFN97003_Plakobranchus
----------------------------------------------MATYQESTTKVRTV
HGRTESFQIEVGLHQGSGLSPFLFAIVLDTISAEMREGLPKELLFADDLAVIAETEQDLQ
RRWIIWQKTMEAKG-----------------------------------LKVNTGKTEVM
VSGKGDERIVIRDKEGE-------------------------------------------
-----------------------TLNQVQKFKYLGLMLGE--------------------
-----------------------------------KGGSMLAVRARVKAAWEKWREIGPV
IGDKKMPRKLKTKLYTTMVRPVILYGAECWVVGQKEEQLLETT---------EMRMLRRI
RGVTLEDKMRSDDIRKELGVCPIGEKARESRLRWFGHVMR-------------------R
EPENHLKQMLNLEVPGRRPRGRPKGRWRDGITRDMKQLHIEAEDAEDRSFWRKRTQAADF
NLGTGASR--------------------DTERQCSSPSPTPPTGDTENQCSSAPSPISPI
RDIKSQCSSPRSQIPPTRDIEGQCPSPPSPISPTRDIEDLCPVCRRQYPPPGISKASAPV
PHRKYPPPRISKSCVPVRRRQ-------------------
>GFO00730_Plakobranchus
------------------------------------------------------------
---------------------------------------------------------QTF
VH----------------------------------------------------------
------------------------------------------------------------
--------------------------SASNNYSKNYQLTKQRAEKQNSN-----------
-----------------------------------FSSENNEPYNNPFLMTELKNSIVKS
NESAAGPDGVYYQFLRHLPESCLHTLLKLFNNIWTTGDIPPSW---------REASVVPI
PKPGKDPSDHSNYRPIALTSCLCKTIEWMVNDRLVHVLESR---------------NLLS
NVQYGFRKDHSTLDHLVRLETFIKKAFARKKQVLAVFFDLEKAYDTTWRYGILKDLFDLD
FRGRLPI-------------------------FISNFLKDRHFKVKAENTFSSSYHQ---
------------------------------------------------------------
----------------------------------------
>GFO02757_Plakobranchus
GS-DKELCHQFSTFLIKRLKTFVHTWVQNHHPNH-----------MHLFFSGHLLNTFSP
VNECDVLKIITKSAPKSCDLDYIPTHILMSCIDILLPYITKIMKNSISNGTVPDCFIQAT
VKPFLKKPSLDEND-----------------------------------FKNYRPVSNLP
FLSKILEKIILQQLLGH-------------------------------------------
IEENGLHEIFQ--------------SAYKQQHNTETALIK--------------------
-----------------------------------VTSDILDSIDNTKICILSLLDLSSA
FDTIEHFILLERLENTFGISGTALLWLRSYLEYRTQSVQIN-----------NDRSDITV
LKYGVP------------------------------------------------------
------------------------------------------------------------
------------------------------------------------------------
------------------------------------------------------------
----------------------------------------
>GFO03205_Plakobranchus
--------------------------------------CRQR-IYTEP---VLHLDGQPI
LVKDEAKFLGVVFDSKLNFSSHVKY-LKKKCLKALNLLRVVGHTDWGADRATLLKLYRIL
VRSKLDYGSV---------------------------------------IYGSAKKQVLR
ALDPIHHQGLRIALEAFRTIPFK---------------------------SLYAEAGEPS
LEHRRMKLACNYVLKLKSLPRNPCHDIVFEAPLSDFSADSKSEPNLVASTFEHIKNAKIN
INT--------------------------IDNLNVQCPPPWEEHNINVDISLTKQNEENT
SEVANQKEFFRIKEKCSNHYAVFTDGSKLEEKVGAAAFFPEHP---------DRSKATRL
RDGASVFSAELEGIALAVTEIKKLTKYHQNFVIYSDSLSAL---------------QAIQ
SKNFK--DIRRLYKLIRKFPPYVHISF----AYAGIQENENVDKLAKAALNKASYSGKFI
CWSDLKP-------------------------KINTYINSVRQN-----KIGMLREQTSS
MKCSQTWAKTSTGESKEPVENGRRQCVGFGWATRGSPRATFKKIKNNLFCYACDSLYNVR
HILIECPDFQDTRRKYFRVTDLY-----------------
>GFO04552_Plakobranchus
----------------------------SRSQRPPVSISTDR-IYTEP---ALHLEGQPI
PVKGEAKFLGVVFESKLTFYNHVQY-LKKQCLKALNLLRVVGHTDWGADRATLLKLYRTL
VRSKLDYGSV---------------------------------------IYGSAKKHVLS
ALDPIHHQGLRIALMAFSTTPIK---------------------------SLYAEAGEPS
LEHRRIKLASNYVLKLKSLPRNPCHEIGFEAPLSDFSAVKKSEPNLVANTFEHFKNANIS
LNI--------------------------IDNLHVQCPPPWEEHNITVDISLTKQNKENT
SEVAYQKEFFRIKEKFSNHYAVFTDGSKLEEKVAAAAYFPEHP---------DRSKATRL
RDGASVFSAELEGIALALTEIKKLTKYHKNFVIYSDSLSAL---------------QAIQ
SKNFKVIDIRRLYNLIRKFSPYVHISFVWISAHVGIQGNENVDKLAKAALIRTSTSGKLI
CYSDLKP-------------------------KINTYIKSVWQRDWDAKGADKLHEMLPN
LGEDLHRRGEGAGRKLETAMCRLRLSCRMWRDFRHGPN---------IGTYSEEPLVAFG
YT--------------------------------------
>GFO06053_Plakobranchus
------------LPPNSRVSKLSLAELFEQLPRPFLVLGDFNAHSPAWGDSRRDGRGRML
EEFTAVNDLIILNSGEQTFVHSAYHLTSAIDLAVASPSIAAECSWAAHSDLCGSDHFPIF
LTLSSLFNGNTNTT-FNF---------------------------------KKADWNRFR
DLCKLSLDDSVADIEQFTSKLLDAAR----------------------------------
-----------------------SSIPFHKGRKNKTRIPW--------------------
---------------------------------FTQECRQALRERKKAQRKYFKTPSFEN
FFLRHLPESCLHTLLKL-FNNIWTTEDIPPSWREASVVPIPKPGKDPSDPSNYRPIALTS
CFCKTLERMVNDRLVHVLESGNLLSNVQCGF--------------------------RKD
HSTLDHLCPPPWEEHNITIDISQRKQNKENTSEVAYQKEFFRIKEK---FSNHYALFTDG
SKLDKKV---------------------------AAAAYFPEHPDRLKATRLRDGASVFS
AELEGIALALTEIKKLTKYHKNFVIYSDSLSALQAIQSK---------------------
----------------------------------------
>GFO09498_Plakobranchus
KHLQHLERTIQLCINNVQKWVSDNGFRFSVSKNTCVHFYRQR-IYTEP---ALDLDGQPI
PVKGEAKFLGVIFYQKLTFKNHVTY-LKKKCLKALNLLRVVDHRDWAVDKATFLKLFRTL
VRSKSDYGSV---------------------------------------VYCSAKKHVLR
AWT------LYIIR-AF-------------------------------------------
------------------------------------------------------------
------------------------------------------------------------
--------------------------------VAAAAYFPEHP---------DRSKATRL
RDGASVFSAELEGIALALTEIKKLTKYHKSVVIISDSLSAL---------------QAIQ
SKHFKAIDIRRLYNLIRKFLPSVHISFVWIPAHIGIQRNENVDKLAKATQNRASCSGKLI
CWSDLKP-------------------------KINAYIHSVWQKNWDAEGANKLHEVLPN
FGEDLHKRGEGAGRKRETAMCRFRVGHAWLTQS------YFLKNEEQPFNYASDSLYAVR
HILIECPDFQDTRRKYFSVN--------------------
>GFO11825_Plakobranchus
KHLQHLERTIQLCINNVQKWVSENGFRLSVSKTTCVHFHRQRIYTEPA----LHLDGQPI
PVKGEAKFLGVIFDQKLSFENHVKY-LKNKCLTALNLLRVVGHTGWVADRATLLKLYRTL
VRSKLDYGSV---------------------------------------IYGSAKKHVLR
ALDPTHHQGLRIALGAFRTSPIK---------------------------SLYAEAGEPS
LGHRHGQIISNLKDHADHLDETFSNNSSSENYSKNFQQTKQRAEKVHLN-----------
-----------------------------------FSSENNEPYNNPLLMSELKNYIVKS
NESAAGPDGVYYQFLRHLPESCLQTLLKLFNNIWTTGDIPPSW---------REASVVPI
PKPGKDPSDPFNYRPIALTSCLCKTLERMVSDRLVHVLESR---------------NLLS
NVQCGFRKDHSTLDHLVRLKTFIKKAFARKKQVLAVFFDLEKAYDTTWRQRIYTEPALHL
DGQPIPV-------------------------KGEAKFLGVIFDQKLSFENHVKYLKNKC
LKALNLLHVVGHTDWGADRATLLKLYRTLVRSKLDYGSVIYGSAKKYILRALDPIHHQGL
RIALGAFRTLLVMLSFPERESSVLTDTDQKKKKPLQCH--
>GFO12965_Plakobranchus
--------------NNVQKWVSESGFRFSVSKTTCVHFHRQR-IYTEP---ALHLDSQPI
PVKGEAKFLGVVFDSKLTFYNHVQY-FKKKCLKALNLLRVVGHMDWGADRATLFRLYRTL
VQSKLDYGSI---------------------------------------IYGSAKKHVLR
ALDPIHHQGLHIALGAFRTTPIK---------------------------SLYAEAGEPS
LRHRRIKIKE--------------------------------------------------
------------------------------------------------------------
--------------KFSNHYAVFTDGSKLEEKVAAAAYFPEHP---------NRSKATRL
RDGASVFSAELEGIALALTEIKKLTKYHKNFVIYRDSLSAL---------------QAIQ
SKNFKVIDIRRLYNLIRKFPPYVHISFVWIPAHVGIQGNENVDKLAKAALNRTSTSGKLI
CYSDLKP-------------------------KINTYIKSVWQSDWDAEGANKLHEVLPN
LGEDLHRRGEGGGRKLETAMCRLRVGHTWLTQS------YLLKNE-QPFCYACDSLYTVR
HILIECPDFQDTRRKYFSVT--------------------
>GFO13713_Plakobranchus
SGDLM-----VELKSNDQAKKLGAIATFLDIPVTVSYHKSLNSTKGVIRS--HDLRCCLE
EEMVEELSGVTHARRFKVRRGEDKIQTD-IVLTFDSP-KPPSRIRAGYLTLDVRPYVP--
MCCYKCQRYGHGKD--------------------------------------RCKKP---
------------------------------------------------------------
-----------------------AAVCVRCGKGDHVEGDC--------------------
---------------------------------SADPHCVNCRGDHAASSKTCPKFLEEQ
AILRYKAENGELKLLLNRSQSAVVALQECR----LWEGQVP---------------PRGY
TLLLPRGGSPWGEVALLIRNGTRFSEIDLK------------------------------
---TDLHAAAATISLEKTLTVCSLYLPPNSPLSKPSLAELFEQLPKPFLVLGDFNAHSPA
WGDSRRD---------------------------GRGRMLEEFIAENDFIILNSGEQTFV
HSAYHSTSAIDLAVASPSIAAECSWAAHSDLCERPMQTVFG-------------------
----------------------------------------
>GFO14870_Plakobranchus
PDWNRFGDLCKLSLDDSVADIEQFTSKLLDAARSSIPFHKGTKNKTRV----PWFTQECR
QALRERKKAQRKYFKTPSFENFVNF-KKQKAKAKF------------VIKNSKKQSWKTY
VSSLNSN---------------------------------------------TSSKTVSK
KIRKIKGKNCAPSCHLKKDG----------------------------------------
------QIISNLKDHADHLAETFSNISSSENCSKNFQQTKQGAEKQNLN-----------
-----------------------------------FSFEDNEPYNNPFLMAELKNSIVKS
NESAAGADGVYYQFLRHLPESCLHTLLKLFNNIWTTGDIPPSW---------REASVVPI
PKPGKDPSDPSNYRPIALTSCLCKTLERMVNDQLVHVLESR---------------NLLS
NVQCGFRKDHSTLDHLVRLETLSKRLSPEKSKFWRFFFYLEKAYDTTWRYGILKDLFDLD
FRGRLPI-------------------------FISNFLKDRHFKVKAENRFSSSYHQ---
------------------------------------------------------------
----------------------------------------
>GFO14999_Plakobranchus
------------LPPSSPVSKLSLAELFEQLPKPFLVLGDFNAHSPAWGDSRRDGRGRML
EEVTAENDLIILNSGEQTFVHSAYHSTSAIDLAVASPSIAAECSWAAHSDLCGSDHFPIF
LTLSSNFSSNY-------------------------------------------------
------------------------------------------------------------
------------------------LKKKCLKALNLLRVVG--------------------
---------------------------------HTDRG----ADR-ATLLKLYRTLVRSK
LDYGSVIYG-SAKKTRSEGPGPYTSSGPRETTPIKSLY----------------------
-----AEAGEPSLEHRR--MKLAFN-----------------------------------
----YVLKLKSLPRN-PCHEVVFEAPLDWDAEEAN---KFHEVLPN---LGEDLHRRGEG
AGRKLET---------------------------AMFRLRVGHTWLTQSYLLKNEDQPFC
YACDSLYTVRHILIECLDFQDTRKKYFSVTDLYR--------------------------
----------------------------------------
>GFO17271_Plakobranchus
------------LPPNSRVSKLSLAELFEQLPKPFLVLGDFNAHSPAWGDSRRDGRGWML
EEFTAENDLIILNSGEQTFVHSAYHSTSAIDLAVASPSIAAECSWAAHSDLCGSDHFHIF
LTLSSHFNSNTNTT-FNF---------------------------------KKADWNRFG
DLCKLSLDDSVADIEQFTSNLLDAAR----------------------------------
-----------------------SSIPFQEGTKNKTRVPW--------------------
---------------------------------FTQECRQALRERKKAQRK---TPPIKS
LYAEAGEPSLEHWRMKLAFNYVLKLKSLPRNPCHDIVFETP--------------LSDFS
AVTKSEPNLVANTFEHFKHANISLNIIDN-------------------------------
---LHVQCPPPWEEHNINVDISLTKQNKENASEVAYQKEFFRIKET---FSNHYAVFTDG
SKLEEKV---------------------------AAAAYFPEHLDRSKATRLRDGASVFS
AELEGIALALTEIKKLTKYHKNFVIYSDSL------------------------------
----------------------------------------
>GFO17716_Plakobranchus
WSNLNLIKQYQSAKQEAQCDDTTLPDRLNYFYARFDRDN----TTTPAPLSWDEDLPFVI
TEHDVRCSLCKLWD-KAAGPDNIKPRLLRNCRSQLASVLRFIFNWSLETSTVPICFKRST
IIPVPKKSSPLNLN-------------------------------------DYRPVALTS
VLMKCFESFVLKYLNSF-------------------------------------------
--LPRDFDPFQ--------------FAYRCNRSIEDAIAINYHE----------------
--------------------------------------ILNHLETKKAYARILFINFSSA
FNTIIPQKLYDKLLLELNLPVKLCNWILDFLLNRPKVVKIG-----------KNISSSIT
LNTGTSQGCPLSPKLYSIFTYDCKAVMP----------------------------GCSV
IKFADDTTVTGLILHND-ESNFRKQIDLIVNWCSKNNLHLNVDKTKEIIVDFRR------
-------------------GETPPPPLLIHGATVERVPSFKFLGTRVSD------KLTWD
INLDNIVKKARQRLYFLRKLKSFDVGSDILINFYRATIESVLTLSINVWFGRASKTSLGK
LESIIRLAEKIINIKLPSLEEIYIKRLTGKTKKIMKDLTH
>GFO22142_Plakobranchus
------------LPPNSPVSKLSLAELFEQLPKPFLVLVDFNAHSPAWGDSRRDGRGRML
EEFTAENDLIILNSGEQTFVHSAYHSTSAIDLVVASPSIAAECSWAAHSDLCGSDHFPIF
LTLSSNFNSNV-------------------------------------------------
------------------------------------------------------------
-----------------------AAAAYFPEHPDRSKTTR--------------------
---------------------------------LRDGASVFSAEQEGIALALTEIKKLTK
YHKNFVIYSDSLSVLQAIQSKNFKVIDIRRLYNLIRKFPTY---------------VHIS
FVWIPAHVGIQGNENVDKLAKAALNRSST-------------------------------
--PGKLICYSDLKPK-INTYIKSVWQRDWDAEGAN---KLHEVLPN---LGEDLHRRGEG
AGRKLET---------------------------AMCRLRVGHTWLTQSYLLKYEQQPFC
YACDSLYTVRHILIECPDFQDTRRKYFSVTDMYR--------------------------
----------------------------------------
>GFO34107_Plakobranchus
--------------------------------------MCNC-FYTEP---ALHLDGQPI
PVKGEAKLSGVVFDSKLNFSSHVKY-LKKKCLKALNLLCVVGHTDWGADRATLLKLYRTL
VRSKLDYGSV---------------------------------------IYGSAKKHVLR
ALDPIHHQGLRIALGALRTTPIK---------------------------SLYAEAGEPS
LEHPRMKLAFNYVLKLKSLPRNPCHDVVFETPLSDSSTVTKSEPNLVANTFEHFKNANIS
LNI--------------------------IDNLHVQCPPPWEKHNINVDISLTKQNKENT
SEVAYQKEFFRIKEKFSNHYAVFTDGSKLEEKVAAAAYFPEHP---------DRSKATRL
RDGASVFSAELEGIALALTEIRKLSKYHKNFVIYSDSLSAL---------------QAIQ
NKNFKVIDIRRLYNLIRKFPPYVHISFVWIPAHQGIRGNENVDKLAKAALNRASCSGKLI
CYSDLKP-------------------------KINSYINSVWQKNWDAEGANKLYEVLPN
LGEDFHRRGNGGGRKQETAMCRLRLS-KLLKDISDGAKGLLQALNLLIQKYQLLTVKDNS
YAIRRLREVQNLLDKKNQLTKIS-----------------
>GFO34109_Plakobranchus
SGDLM-----VELKSNDQAKKLGAIATFLDIPVTVSFHKSLNSSKGVIRS--RDLRCCSE
EEMVEELSGVTHARRIKVRRGEDKIQTDTVILTFDSP-KPPSRIRAGYLTLDVRPYVPLP
MRCYKCQRYGHGKD--------------------------------------RCKTP---
------------------------------------------------------------
-----------------------AAVCVRCGKGGHVESDC--------------------
---------------------------------SADPLCINCRGNHAASSKTCPKFLEEQ
AILRYKAENG--GTFRQARKAVVVEIHKTISTRTLGEGQVP---------------PRGY
TLLLPQTGSPGGEAALLIRNGTRFSEIDLK------------------------------
---TGLHAAAATISLEKTLTVCSLYLPPNSPVSKLSLAELFDQLPKPFLVLGDFNAHSPA
WGDSRRD---------------------------GRGRMLEEFTAENDFIILNSGEQTFV
HSAYHSTSAIDLAVASPSIAAECSWAAHSDL-----------------------------
----------------------------------------
>GFO36061_Plakobranchus
------------LPPNSPVSKLSLAGLFEQLPKPFLVLGDFNAHSPAWGDSRRDGRGRML
EEFTAENDLIILNSGEETFVHSAYHSTSAIDLAVASPSIAAKCSWAAHSNLCGSDHFPII
LTLSSHFNARS-----------------------------------------KLDYG---
------------------------------------------------------------
------------------------SVIYGSAKKHVLRA----------------------
---------------------------------LDPIHHQGLRFALGAFR----TSAIKS
LYAEAEEPSLEHRRMKLAFNYVLKLKSLPRNPCHKVVFEAP--------------LSDFS
AITKSEPNLVANTFEHFKNANISLNIIDN-------------------------------
---LHVQCMPPWEEHNITVDISLTKQNKENTCEVAYQKEFLELRKN---FQIIMLFFTDG
SKLEEKV---------------------------AAAAYFPEHPDRSKATRLRDGASVFS
AELEGIALALTEIKTLTKYHKSFVIYSDSLSA----------------------------
----------------------------------------
>GFO39119_Plakobranchus
------------LPSNSQVSKLSLAELFGQLPKPFLVLGDFNAHSLAWGDSRRDERGRML
EEFTAENDLIILNSGEQTFVHSAYHLTSAIDLAVASPSIAAECSWAAHSDLCSSHHFSIF
LTLTSNFSPNVNTTIFNF---------------------------------QKADWNRFG
DLCKLSLDDSVADIEQFTSKLLDAARSSIPFHKGTKNKIRVPWFTQECRQALRERKKAQR
KIKETFSNHYAVFTDGSKLEEKVAAAAYFSENPNRSKATG--------------------
---------------------------------LRDGASVFSAELEGIALALTEIKKLTK
YHKNFVIYNDSLSALQAIQSKNFKVIDIRRLYNLIGKFPPY---------------VHIS
FVWIPAHVGIQGNENVDKLAKAALNRASC-------------------------------
--SGKLICWSNLKPT-INTYINSVWQKDWDAERAN---KLHEVLSN---LGEDLHRRGEG
ACRKRET---------------------------AMCRLRVGHTWLTQIYLLKNEEQPFC
YAYDSLYTVRHILIECPDFQDTR-KNTSV-------------------------------
----------------------------------------
>GFO40684_Plakobranchus
KHLQHHS-------NNVQKWVSDNGFRFSVSKTTCVHFHRQR-IYTEP---ALHLDGQPV
PVKGEAKFLGVIFDQQFSFENHVKY-LENKCLKALNLLRVVGHTDWGADRATLLKLYRTL
VRSKLDYGSV---------------------------------------IYGSAKKHVLR
ALDPINNQGFRIALGAFR------------------------------------------
------------------------------------------------------------
------------------------------------------------------------
-----------------------------------------------------TSPIKSL
YAEAGEPSLEHRRMKLAFNYVLNLKSLPRN------------------------------
PCHEVVLKLRCLTFLLLQS----------------IQGNENVDKLAKAALNRASCSGKVI
CLSDLKP-------------------------KMNAYINSVWQKNWDAEGVNKLHEVLPS
LGEDLHRRGEEAGRKRETAMCRLRLGHTWLTQS------YILKNE-QPFCYACDSLYTVR
HILIECPDFQDTRRKYFRVT--------------------
>GFO49476_Plakobranchus
ADWNRFGDLCKLSLDDSVADIEQFTSKLLDAARSSIPFHKGTKNKTRV----PWFTQECR
QALRERKKAQRKYFKTPSFENFINF-KKQKVKVKF------------VIKNSKKQSWKTY
VSSLNSN---------------------------------------------TFSKTVSK
KIKKIKGKNFAPSCHLKKDG----------------------------------------
------QIISNLKDHADHLAETFSNNSSSENYSKNFQQTKQRAEKVHLN-----------
-----------------------------------FSSDNNEPYNNPLFMLELKNSIIKS
NESAAGPDGVYYQFLRHLPESCLHTLLKLFNNIWTTGDIPPSW---------REASVVPI
PKPGKDPSDPSDYRPIPDLPTFR-------------------------------------
-----FRREKSR------------------------------------------------
------------------------------------------------------------
------------------------------------------------------------
----------------------------------------
>GFO50607_Plakobranchus
KHLQHLERTIQLCINNVQKLDSENGFRFSVSKTTCVHFHRQR-MYAEP---ALHLDGQPI
PVKGEAKFFGVVFDSKLNFNSHVKY-LKKKCLKTLNLLRVVGQTDWDADRATLLKLYRTL
IRSKLDYGSV---------------------------------------LYGSAEKHVLR
ALDPIHHQGLRIALGAFRTNK---------------------------------------
------------------------------------------------------------
------------------------------------------------------------
-------------EKFPNHYAVFTDGSKLEKKVAAAAYFPEHP---------DRSKATRL
RDGASVFRAELQGIALALTEIKKLTKYHKNFVIYSDSLSAL---------------QAIK
SKNFKIIDIRRLYNLIRKFPPYVHIPFVWIPAHVGIQGNENVDKLAKEALNRASCSGKLI
CWSDLKP-------------------------KINAYIHSVWQKNGDAEGANKLHEVLPN
LGEDLHRRGEGAGRKRETAMSRLQVGHTWLNQS------YL-------------------
----------------------------------------
>GFR66853_Elysia
PATGGSSAPNISICGADIAPKITWTVYPATLGSHHHPILMDIEVPGPKGQNKPKKNMAYK
KANWDTFQRQIDITLYNPQTNLDPNENSDKMNAKLTNIIIVSAKKSIPVGSSRNRQPWWN
AEIDTAVKERTTLKA--------------------------------------TANHSDE
DRKAWLEKCSAVKKLITDSKRLSWRDFATKLNAISDPSKVWNTIRAIDDRGKRAPEGAAM
EVNGQLITSCQKKADQFAKMYKEVSEVRHQKLSLADSVELNENINRDRQYVRIVRRVANS
ECSCPPDGYCAPFNKKELDASLAQLKNTSPGDVQIHNKLLTHLPPSGKMALLTLFNRMAL
LTLFNRVYKSGQYPAAWRKGTIIPMLKAGKDPAFMSSYRPIQLTR------------CLG
KLFEKFVKVRMNCWLESE---KLLNPKQAGFRSL--------------------------
---KSTEDQVTRIIQIIVDGLNDNNGPHCRGKRTVMALMDFSRAFDKVWHMGLLWKMSKM
KCPPCLL-----------------------------KTTKAFLSNRQSRVRFEGKTSHYK
KFTDDPSRKTAENPVRTRLRSLGTWRETGKDKAYVCGLEDLPREKLVPVPDIPPWQVPET
FTCYATLGEGISKADAPEELKKAVEDTMEKLNKPDVEVFT
>GFR70313_Elysia
SKEQHFNFRIGRWEEYFYDLLNPAGILDTGEGFNPSQPDHQEPNILESEVRWAVKDSPKD
KAAGDDGITT-----------RAVLACGEIG----IQWLTSIFQRAWEERKVPDDWQKAI
VVPIWKCKGSKKDC------------------------------------STYRGISLLS
HVGKMFAKILERRIRAKTEHLLSNS-----------------------------------
------------------------QFGFRKGRGC---TDA--------------------
--------------------------------IFALRQLCEKTIECDNELHLIFVDLEKA
FDRVDRNKLWKVLECYGIHGQLLDS-----------------------------------
-------------------------AANPDPE---------------------------C
LNELLFADDQALFSPDKDTLQEHTNQ--LNRQCEAHGMRINIKKTEAITIS-RNETTTAF
NIEG-NALLN-------------------------ATE-FKYLGSIFTKDGRI-DREIEV
RCQKANSINYQLAPLLKHESIPLATKAKLINSIFLTTLTYQCQTWPLTQGLKNKLVTCEM
RCLRKAVNKTRRDKIRNEVIRAQVGATPVLQHVENQQIKW
>GFR72002_Elysia
PKQWYDYFKNLLNPLAEADNPVELNIG--ADITPVPLEGDMNNPITKEEIQNAIKKMKPG
KASGPDGIPS-------------EFYTCMCKIGVFCDYLVTLFNLVFESGIYPNEWTKSS
IFALHK-KGNVEDV------------------------------------NNYRGISLLN
VLGKIFSHVLNSRLKLWSDANKLIP-----------------------------------
----------------------EAQGGFRS-AYSTVDNIF--------------------
--------------------------------VLQSMVQKY-LGKEKGRFYVFYVDFFKV
FDWVDRKKLWYMLSKYGCQGKMIGILKAMYRSVLASVNVIKSAPNNSSGI--MCITDYLK
CQSGVKQGCILSPVLFSIFISELEKELSRSPQTTGVELLSG----------------DAH
AYSLLYADDVALLADSVLTMQRKINV--LERFCNDWGLKINTEKSKMMVFRNGGYL----
------------------------------------------------------------
------------------------------------------------------------
----------------------------------------
>GFR72839_Elysia
AAKNNIEEVPKQKAYPRWDNEVKHLSDKQKQVRLEILNSKEPQKIKDLKKERNCILHKIR
EKTKQLKNEHLDELASNIDKTSSDGSMFQAVKALNRKRFENPKVHDNDGKQVSNPSQIQL
IIANHKKSKFRDDN-------------------------------------IHDIEPYFG
QPRKLKSPITEKEVRAS-------------------------------------------
------------------------INNLKKGRAPGSDNISG-------------------
-----------------------------------EFLKFAPHLIDNKIAEILNQTFERH
EDLNINESLLMALPKPGKPKGPPQNLRPITLLNSIRKVLSTIVLN---RIRPKTETYISH
SQSGFRPNRSTSDVVWAHRWLSAKILNTPNLQLNITG---------------------ID
MSAAFDTIDRTLLLKTLREIINEDELRIVQFLLSKTTLDVKINGTNTTQLFTTNVDSPQG
-----------------------------------DSLSPVLFIVYLEN------ALRNN
SNRGRGRPTTTLPITLNNDLKRLQNKDVQLTTKEDLHKLQKIASQRQEWIAFTAEIKRTA
EAARPDDQASGRH---------------------------
>GFR86209_Elysia
IT-DDKLPDSFCAYFYDKVKKLRTELDSKGGEPS-----------YEP-FSGEPWEQFQT
VDPKIVKKVILSSNPKSYVLDPIPSDLLQQHIDDLIGILTNVINASLREGVVPSALKTAA
IIPLIKKADLDPNI-----------------------------------LKNFRPVSNLP
IISKILEKNVLEQLKLH-------------------------------------------
LEKNNLIETFQ--------------SAYKAGHCTETALLQ--------------------
-----------------------------------ITNELLNAADEGMISILSLLDLSAA
FDTLDHEKLLKRLSISFGLSGTVLKWFTSYLTDRQYFVIVK-----------GNMSVHTP
LEFGFLQGSVLGPV----------------------------------------------
------------------------------------------------------------
------------------------------------------------------------
------------------------------------------------------------
----------------------------------------
>GFR87491_Elysia
NVNPLLDQIILTPTRSSYYVHLDTNFHILINNANSKTLHHIFQQYWTSPCTIRDFGRFHI
ELMPCIEAHGCTHLFEQSLILGAACCNSKCQETLKAMSEDCVSCITATAPSLADAVQHCV
LNVFRPHNRFNGPG--------------------------------------LLLMSKHE
IVRAEYHDYFPGKKMAVQR-----------------------------------------
--------------------------GYIEAESRAKGTYP--------------------
------------------------------------YRKSTPKPDDINLLGAERWDVNAQ
LKMMFRNMDYSRLGASSVDPQADEVPGSLPRKSPPQATGRNIN----------ERNKSLT
ILHWNAKGISRKKLALANRLKKEDIDVACIQESHLTPHPKHG------------------
--RRFTMKGYQTFKQDRQDGPKVGVITLVKNDVTASEIKANAGDRAEMIRTELHFKDKNI
TIYNCFCP---------------------------PGEEHALHAMNISD------ECIVV
GDFSCHSPSWGYENQDARGEEVEDWQTNMSLLLLNSPEDPRTFYSRSWMTTSTPDLAFAT
EDIAV-----------------------------------
>GFR95251_Elysia
NIYTNDQPEFDRTRRFIYADDLCLATQSTSFNAIETRLTDALSSLTNYYTENSLNANPSK
TQVCAFHLNNHQANTKLEIIWNDQPLKYDEHPVYLGVTLDRTLSFSQHAMNVNAKVAARN
MPPPTNDAEKEMKDS------------------------------------FYQQLQAEL
DNKKTNDITILMGDFN--------------------------------------------
-------------------------VKIGADNKGYEEIMG--------------------
-----------------------------------THGIGQMNENGERFADLCALNQMVI
GGSIFPHKNIHKNIWHETCEETLGKKKSDQKEWISAETIQKLN--------LRKTKKEII
NTSRTRASKAQAQKEYTEVDKDVKRSVRKDK----------------------------K
DFIDRLATQAEEAAGCGNLKELYSTTKKLAGKFQQTNKPIKDKDGNTLSSTEEQLKRWTE
HFTTVLNRPP-------------------PDIPPDIAPAEAELQINIEQPSKAEIKKAIT
ALRNGKAAGPDEIPPEAIKADMETSVNLLYDLLGKIWIKEEMPAERREGIVIKLPKKKET
PVIATITEELCFYLSPGKF---------------------
>GFS06235_Elysia
PRVSIGAKRGAESVFSTLTPQRKYLNVESLGGESVSYLSPSRLHRELIGILGRECKISKT
KRGIMLEVERKSDEEKLIGMKELGGLKVKVTRDSYLNTSRGVVNHRDLRGSREEEFVEWI
PGVISARRIEIKRG--------------------------------------EEKIKTNS
YVLTFDSPTPPSEVKAG-------------------------------------------
----------------------YLPVKVRPYVPTPMRCFR--------------------
------------------------------------CHRFGHGRVRCRVKEELCVRCGEP
GHKGEECKKEPRCINCKGEHPASSKSCPKYMEEQAILRYRAQN---------GGTFGQAR
AAVIVEVAKEVRPKLYAQAVRGGPIRKVTAPVPTPNKS-------------------EIV
PLALNSATRRTDRSNNKHKSEETRKPQTCGRYGADPEVDLESIDSIWSLPKNSCRVGRRT
GGTSPPR--------------------------PAPRQQSSPSQQSLPPQQSLPSQQSPP
SQPPPRAPQPPPRAPPPRAPPPRARPSRAPASEDSDSGDMDIDLGSALSADPRGCPLSPL
V---------------------------------------
>GFS08934_Elysia
IIFKHKDIHKETWNSPDGKSRNQINHAAINRRWRSSLVDVRAIQGGDIDDLDEYCSQVQD
AFTNTSEQILGYKKTAKKPWIRDETWKFIEERKRLKQGLLSSQGEQRIAAITAYR---AK
NKLVKTAAWNYEKTY--------------------------------------LEDKASE
AQEAAFRGDTQTLYSITRDLTRTNSSQPSTACPTIASK----------------------
------------------------------------------------------------
-----------------------------------------------KTTTKPQQRQVVP
PQYHLSELEIRKNPKSLENAHVVPILKKDKDPKELKSYRPISLTS------------CTG
KVAERMVNRRLYWLLENR---GLLCEELSGFRSA--------------------------
---SRTEDQLFTICQKIQDGFQD-------GTHSTAIFVHLQQAYDRVWRKGLLLKIQRL
GINGNLY-----------------------------RWIKSFLHERTIQTKFEDNLSSHH
TLEEGIPEGSALSCTLFLIYINDLAKEVRCNKALYADDLVIWHTHPYARQSARYINLNLE
RLQKYCDT--------------------------------
>GFS12883_Elysia
VP-CDKLCENLMSFFVDKINTIRSNLCLENG----------IQFPPCEEFHGQFLSDFKL
VNESQVKEIILSSPKMSCPLDPLPSALFL-------------------------------
------------------------------------------------------------
------------------------------------------------------------
------------------------------------------------------------
------------------------------------------------------------
------------------------------------------------------------
------------------------------------------------------------
------------------------------------------------------------
------------------------------------------------------------
------------------------------------------------------------
----------------------------------------
>GFS15522_Elysia
------------------------------------------------------------
------------------------MGREICWSIHSCDPPADTIPCPVCPSLYHERIGLTV
HLSTHRPGGGSKIP--------------------------------------KCKKVTVP
SLYKLYERMIIARMSLT-------------------------------------------
--VEEYLTPDQ--------------AGFRPGRSTCGQLLN--------------------
-----------------------------------LTQYIVDGFEEKQITGTVFVDLTAA
YDTVNQKILLLKVAKMIKNKKIVSIIQTLLENRRFAVEMDG------------RKSRWQL
QKNGLPQGSVLAPTLFNIYTNDQPEFDHTRR----------------------------F
IYADDLYLATQSTSFNAIETRLTDALSSLFNYYTENSLNANPSKAQECAFHLNNHQANTK
LEITWNDQPLN----------------RILFRSMGQICHAKKVDAELNNACRIVTGQLKP
TPLPLLYRTAGIAPRDIRRQTHGSTEKHKQEIYLRHPLFDHSYPRARLKSRKSFRTVESV
QPDQAARQRLELWNTWDNTTNEAIQTPKEQLPSGRELQRK
>GFS20441_Elysia
------------------------------------------------------------
-----------------------------------------MFQRACEERKVPDDWQRAI
VVPIWKCKKSKKDC------------------------------------STYRGISLLS
HVGKMFAKILERRIRAKTEHLLSNS-----------------------------------
------------------------QFGFRKGRGC---TDA--------------------
--------------------------------IFALRQLCEKTIEYDNELHLIFADLEKA
FDRVDRKKLWKVLECYGIHGQLLDSVRAIYKNSQSAVRTAS------------GLTNWFP
VTSGVRQGCVLSPLLFIIYMDRIKQAANPEPE---------------------------C
LNELLFVDDQALFSPDKDTLQEHINQ--LNKQCEAHGMRINIKKTEAITIS-RNE-TTAF
NIEG-NALLN-------------------------VTE-FKYLGSFFTKDGRI-DREIEV
RCQKANSINYQLAPLLKHESIPIATKAKLINSIFLTTLTYQCQTWPLTHGLKNKLVTCEM
RCLRKVVNKTRRDKIRNEDIRAQVGATPVLQHVKNQQIKW
>GFS23933_Elysia
RAHNTLSRPYLTILSSDLHHKHNIQVLDDIG-SDHLPILTTLHQPCSRKFERKTRWNFKK
ANWSRFKETTENLLTAIKPTGDDLNLLRSQIIKANNYNPAHLNDTEFHQTILAGDFNGYS
PLRGYKDHSKTGEAL--------------------------------------ENITHTT
NLIILQDRDSPPTLLHRAHNTLSRPDLTIRSSDLHHKH----------------------
------------------------------------------------------------
-------------------------------NIQVLDDICSDHLPILTTLHQPCSRKFER
KTRCNFKKANWSRFKETTDNLLTAIKPTGDDPNLLCSQITEGILK------------AAA
DCIPRGCR-KAYKPLWNTNIEQAVKTRQEARKQM--------------------------
---EKNPTIENKILYNKTSALVKRKVKTVKKEKWTKTCENLDLMKDGAKAWSLLNNLNGE
SRRKNPK-----------------------------PLPTGDETIVEDHKKAEVFNKYFS
SVNKAERATKKDKILLRKLKQKEKAPGVN-LSLFEDCFKLSELNRAMKKLKLRKSPGPDR
LHNEMLLHLGLEGKKVLLKLINKMWGTSIIPSAWKTAIVT
>Gl_contig_10112
------------------------------------------------------------
------------------------------------------------------------
--------GSDKND-----------------------------------FNN-RPVSSLP
FLSKIIEKMVL-QLTKH-------------------------------------------
LSANNLLETYQ--------------SGYRQGYSTETAVVK--------------------
-----------------------------------VLDELLVNADSRLTSLIALLDLSAA
FDTFDRSILLRRLNITFGLRGDVLDWFASYLRNRS-FVALG-----------DARPNSTT
LICGVPQGSVLGPILFNLYAQPLPRIIVANN-CSFHKYAN-----------------DIA
VFNSVPPQES---HLAQAITQAYIGELTD--WLISNRLLLNTAKNLFSSDRHS---IWS-
--PACQ--------------------LFFRGRTCTITATSSEISWRHHR------QGTFL
A-----------------------------------------------------------
----------------------------------------
>Gl_contig_101479
------------------------------------------------------------
------------------------------------------------------------
------------------------------------------------------------
----------NKRITKWIEYNKVLS-----------------------------------
----------------------DEQAGFRT-IYSTID-IL--------------------
--------------------------------MMNAIILMQ--LIKYRKLYATFIDFRKT
FDMINKAKLWQ-IKAIGSKGRYN-AIRSIYEVVVAKVRTRE------------ELTESFG
CPRGLKQEEISKPMLFLIYINKLVKDITKR-GKHDIRLNRD----------------TKE
LSLLLFADNIVLISESVMGLQNQINI--LGELTNHLSLTINFANCEVVVLRNSGYIKVEQ
KWHIQGVNLN-------------------------IENMYKYLGVFLSRRLCYKYTFDDF
AKRAKAGVIDICKTLWILGEH---------------------------------------
----------------------------------------
>Gl_contig_101502
------------------------------------------------------------
KTPGLDGITC-------------AMLKYSGDP--LVPILYKLFNLIFDTSRFPLEWSKAL
NISIYK-SGDPSLT------------------------------------DIYRGIYLNS
INSKLIVSILKNRLYSWIDEKGIMR-----------------------------------
----------------------EEQNGFRK-MYSTVDNIF--------------------
--------------------------------LLNCVVEKY-LGRKKKKLYAAFVDFQKA
FDTTDRNYLWQILTYYGISGKIFDILKSMYQNVQCCVKVDN------------NISDPFE
SKAGVKQGCIMSPLLFNLAINWVAEHVVKY-GKQGIQISE-----------------GMQ
LYLLLFADDIVLLSDTVIGLQNQIDT--LAQTAEKVGLIINLVKTKNYGF----------
------------------------------------------------------------
------------------------------------------------------------
----------------------------------------
>Gl_contig_110059
------------------------------------------------------------
------------------------------------------------------------
-----------PNV-----------------------------------LANYHPVSSSP
FIARLIEKAVATTIRKH-------------------------------------------
CAIHLLRDPFQ--------------SAYRKGHSCETALLR--------------------
-----------------------------------VINDIRMCIDAGEIVLLCLLDISVA
FNSVNHSLLLHRLRVQLGMWGAPISIIQSYLNQRSHQVSIN-----------GSFSDDMT
METGVPQGSGLGCLLFTLYTDSLGSALSDSG-FRYHKYSD-----------------DVL
LYANFVKYHNI-YANMQEALDRCMTQVQG--WMTGSHLVLNMDKTEVLCIGTRQKLDMLG
----DPH-------------------LCIDDKIITISSVVKVSGVKIDS------TLTMD
AQVEQIARSCVANL----------------------------------------------
----------------------------------------
>Gl_contig_11322
------------------------------------------------------------
------------------------------------------------------------
-------------------------------------------------LKNYRPVSNLS
FLSKLLEKVVLFQIS---------------------------------------------
FTPPPQLAEST--------------SAHRHNHSMETTMMK--------------------
-----------------------------------LLNDLLTATDDGKMSVLTLLDFSAA
FDTVDHSILIHRLENAFGISGIVLDWLRSYLTGRTQSVSIL-----------RKHSSTTL
LQFGVPQGYVLGPLLFILYTQPLSNVITSHP-VVHLLYND-----------------GTQ
VYGSCHPYDFI---NTITSIETCLSEVK--SWMTNNQLQMNEEKTEALVIGSKRSL---M
NTSIPQT-------------------ISINRATISFSSSIRILGATLDS------SITLH
QQV---------------------------------------------------------
----------------------------------------
>Gl_contig_11403
------------------------------------------------------------
------------------------------------------------------------
------------------------------------------------------------
------------------------------------------------------------
-----------------------EQAGFRK-HFST-DNIF--------------------
--------------------------------VLKMITEKF-LFAKKK-LYVCFVDYKKA
FDTVNRNAMWKLLYIYGLRGRLVDSLKAMYDNISCCVRVNG------------KVSEYFQ
CQYGLKQGCKCSPTLFSLIINYVANEVKKY-GKHGIQMLPN----------------TEE
LFLLLFADDVVLLSDTPMGLQNQINN--LVKASKSLNLTINKEKTKVIVIRKGGYLAVNE
KWVIGNERVE-------------------------VVSEYRYLGIIFSTKVSNSVIMHDL
ALRAGAATMKICKLMKKLRHVTPNIFFKIFDSQVLPIMTYAAECWGS-------------
----------------------------------------
>Gl_contig_115526
------------------------------------------------------------
KAHGIDGILS-------------EMLKCSMNC--LLRYWVLLFNHMLHHGVFPKFWSKSV
VVPIYK-NGDKEVP------------------------------------NNYRGISKIS
VVSKILLYIINKRLQK-LDEYNIIV-----------------------------------
----------------------EEQFGFRK-SSSTIDSIF--------------------
--------------------------------VLNGLAKYS---NKHCKLYIAFIDFQKA
FDLVDRNVIWAVFNHYGIRGKLVKLLQLLYSDTTCCVKDFH------------GASDFFP
CDRGVRHGCLCRPLIFSLIINVLATKIKS--CKHGIQIIPD----------------GQE
IALLLFAVDVVLFSDSVCSLQSQLNN--LERTADLLSLKVNVEKSKVIIIR-GGYVTNRE
KWYIDHTQLE-------------------------IVNEDKYLGKIFLTRLSNMAMFTHV
ASKARTAVAQIVRSLRKVSN----------------------------------------
----------------------------------------
>Gl_contig_118533
------------------------------------------------------------
------------------------------------------------------------
------------------------------------------------------------
------------------------------------------------------------
------------------------------------------------------------
------------------------------------------------------------
------------LES-YGFGSNMVKWIEQFLSNR--TQSVRIN---------NELSEIVP
VTSGVPQGSVLGPILFNIYISDLVDGIVS----------------------------PCK
IYADDAQIHDRVQSS-K---ILQQDIDYMSEWSRIWQLQLNRDKCHVLHLGYGNNTNIYY
LKSENGT------------------------FPLKRVENERNLGIIIDY------HN-FD
KHITQTANKANKVLGMIKRGFIGLNNRQIIMQLYKGIIRPLLEYGSTIW----KRQSIMI
ERIQRRATRLI-----------------------------
>Gl_contig_121797
------------------------------------------------------------
------------------------------------------------------------
------------------------------------------------------------
------------------------------------------------------------
------IFKHQ--------------HGFRKNRSCET------------------------
-------------------------------LLLDAVHHLADTLDKGEQTDMVFLDFTKA
FDRVPHSCLLLKLRH-YGIQDSMLAWMESFLIGR--KQVVLLE---------GAQSKAVP
VASGVPQGTVLGPLLFLIYINDIGHCISEG--------------------------TQLR
LFADDIAIFRRINNT-EDCNSLQQDIFHLTKWEKAWSLQLHPDKSQLLRVTKKK--KPVD
VSYHLHG------------------------KPIMQHSQVKYLGITLID------KLNWN
NHIQNIRNRATFQLNFLRRNFPTA-NRTLKGSLFASFVRPCLEYGSSVWDPYTQANINSL
EQVQRRAAR-------------------------------
>Gl_contig_123219
------------------------------------------------------------
------------------------------------------------------------
------------SD-----------------------------------LSNYRPITTSS
FLGKITEKIMLAQLQRY-------------------------------------------
LMVSNLLDPLQ--------------SAFKAHHSVETTLLK--------------------
-----------------------------------VINDFRLTIDSG----------KVA
FDSVHHKTLIRLLQNCFGVQGSALNLLHKFLSNRKLVTAMD-----------DKFSYPHP
LSHGVSQGCAISSLLFIIYISVVTVIFRKYG-VEYHMYAD-----------------DIQ
IYISCSNNAPA-LAVAIQTLSDCVAEART--FLRQLNLHLNELKTEAIILGSRQALYKIS
----MKH-------------------ISIAGMQIKLSTSVRNLGVIIDQ------TLSMD
AQVATI------------------------------------------------------
----------------------------------------
>Gl_contig_13095
------------------------------------------------------------
------------------------------------------------------------
----------------------------------------------------------SS
ILGKVFIHIIKKKLLKWEIDNEILQ-----------------------------------
----------------------EEQAGGSG-GYSTINNAF--------------------
--------------------------------VLFNLIQRY--LKQHKKLYLAFVDFKCA
YDSVDRNVLWRILVNYAIPVKLLNLVKAIYGNVTCTVKVDN------------LFSESFV
SHNCIKQGRKLSSFVFNMLMSEMVKELNLK-GKHGVQLLPN----------------DDI
QFSLFFVDDVVLLSDSINGLQTQINV--MADIAAKLGLKVNLNKTKIIVCRKGGFLSAAE
RWRINEVNLE-------------------------VVNQYKYLELAITTKASIISLLSDL
VPRGQVGSLRVIRTLKKLSCV---------------------------------------
----------------------------------------
>Gl_contig_13239
------------------------------------------------------------
------------------------------------RILGVICQRIWESKLWPEEWTKSL
IVPLPK-KGNLRQC------------------------------------QNYRTISLIS
HPSKMMLKIILHRLTSQAETILAEE-----------------------------------
------------------------QAGFQAGRST---VEQ--------------------
--------------------------------IFKCRIMIEKHLGHQRELVHNFIDFKKA
LDRVWHEGLWQVIRDFNIEEGLVQVNQALYNTAGSAVLLNN------------QIGKVFQ
TTVGVRQGCLLSPTLFNLYLENILREVQQN-HHTTISFG------------------GRS
ICNFNFADDIDLMGGSNAKLQTLTD--KLSIKAGAYGMEVSAEKSKVMVISTNNTKANIT
MNG--EQLEA-------------------------VDS-FRYLGSTITK-----------
------------------------------------------------------------
----------------------------------------
>Gl_contig_13515
------------------------------------------------------------
-------KSTGADKLNAKLIKLASPVISEPITFLCNLSISCGKFPSSWKHAIISPIFKGG
SPLDMANYRPIS---------------------------------------------VLP
VLSKILEKHVCLSLSTH-------------------------------------------
IEQHSLLTSSQ--------------SGFRNKHSCQTALTL--------------------
-----------------------------------LTTKWYSALDNNYMIGVLFMDLSKA
FDRVPHSKLMEKLSNLNLSL-TSLDWFTSYLSERSQVVTIS-----------SITSSRLS
IASGVPQGSVLGPLLFSIFINDLPS--YLNN-SIVDMYAD--------------------
---DCCVSAFATTKSDLEVKLN-NDLKNISLWCKNNSMTLNTNKTTCMLITTKQKRKRLN
D--LVLN-------------------VSFEKTLLKTVNLQKLLGVFIDN------NLSFE
DH----------------------------------------------------------
----------------------------------------
>Gl_contig_13770
------------------------------------------------------------
------------------------------------------------------------
-------------D-----------------------------------LKNYKPVSNLT
FLSKLLEWIARGQLTTY-------------------------------------------
LDATLAFSQSQ--------------SAFRKFHSTESAILK--------------------
-----------------------------------VFSDLNGTLAQGNIALLGLLDLSEA
FDTVDHDMLLSRLKKTFGISDTALNWLTSFFRDRFQSVVIN-----------RSESSKTK
LACGILQESVLDPLLFVLYTKGIGNILSSHC-FRNHCYAD-----------------DIR
IY-SFCPDE---ANLLASNFSMCYDDLV--TWMRTNRLKVNTEKTERMWVTTRPRRPLF-
---SPPN-------------------LTVDSIEIKPTTGARNLGVFFDS------NLDLK
QHIRN-------------------------------------------------------
----------------------------------------
>Gl_contig_149019
------------------------------------------------------------
------------------------------------------------------------
------------------------------------------------------------
----------------F-------------------------------------------
LTVNNLLDT-Q--------------FGFRSNSFTGL------------------------
-------------------------------LLINMVHMMADWMQNGGQVNVIAIDLAET
IDKVPHGLLLLHLSK-YGMSKRIINWYSDFLSNR--VQRVKIG---------NCTSVSLK
VRFGVPQGSVSAPLLFKLYLNDFLEGVTN----------------------------KYL
YSADDGTLLRQIASC-QDHLNLENDLLAIASWCDAWNMVVNLEKSNVVSVVRRNSENVST
YDYKVSN------------------------MHLTRVNSLKVLGVTVNK------DLTWN
KHIQNIAKKA--------------------------------------------------
----------------------------------------
>Gl_contig_15123
------------------------------------------------------------
------------------------------------------------------------
------------------------------------------------------------
------------------------------------------------------------
-----ILSDCQ--------------HGFRRGRSCLS------------------------
-------------------------------QLLLVLNDLTSLLDKTKAADILYFDFSKA
FDSVPHKRLLRKVEA-NGIRGSLLRWVENFVTDR--RQRVRVN---------DSYSECLP
VTSGVPQGSILGPLLFVIYINDLPEGIST----------------------------KVK
LFADDVKIYGDPTSK-S---KIQDDIHKLYEWSLKWQLAFNVSKCKVLHIGKKNPLNEYF
MDKECR-------------------------IKINHTLVEKDLGIVFSC------PLNFD
EHIDKCVNKGNKLLGIIKRSFPYL-NQLSFIKLYKAIVRPVLEYGNTIWYPLYKRQSHAI
EGVQRRATKLVS----------------------------
>Gl_contig_157182
------------------------------------------------------------
-------KSRGPDEINVKLLKLSLPFTVESLTHIYN--------LCINKNTFPDHLKQAK
VIPLPKVKQPNN-------------------------------------VDDFRPISILS
PLSKPLERHLHKYLSDF-------------------------------------------
LEKYHLLHKAQ--------------SGFRSIHSCQTSLTY--------------------
-----------------------------------LVDSWQASINKCDLTGVVYLEFAKA
FDVIDHDILCHKLSYYHILT-DAANLIKSFISIRRQFVYSG-----------NKCSSHVT
VKCGVPQGSVLGPLLFNIFINDLPLAVTDPT-VSCSLFAD--------------------
---DTTIYTSGSCVAGIEISLQ-SSIDEISAWCSNNRMAI--------------------
------------------------------------------------------------
------------------------------------------------------------
----------------------------------------
>Gl_contig_17496
------------------------------------------------------------
------------------------------------------------------------
------------------------------------------------------------
------------------------------------------------------------
------------------------------------------------------------
---------------------------------------------------------QRA
FDTVVHEKLIHKLYA-YGIRDTLLYWLSNFLSKR--SLNVKVG---------KSLSDSVL
VDSGVPQGSVLGPTLFLAYINDLPDQITS----------------------------QVQ
LFADDVKLFNISSKS-S---VLQNDLTQLSKWSLHWQLEISLAKCTITHLSQNNSKHSYL
LNGQV----------------------------LPVVHYIKDLGVYFSN------SLSSR
EHSNYVYTKTSRLVGLLFKIFQSC-HSQVLIRAFKVYVRPILEYCAVVWSPACMSDISLI
ESVQRRLTKRLFYKKTIAYDERLRILSLE---SRRIFFIT
>Gl_contig_1815
------------------------------------------------------------
---------------KTNSLDPLLSSLMAQHLHDIIPLITSIINLSLTTASFPKRFKCVT
ITPLLKKPGLDPNI-----------------------------------FNNYRPVSSLP
LFSKLLERVVLGQLMAN-------------------------------------------
LATNNLLGAHQ--------------SAYRPNYSTETAVLH--------------------
-----------------------------------VLDDLLTNADNRLTSLTTLLDLTSA
FDTIDHNILLCRLEASFGLPGPVLPWFKSYLNNHSYTIVID-----------ALASASSA
LHWGVPQGSVLGPALFVLHLQPLAN-VIAHN-CNYSMYAD-----------------DVL
LSVGACPND----FPAMALLSDCTKAMLS--WLNTNKLLLNTNKTVLFPSGSLRHLDLL-
--PTNPS-------------------AMIDRVPVSLSDNANYLGVLLDQ------SLSMH
DHITAVCRACFLSIRRIA------------------------------------------
----------------------------------------
>Gl_contig_18191
------------------------------------------------------------
-------------------------RQQTDCGNYRGISLLSTAGKILARVILNPLISAIS
EATLPEIQCGFRTGR--------------------------------------STIDMVF
SVRQIQEKFIEQN-----------------------------------------------
------------------------------------------------------------
-----------------------------------------------MDLYTVFIDLTKA
FNTVNREALWMILSKLDCPRKCTTIIRIFHNDMQGSVQCSGDTSA------------PFD
ITNGVKQGCVLAPLLFNLFFAHVLTRALHAISLG--IYLK--------------------
---YRLDGSLFYLRRLNAKTKTFQNRIHDALFADDCAIMVHTESDLQIIINKFAEAARLF
GLTISMN-----------------------------KTEVMHQPAPGTRASQLPISIGGT
ELNVVEHFR--------YLG----------------------------------------
----------------------------------------
>Gl_contig_18622
------------------------------------------------------------
------------------------------------------------------------
------------------------------------------------------------
------------------------------------------------------------
----------------------------------------LCNL----------------
--------------------------------------VSNHLDRSHQYVRIMLMDLS-A
FNTVQLHILLQR-LIDYNVDPNVICWIKHFLSNRSQKVWLG-----------NTLSDETH
TSTGVPQGCVLSLLLFSVYTDTIRCKTN----------------------------HFDL
LKYTDDMALVGRLHDGISEAHYMQQINDLLVQFQDSYMELNIDKTKEMMFGKRP------
--------------------LT-AAPVTIQTITVSTVDSFKYLGTILDS------KLSFQ
DNSMYTYKKCLQRLHLLRKLKHFDVDSKILEMVYKSLIESILNFNLSV------------
----------------------------------------
>Gl_contig_1867
------------------------------------------------------------
------------------------------------------------------------
------------------------------------------------------------
------------------------------------------------------------
------------------------------------------------------------
---------------------------------------------------TIFIDLTKT
FDKVNQSIILAKLLSFNCPL-STINWFRSLLSNRHQMVRVH-----------SAFSKSLT
GYIFTP-GHYSRVLAFSLYINDLPT--YITN-IRTVMYAD--------------------
---DCTLSSSSLKVPELETKLN-SALSGISAWCDDNAMTLNINKATYMLITTKQRHKRLP
I--AKLK-------------------LFHNHATLPFVSTHKLLGVTIDD------KLAFR
EHVTNICKKVNSSLFVLNQIKSLRSVEAKFAFFNAFVLP-HITYCCTVWGTSSAKNKSAI
KRFLKLSARMI-----------------------------
>Gl_contig_1915
------------------------------------------------------------
KSPGVDTVPA---------QLIKNG------GEVTTKVLTTMCQKISETKQWPKEWTQSL
VIPLAK-KGNLKQC------------------------------------NNYRTISLIG
HPSKIMLWVILNRLKSTAEELLAEE-----------------------------------
------------------------QAGFRPGRST---VEE--------------------
--------------------------------IFTSRLTTEKHLEHQ-NPFHCFVDFKKA
FDRVWHQGLRWVLREFNIEEGLIQTIESLYKEATSSVLLNN------------EIGPFSE
LQLEFCK-AACSP--------LIMQDTLHK-QHCSISIN------------------GRT
ISTLRFADDLDLQAGTNSELQNFTN--RLTQNTKRFGMETNVEKTKVMVNSLQDATANIT
IDG--EKLEE-------------------------VSN-FKYLGVILSKDGSC-TTEIRT
RCATAMAAMTKL------------------------------------------------
----------------------------------------
>Gl_contig_19382
------------------------------------------------------------
------------------------------------------------------------
------------------------------------------------------------
-----MEKFINAALISY-------------------------------------------
MEANNIFSKNQ--------------FGFRKNSSCAS------------------------
-------------------------------QLLWCRNRWTSALDNHRNIDAIYLDFSKA
FDTVVHAKLISKLES-YGISGPLLNWFSSFLSNR--YQIVQVG---------GSSSSIKP
VFSGVPQGSILGPSLFLIYINDLCENISS----------------------------NIV
LFADDVKLFNFADEH-L---TLLADLDLIHKWANKWQLSFTLEKCTVLHLGKSNPKRRYL
LNDKP----------------------------ISAVSSVKDLGVLVTD------NLLFH
DHCDAISLKASKMVGIMFRVFKSR-NKQLLTRAFITYVRPILEYASYVWNPYHILDINKL
EKVQRKFTKRLFNYANIPYDMRLHILGLERLELRR-----
>Gl_contig_20381
------------------------------------------------------------
------------------------------------------------------------
------------------------------------------------------------
------------------------------------------------------------
------------------------------------------------------------
---------------------------------------------------VIYLNLTKA
FDLIGHDILVQKLSIYGLPS-KFIDFVKSFLFQRQQFVGIA-----------NTVSSHAT
VRFGVPQGSVLGPLLFSIYINDLPLVLGRRN-VNCFLFAD--------------------
---DTTICSSDDCILSINKTLQ-QSIQDIHTWCNSNHMIVNPKKTKCMPIITR-KQQISP
---LTLA-------------------MTLNSISIDQVNEHRLLGVYTDH------QLKWQ
VTP-TNCVKLS-LKYIFTKQAWY---HSKLLFFNAFIKS-FIDYCCNLWETCSDVHLKKL
ESLHKRAIKPLMPDSHKTTNEKYSALRSLPFTRQ------
>Gl_contig_20553
------------------------------------------------------------
---------------KSPGIDGFPVEFYKFFWKDIRILVLRAINESYKNGQFSFIQRTGI
ITCLPKPDKDRQFI------------------------------------KNWRPITLLN
VLYKMASLCIANRIKKYLD-----------------------------------------
----KIISVEQ--------------NGFVPGRYIGNNIRIIYD-----------------
--------------------------------------IIQRTRKSQIKGLLFLVDFEKA
FDMMSRKFIIRCMELFGFGLSIIKWVQSLWANSTAIITQNG------------FLSQIFN
VNRGCRQGDPISPYLFILGTEILNILVQINTNIKGIQIKN-------------------E
TFIIAQYADDTEFFLDGSDSSLKASIKTLEYFYSISGLKVNLDKSRAIWLGSSANSTSIL
CEEFKIN---------------------------WSQEPFKALGIVFSNNNEEETIELNY
DRVKSKIKNTLRMWYRRNLTIP--------------------------------------
----------------------------------------
>Gl_contig_21428
------------------------------------------------------------
--------------------------------------LTKLFNRVYSRAQFPKCWSDSV
IIPLFK-GGNPTDP------------------------------------CNYRGIFLTS
ILGKVFLHIIRERLGKWEEENCLLKD----------------------------------
----------------------EEQSGGRK-GYTTSDNIF--------------------
--------------------------------VLFNIIKRY--LAKRRKMYIALVNFKRA
YDSVNREYLS-LLGRMGIPAKLFNLLRSLYSDVTCCVKMGN------------MVTKSFS
CKKGIKQGCKLSPLLFNLLMSVLANDLLKN-GKHGVQLMPN----------------DRE
IYSQFFVDDVVLLSDLVRGLQNQINI--MVKFSNRVGLDLNMKKSKIIVCRNGGYLAAHE
RWTVNGEEVE-------------------------IVNNYTFLGVVLTTKASVNVLLENL
LTKAKAGVLQIIRSLRKISCT---------------------------------------
----------------------------------------
>Gl_contig_23059
-------------------QIMA---LFSQSKTTSIHFNKFRNVFWGP---ATFLLSTTK
CSA-GIQISRHHFDKRFNFQANINH-VRAECLKAMNVLNILSYTDWGADTQTLLK-YRSL
VRSKLEYGSG---------------------------------------VYGSAPKSHQK
VLDPVHPAGLRIAQITFLT-----------------------------------------
------------------------------------------------------------
------------------------------------------------------------
------------------------------------------------------SPVNCL
YVAASEPSLQNRRIKLTLNYITKLKFNPGNPAY---------------------------
------------------------------------------------------------
------------------------------------------------------------
------------------------------------------------------------
----------------------------------------
>Gl_contig_2342
------------------------------------------------------------
------------------------------------------------------------
------------------------------------------------------------
-----LENIIRESVEGH-------------------------------------------
LAKYNLVSESQ--------------HGFVSGKSCTT------------------------
-------------------------------NLLQFLEYATSGLGKGINVDVIYLN-VKA
FNKIPHGRLIDKMRA-VGIDGEILQWARNWLSGR--RQRMVIE---------GVQSGWVE
VCSGVPQGSVLGPALFKIYVNDLDDGLSC----------------------------NVL
KFADVKKLYEVVPDE-QASSVLQRSLDRVLDWSIRWQMPLNAQKCKAMHLG-SNTRRSYY
IGGTY----------------------------IEAVSEEKDLGVIIHE------SLKVG
TQCVRAAGTANKMLASREPWLAGP--KNIILPLYKGLVRPHLEYASQVWQPYSRKDKDKL
ESVQKRATCLVKGLRGKPYDERLKECCLKSLEDR------
>Gl_contig_23579
------------------------------------------------------------
-------SAAGIETINIRFIKSAASRLSHPISFICNLRITHSFFPDRWKTAVVNPIHKGG
SFLDKNNYRPIS---------------------------------------------LLP
TLSKILEKHVCVTFSDF-------------------------------------------
LNTFSLFNPFQ--------------SGFRSKFSCQTALTL--------------------
-----------------------------------ITNKWLTSTDNELLRCVIFLGFSKA
FDKLSHSILLQKLSFN--SL-STIAWFQSYLFNRKKIVVID-----------NKFSPLLS
ITSGVPQSSILAPLLFNIYINDFPT--NLAN-SSIHLYAD--------------------
---DCTITVTASTISELAIKLN-ADLTIISDWCYDNHMTINAEKSATMLITTKRKKSRLH
N--PDLN-------------------LVFNHFPPPFVSKHKLLGIVIDH------HIDFH
DQVLSI------------------------------------------------------
----------------------------------------
>Gl_contig_24312
------------------------------------------------------------
-----------------------------------------------------INVYR--
-----PAIRPISD--------------------------------------------LFP
FISKIFERHIHT-LTNY-------------------------------------------
MDQRDILET-Q--------------SGFRRKH-CQTASTM--------------------
-----------------------------------LTNKWYAGLDQAKLIGTIFIDLSKA
FDQVLHKRLLAKLRLINCSD-STELWFTSYLTNRKNCICRF-----------TMLPIHLN
SVD-VPQGLILGSLLFSIYINDLPS--YLQQ-SSIDMYAD--------------------
---DCSFTVGANMLVEVESKLN-VDLYHLSHWCMANSVKVNAIIT-CMQVTLPQK-ATLD
R--KLLE-------------------LKLNGEALKVVQTQMLLGVYIDD------NLAN-
DHAIYILKKLNSNLFTFNNIQYIISMDS--------------------------------
----------------------------------------
>Gl_contig_25544
------------------------------------------------------------
------------------------------------------------------------
------------------------------------------------------------
-----LEHIIIKHMIQF-------------------------------------------
LLRNNLLHNNQ--------------YGFRRGSSTEL------------------------
-------------------------------LLVNLIHKVADILQKGGQVDVLAVDLAKA
FDRVEHRYLLTKLIA-YGMSKQIIDWYADFLSDR--TQRVSVN---------GILSDPCI
VLSGVPQGSVSGPLLFLLYLNDLLPKLTN----------------------------NCM
YFADDGTLFRQVTSS-QDHVSLENDLVTIAQWCKTWAMEVSWEKSNVLTITRRKPKNISM
HCYKVND------------------------KTLARVQTMKILGVIIDS------ALNWS
AHINNTTQKADKALYLVKRIAQNM-EQDVKLLLYKALVRPHLEYASCVWDPYLQEQVDML
EKIQKRAIRIIKNIYDRNICCTNLAITLKLPSLKVRREEK
>Gl_contig_2651
------------------------------------------------------------
------------------------------------------------------------
------------------------------------------------------------
------------------------------------------------------------
------------------------------------------------------------
----------------------------------------------------VFVDFSKA
FDKVAHHHLINKLQYLQISQ-STIKWFDSYLNNRSQAVSIS-----------SIHSKSLP
VLSGVPQGSILGPLLFSIYINDLPS--YIRN-SYADMYAD--------------------
---DLTLSSFASSVSELEKKLN-SDLNSIKEWCKFNDMALNVQKTTCMLITSSQKRKLLS
T--DSLQ-------------------LYYNSEPLPNVKNHKLLGITVDN------NLSFN
EHAQSIISKINSNLFIMRNTKSFLDTKGRITFHNSFILS-HINYCSNIWSACSSANKCCI
NKLLKQSARII-----------------------------
>Gl_contig_26543
------------------------------------------------------------
------------------------------------------------------------
--------------------------------------------------DNYRGISLTS
IVSKVYTHILNTRLTTCMGKHNIII-----------------------------------
----------------------EEQAGFRA-RFSTVDHIF--------------------
--------------------------------TLHSMVSSQ-FSQDKK-LYVAFVDFKKA
FDSVNRNKLWHILQKYNISGKLFDALRGIYRSVTSAVKCSNN-----------TNTEYFN
CPVGVRQGCLLSPLLFSIFINDLADSIIQK-GKDGVKLVEG----------------GKN
IFLLLFADEVALISTTPNGLQNQLDI--LECEPLRLGLTVN-RKTKIIVFR-GGYLGKNE
IWNFGLEQVQ-------------------------IFNSYKDLRLNISTKHSTNVATSTF
INKAKQGTYEILKALKQQGQA---------------------------------------
----------------------------------------
>Gl_contig_27193
------------------------------------------------------------
------------------------------------------------------------
-----QKGESCNCN-------------------------------------NYRPVSLCC
VFGKIMESIVNSAVV-Y-------------------------------------------
LDNNQLLSSKQ--------------FGFRRRLSCAL------------------------
-------------------------------QLLDCKNKWTEALDNSDSIDIVYTDFMKA
FDSVVRSKLMSKLYS-IGIRELTLKWLSAFSTNR--SQCVRIG---------SSVSRPAV
VSSGVPQDSILGPTLFLVFINDLVCNVFS----------------------------EVM
LFADDVKLFNCSSNF-D---VLQRDLEIIGEWSFAWQLDVAVHKCFVLHLGNTNPHHIYI
MQGVE----------------------------LQVQQNVKDL-VIFSS------DLSSH
AHCHYIYSLASRIAGLLFRIFNS-------------------------------------
----------------------------------------
>Gl_contig_2835
------------------------------------------------------------
KAGGLDGILP-------------EMIKLLDDS--SIRFMHSLFKHIFDSGIYPKVWSKAA
IVPIFK-KMDVNCP------------------------------------NNYRGISLLS
SLSKCYKWILNNRLTQWIQISNKLQ-----------------------------------
----------------------ETQAGFRR-GYSTIDHIF--------------------
--------------------------------TLNSIIEKC-ISRKKGKLYVCFVDLRKA
FELVNRELLIKFLGKNSVGTKFLNAIVAIYQTVSACVKVSD------------RFTAFFE
CPLGVRQGCVLSLSLFAIFIEELSSYIHKY-GKRGVQLQVG----------------FPE
IFALFFADDIVLLSSSSIGLQNQISN--LEKACADLYLQFNIEKTKIMVF----------
------------------------------------------------------------
------------------------------------------------------------
----------------------------------------
>Gl_contig_29181
------------------------------------------------------------
---------------KSPGSDGFPVEFFKVFWKEIKYTILRCINECYEKGEFTSSQRLGI
ITLLPKGDKDRNLL------------------------------------QNWRPITLLN
VVYKIASVCVANRLKKVLD-----------------------------------------
----KLISKEQ--------------SGFMKGRYIGDNIRLLYD-----------------
--------------------------------------IIHETNKNNTRGLLLVADFEKA
FDSISREFILDVLQWFGFGRSIIRWVKAFFHKTMGAVICNG------------YLSKTFS
VARGCRQGDPISPYLFILASEILNRLVHENKNIRGVRVNG-------------------K
EYVIAQYADDTELILDGEESSLKAALGTIDYFFAVSNLKLNYEKTVILKLGSMRDSPATY
CKEYDLK---------------------------WNVNSCKVLGIWLS-ADLDKVVENNY
TGVEDHIKKVLCIWRIRNLTLQ--------------------------------------
----------------------------------------
>Gl_contig_30387
------------------------------------------------------------
------------------------------------------------------------
------------EC------------------------------------KNYRGNSLLS
TISKIFMSVIRSRLLPMRELQCREA-----------------------------------
------------------------QSGFRPGRGY---IDS--------------------
--------------------------------IFALRQIHEKCLRYNKEVVMVFIDFSSA
FDSIDHESQWLALSRDGTPEKVTNILKKLYSNTTTRIRIEG------------NLTDAFN
IQSGVRQGCVLSPMLFNVAIDWILR-KTFKNKLGISYGE------------------NRT
LADLVYVDDIVFFANTQQEAQEILD--SLKQRAACLGMVINPGKTKVLSN--HKCKTDIM
LDG--AKLET-------------------------VSS-FKYLGSIISDKITTATDEITA
RIGSATSAFARFQKTLWKQRLI--------------------------------------
----------------------------------------
>Gl_contig_30523
------------------------------------------------------------
---------------KAAGPDGLKGRVLRVCAGQLAIPLTRLFQLLFSTSFVPQPGRRSI
VDPIPTKPNAFLQS-------------------------------------DYRSIALIS
ILSKVMEKVICELMTLP-------------------------------------------
--LSHQVDPMQ--------------FAYKAAIGTEDATLSLINA----------------
--------------------------------------IAKHMDKTRN-ARVLFMDSSSA
FNTVQMQILLKC-IFDFKVNTKIIHWVKEFLSNRPQKGCVD-----------GTLSDEVS
ISTGVPQGCALSPKLFSLYTDSIRCTDNT---------------------------KFDL
NKYADDMALVCKLYDKEPTVECFDQINLLVTKCQNNFLELNVNKMEEMIFGRKH------
--------------------MTTDLPVSINHKCIDKVGTFKYLGIILDN------NLSFT
TNTQYILKKSHQRMHLL-------------------------------------------
----------------------------------------
>Gl_contig_30956
------------------------------------------------------------
--------------------------------DSMLPAITRIINFSLESGCVPIEMKTAV
VRPLLKKPSLERDD-----------------------------------LKNYCPISHLP
FISKILEKVVQYQLLAH-------------------------------------------
LKSNNLLNPLQ--------------SAYRAAHSTETVLLR--------------------
-----------------------------------VCNDILTALDKNELSTLFLLDNSAA
FDTITHTVLITRLETTFGVRSTAFKWLGSYLQDRTQFVFLN-----------NFLSPPQH
ITCGVPHGSVLGPILFVLYTSPLLTIIKRHV-VDHHLFAD-----------------DVQ
LQQSCAPTDIK-SR--VSALQNCVSDIK--SGMSSNCLQLNEDKTETLLFSPASSAFP--
------------------------------------------------------------
------------------------------------------------------------
----------------------------------------
>Gl_contig_34632
------------------------------------------------------------
KAAGADEIYG-------------ELIHGVFDS--LKKYLVRLFNLILSTGTFPSKWALSI
IIPFHK-KGSWADM------------------------------------NHFRGISLTS
ILSKLFLHIIKNRLQNWIDKHNLIL-----------------------------------
----------------------EEQIGFKKNLFYTGQYIY--------------------
--------------------------------ITWSNKVPR--------AENVCCIYRLC
EGLFTNSVEFAECIWYN--GNILTVIMNMYDESSCYVRCTR------------GMSLPFN
SLRGVKQGCVLNPVLFSVVMNVIIAEIRKH-CKHGIQLEPN----------------SRE
IAVLAYADDLALISFAPLGLQQQIDS--LINASDKVALAVNAQKSKVMAFRKGGFLTRHE
K-----------------------------------------------------------
------------------------------------------------------------
----------------------------------------
>Gl_contig_35938
------------------------------------------------------------
------------------------------------------------------------
------------------------------------------------------------
-----FERIVLFRLSDS-------------------------------------------
--LKNFLDPCQ--------------FAYRRNRSVDDALLYVLNK----------------
--------------------------------------IYCHLEKPGSYIRLMFFDFSSA
FNTIQPHLLADK-LLRMDVPSCTVLWIMNYLTMRPQFVKMSD----------NTISDTLY
TNTGAPQGTVLSPFLFSLYTADFRCSSD----------------------------SCSM
TKFADDTALVGLMTDG-DDLDYRQEITKFVDWCDENFLDLNVEKTKEMIMDFRRK-----
-----------------ENNKCVHSSILIKGEEVGKVDQYKHLGIIIDN------KLTWK
PNTDFIVKKLNSRLYFLRKLRSFNVRSEILQMFYVATCDSILHYGSVCWGSSICKQDKEK
MEKL------------------------------------
>Gl_contig_37696
------------------------------------------------------------
---------------KSGLLDPIPTPLIKQHLSAFTPIIMNIVNGSLSTTIFPEKLKQAI
VLPLIKKAGTNKNN-----------------------------------FHNYRPVSSLS
LLSKIIEKMVLRQLTKH-------------------------------------------
LLTN-HLET-Q--------------SAYRQGYSTGIAVVK--------------------
-----------------------------------ILDELLLNADSRHTSLTAFLDLSAA
FDTLDHSILLRRLNITFGLRGDVLDWFASYRQNRSWFVAQG-----------DARSTSAT
LICEVPQGSVLGPILFNLYSQPLSR-FVANN-CSFHKLKNA---------------DDIA
VFKSVPPKEF---YLAQAITHAYIGELTD--LLIGNRLLLNTAKTDFLPTGTASGLQLV-
--DNCP--------------------FVVGDLALSLRPLVRYLGVTIDR------VRSLQ
DH----------------------------------------------------------
----------------------------------------
>Gl_contig_42760
------------------------------------------------------------
---------------QVCPVEPAPTILRNEAVGILTPSLTELVNSCPREGRFPASLRKTA
IRPHLKKPSLDTSN-----------------------------------LNNYRPVSVQT
LIARVIEKKVNSQLLKH-------------------------------------------
IDINNLHLTQQ--------------SAYRPRHSTETLLLN--------------------
-----------------------------------LTDRIRSQMEDGRIVVLVSLDCRSA
IDSINHTRL-FLLESMYTIGGSVLAFFKQFLEHRELHVFVS-----------GIASVFST
KGICVPQGSCLGSTLVSLHITPVGLSLDILA-IPNYLFAD-----------------VVG
FYHSCEPTNKA-LTDTFKRLSDAYREDQA--ISTQL-LSLNAAKTQTIIFGTDKRLHALH
----IPV-------------------YEITGSTRSIAKAINILGVTMDS------ALNMS
QHVKNV------------------------------------------------------
----------------------------------------
>Gl_contig_43580
------------------------------------------------------------
------------------------------------------------------VLNERI
MTHMKDLFSNVQFG--------------------------------------FRPKMRTT
DSLLIFKTLINKYVNLG-------------------------------------------
------------------------------------------------------------
----------------------------------------------KKPIYTCFIDLRKA
FDSVWHKALFYKLLASGIGNKMLRIIRGMYSKTKSALKLDN------------SYTDYFD
INRGVRQGDSLSPTLFNIYINGVSDLFKGKECKPLTLEKS--------------------
--SIGSLMFADDLLILSESKEGLQRSLDKLSAYCDKWLSVNCNKTKTMVICNMNKKTKNT
TFYYKNS-------------------------ALEQVSEFIFLGNLISQSGN---LVSSA
EALSKKALKVMYSIKSYTNSLNELPANLSIHLFDSLVRPILTYNCEIWYMDVYRTYYNAI
QRTQKNNSQI------------------------------
>Gl_contig_44054
------------------------------------------------------------
------------------------------------------------------------
------------------------------------------------------------
-------------MILF-------------------------------------------
LTEQNLINKNQ--------------FGFRSCSST-L------------------------
-------------------------------LLINLTHYIAEEMQHGAQFDVLAIDLTKA
FDRVPHNLLLLKLHS-YGISSQIIKWFEVYLTDR--SQCVCVN---------SSNSPYCN
VLSGVPQGSVCGPLLFLLYLNDLISTLDN----------------------------KCF
YYADDGTLVRRIKSH-IDHCSLKSDLNKVAV-CNSWGMEVNWQKSNVITFSRKDKSNLFN
YNYCVNG------------------------VQLTRVKSVKILGVNFAS------NLSWN
LHINQQIKKANSSLYLLDKICKSN-SCEVKLLLYKALVRP--------------------
----------------------------------------
>Gl_contig_44782
-------------------WVTINDFTFAHSKSTCIHFNKFGKQISYP---QLFIDRLPI
KVV-QFQFLCVIFDKRFNFG-QINH-VKSE-LKALNLLKIVGQTDWEADKLTLQKCYTSL
VR-KLDYGSV---------------------------------------VYGSVPKLYLI
ILDPIHHAGLRITLEAFRT-----------------------------------------
------------------------------------------------------------
------------------------------------------------------------
------------------------------------------------------SPVSSL
YVAAPESSLQTRRTKLVLNYVTK-------------------------------------
------------------------------------------------------------
------------------------------------------------------------
------------------------------------------------------------
----------------------------------------
>Gl_contig_47236
------------------------------------------------------------
------------------------------------------------------------
------------------------------------------------------------
------------------------------------------------------------
------------------------------------------------------------
----------------------------------------------------------KA
FDTVVHTKLICKLQA-YSVSGHLLNWISAFLSNRYMYQFVQLG---------SIRSNTKP
IISGVPQGSILGPTLFLIYINDLCNNISS----------------------------SVT
LFADDVKLFNLTENN-D---VLQADLSLIYEWAEMWQLSFTIEKCATLHLGRSNFRTEYL
LGDKP----------------------------IIAFSGVKDIGILVTN------NLLFH
DHYNVVTLKASKIAGLIFKVFTSR-NKKLLTKAFVTYVRPILEYASVVWSPYHISDINKV
ENIQ------------------------------------
>Gl_contig_51668
------------------------------------------------------------
------------------------------------------------------------
------------------------------------------------------------
------------------------------------------------------------
------------------------------------------------------------
----------------------------------------------------IFLDFFKA
FD---------KLQY-YGVHNSLLK-MENFLMGC--QPIVILE---------GEKSFSAA
EHSSVPQGTILGPLLFLILINDLHNYISEG--------------------------IQLR
LYADDTSISRRIETF-EDCDILQHDLAQLVKWEKSWCMQFHPDKCQLLRVTVKK--KYDD
FIYHIYR------------------------KPISPPK-GKIFMVILTG------KFCWT
DHINSISSSADQQLNFARKNSPTA-SKQIKSSLYLCFVRPTLKYCSSVWGPYTKKSNDLL
ERLQCRAARF------------------------------
>Gl_contig_52060
------------------------------------------------------------
--------------------------------------------------AIIVPIFKTG
SKLDPNKYRPIF---------------------------------------------ILP
VLSKILE-YVHFSLYSY-------------------------------------------
IDGNNLLAPAQ--------------SGFRPEHSCQTALTL--------------------
-----------------------------------CTNNWYTAVDNNLLVRTIFLDLS-A
FYKVPHNNLTKKLKLPSLSS-SALHWFTSHLAERTQIVNNN-----------SALSNQLR
VLPRMLQGSILGP-LFSIFINDLQL--CITN-SFTILYAD--------------------
---DCSLTYAVPTVQQIEEKLN-LDLCSISISCINNNMTINTNKSICMLITTTHKRKTLQ
A--GTLN-------------------IIFNFESLPFVN-NKVLGVQIDN------NLTFE
SHTATIIKKLHSSLFVFRRIKPFRTGEG--------------------------------
----------------------------------------
>Gl_contig_5209
------------------------------------------------------------
------------------------------------------------------------
------------------------------------------------------------
------------------------------------------------------------
------------------------------------------------------------
------------------------------------------------------MDLSKA
FDRVTHSIMIEKLTALNFSL-SAIEWFTSYLTGRYQAVSIN-----------SVISDQLP
VISGVLQGSVLGPLVSCIYINDLPLYIYIKN-CSVDLYAD--------------------
---DCTLSACALTTHELEVTLN-SDLTNVSLWCKINGMTLNTSKTTCMLITTKQKRKRLR
N--QILN-------------------LLYDGKFLKTVIAKKFLGILIDI------NLPFE
AHVTSMIKKLHSNLFVFRQTKQFL-TDGRKAYHNSFIRP-FIMYCINIWSSCTNKRKLTV
NKLLKQSARII-----------------------------
>Gl_contig_52593
------------------------------------------------------------
------------------------------------------------------------
------TSSSPSNY-------------------------------------RPIS--LTC
IVCKVMESLLRDAIVQY-------------------------------------------
VVDNNLHSESQ--------------HGFRNQISCTT------------------------
-------------------------------ELIEVIDKITQIIDSGGSVNVVYFDFEKE
FDTVPHRRLVGKKE--YGIVGN-VCRIEIYQSGR--KQKVKVG---------NDYSNYAD
VISGVPQRSVLGPLLFILFINDLPEGIQS----------------------------ECK
LFVDDTKIYNVSTN----YSIIQSDINYLINWSSTWKLKLNVDKCKIIHFGRSNCQHKYT
MG----------------------------TQIIADATEERDLGVIFDS------DLAFD
AHIQISIKKAKR------------------------------------------------
----------------------------------------
>Gl_contig_54459
------------------------------------------------------------
-------------------------------------------------GIFPSLYKESL
VTPILKKPSPDTNN-----------------------------------LANYRPISNI-
FISKLLERVVLSQLLFH-------------------------------------------
LDARSLVTSQQ--------------SAYRAHHSCETANLK--------------------
-----------------------------------LIHDILMAMDTGQFTLLTSLDLTAA
FETINLSRLCLHLETVFGIRGIALNWFKSYLTDRTQVAAVN-----------GQCSPPQL
LQYGVPQDSILGPVLFIFYIQPFSHVISQDL-LPHSLYTD-----------------DIP
ICSG--PLN---EISSIIHRIRGIASVKL--WLLSNWLQMNVQKTGAVMFSPRNHFCNN-
--APPS--------------------IKIGNDDINFIESNMNLGVCLDF------TLSLH
EHISNICKSVYFQI----------------------------------------------
----------------------------------------
>Gl_contig_61347
------------------------------------------------------------
------RLLRELSNELAPVFAILFQASLNQGIIPVDWKVA-------------------Y
IVPIRKKGDPENPA-------------------------------------NYRPVSLTS
IPGKLLEHIIHSHIMKH-------------------------------------------
LDKYNTLFKHQ--------------HGFRKKRSCET------------------------
-------------------------------QLLEVAHHLAKVLDEGGQTDMLFLDFSKA
FDRVPHSGLLYKLQH-YGVKNNLLKWMENFLMGR--QQIVILE---------GEKSFSTP
VLSGVPQGSVLGPLLFLIYINDMHHYVSEG--------------------------TQLR
LYADDTAISRRIETF-EDCDILQYDLAQLVKWEKSWCMQFHPDKSQLLRITRKK--KFVD
FTYHIHG------------------------KPISQQKKVKYLGLIITD------KLCWN
EHINSISSRANQQLNFLRRNFPTA-NKQ--------------------------------
----------------------------------------
>Gl_contig_61993
------------------------------------------------------------
------------------------------------------------------------
---DKTNYRSIS---------------------------------------------IFQ
VIIKILERHVSVSFLSY-------------------------------------------
LEQS--LLTPL--------------SGFRCKHSCSTALSS--------------------
-----------------------------------HTDNWYKSMSNGELVGAFSIDCSKT
FDKVDHPLHLHKMHTGNCSQ-FVIEWFISYYSDRHQSVQVN-----------SILSDTLP
VMSGVP-GKILGPLLFTLYINDLPA--YATN-ARLDIYAD--------------------
---DCTLALHPLAPLILILALTNSSLCGFILFRQP----HDSHQKNHLVCLVNKKRKRLQ
N--HALN-------------------LMYDNFALPFVKTHKLIGIVIDD------NLSFK
EHITDVCKNVHSALFVLNQTKSLLTKET--------------------------------
----------------------------------------
>Gl_contig_62262
------------------------------------------------------------
-----------------------------------------IFISSLQQQIVPHCFKGSI
IIPVPKVPNSTEMN-------------------------------------NYRPVALTS
VAIKILEKIVLKFLTPN-------------------------------------------
--LVSKLDPNQ--------------FAYRENRTVEDAVVIVLHY----------------
--------------------------------------LLRNLELPKTYAWVLFVDFSSA
INTIVPQKLIEK-LLSLDLSLSLCA-IFDFLINRPQSVKLN-----------GKVSKVIS
ASTGPPQGCVISPMLCSIYN-DCRSEIE----------------------------STSL
VKFADNTTVVGIIIGSD-ESDYRKAVQALLSWCTSHNLDLNVAFAKEMVVDFCR------
-------------------NRSTIFPLVINGKLIEIVDNFKFLGTFLSQ------TLTWD
CNINAI------------------------------------------------------
----------------------------------------
>Gl_contig_66572
------------------------------------------------------------
------------------------------------------------------------
------------------------------------------------------------
-----LEQLVLKRLLQ--------------------------------------------
-------------------------FAYKKCRGTDDATLYMMHF----------------
--------------------------------------ILQHLEKPKASTRVFFIDFSSA
FNTVRPSLMYDN-LAALLVIPQLIKWAVDFLVGHSQFIAVQ-----------GAVSKTLT
INMGTPQGCCLSSTLFTLYTNDCRATEG----------------------------TNML
VKFFDD-AFVGLVIGD-NNIQYRNDFDRIVTWCQWNSLDINIGKTKALVIDFRR------
-------------------SRNAPGPLAIR-EVVEQVDDHKYSDIIISS------GLSWS
KHTNKTISRCHSRLYLLRKLRQFKISSEILKEFYMASIESVLTFNLLVWLPGCTGEDRHR
LERVVKHSERMVGLKLSSLEEVEC----------------
>Gl_contig_7523
------------------------------------------------------------
------------------------------------------------------------
------------------------------------------------------------
------------------------------------------------------------
---------------------------FRPLHSCQTALTQ--------------------
-----------------------------------MLDSWLSNTNKGNMTGATFLDLTKA
FDLIDHHILLKKMAIYRIPS-NFITLIRSFLCQRQQFVSIV-----------GDCSADAT
INCGVPQGSVLGPLLFAIYINDLPLAVDSTN-VSCCLFAD--------------------
---DTTLYSSGDCVQSIANNLQ-SALQGISSWCSDNGMVLNPAKSKCMLVTTRQKHQLGQ
---QHLF-------------------LTHSSSKIEQVHEHKLLGICIDD------QLRWE
AHVNNLCNILSKNLFLLSKLQNIIDATSRKLFFYAHVKS-HVDYCSNLWDGCSNVLFKRL
NSLYRRGVKLL-----------------------------
>Gl_contig_76815
------------------------------------------------------------
------------------------------------------------------------
------------------------------------------------------------
----------------H-------------------------------------------
LEQYQLIKDGQ--------------HGLSKGRSCLT------------------------
-------------------------------NLLEYVEEVTGVIDKGEPVDVVYLNFAKT
FDAVPHQRLHKKLAT-HDIGGELLSWIKGWLTGR--RQRVWLE---------GMTSD-SE
VINGVPQGSVLGLLLFLVYINDIDMAFDS----------------------------TIS
QFADDTMYS--TKDE-AGAEVLRNDLR-IKDWSDT-QMKFNEGKCSVLYMGKQNKEFGYK
LGEN-----------------------------LTKADWEQYLGVVIDK------SGKVT
GQAVEVSNKANAIMGMRKRNIKYK-IKETIVRLYKALVRPRLEYCAQAWGSYLKKDIQML
EKVQRRA---------------------------------
>Gl_contig_7919
------------------------------------------------------------
---------------KSPGSDGFTVEFFKFFFVDLGAFIVRSINYGFETKEMSTTQKEGV
IICIPKEGKDKRLV------------------------------------KNWRPITLLN
TAYKLASKCIANRMQLVLS-----------------------------------------
----QLIGEQQ--------------KGFLKGRSIAENIRLLYD-----------------
--------------------------------------TMAYCDTNNLPGLLFMVDFEKA
FDSVAWSYIHKCLLAFNFGPDMRQWITTFYNNTKSCVYVNG------------HYSEWFE
NYRGTRQGDPLSPYLYLLCAEILSAMMNSNKKINGIKIMD-------------------E
EVKLSQYADDTTFFLDGTRESFIHCLQVLKLYAAHSGLKINFDKSSAVWIGSRKHCDERF
LYDGVCQ---------------------------WNPVVFRVLGVNFSVNLS--------
------------------------------------------------------------
----------------------------------------
>Gl_contig_8164
------------------------------------------------------------
-------LSEGVDKINIRFIKAASNALSHPISFLCNLSISHNKFPDRWKVAIVKPVHKSG
SSTDKNNYRPIS---------------------------------------------ILP
ALSKILEKHICLTYTQF-------------------------------------------
LEKYALISPFQ--------------SGFRSSYSCQTALTA--------------------
-----------------------------------IMNKWLTSIDNDLLTGAVFLDFSKA
FDKLSHSLLLQKLQTLNCSS-STLSWFYSYLSNRRQVVAVE-----------DELSNSIP
ITSGVPQGSILGPLLFTVYINDLPS--ILTY-SSIDMYAD--------------------
---DSTISATASTVPELVNNLN-FDLNSINLWCHSNNMLLNINKSSVMLITTKQKRKRLG
N--VELR-------------------LIFDNDALPSVSKQKLLGVIIDQ------NLTFK
DHISTITKKINSNI----------------------------------------------
----------------------------------------
>Gl_contig_84715
------------------------------------------------------------
KSPSPGVILG-------------EMLKHAKMQ--VVDFLHCFFQYIFNNGTFPVQWSKAV
IVPLFK-KGNPNIP------------------------------------DNYRGISLTS
IISKIYTNILKNMLTLWVKENDIIG-----------------------------------
----------------------EEQAGFRA-NRSTIDHIF--------------------
--------------------------------TLFAMVKQLSKGG--GKLYASFVDFRKA
FDYLNHKLLWVTLEQLGIRGKILATVKAIYGTTVHQVKAP--------------TFRLFY
MPHGVKQGCLLSPVHFSLYINTLARNIKLK-GKHGVQLYPN----------------SPE
IFLLLFAANLLLLATTPYGLQTQLDS--LKEQSDNLGLEVNLDKTKVIVFRKGGYSSEAR
----NGIMVE--------------------------------------------------
------------------------------------------------------------
----------------------------------------
>Gl_contig_93646
--------------------------------------------------------KACG
PDGVSAKMLRLAAPINALHLCDIFNSSLRSGEVPSLWRKA-------------------L
VKPLFKKGDRAHPH-------------------------------------NYRPVSITS
ISCKLLEHIIIKHMILF-------------------------------------------
LTEQNLINKNQ--------------FGFRSCSSTEL------------------------
-------------------------------LLVNLTHYIAEEMQHGGQVDVLAIDLTKA
FHRVPITYCCLN-YT-HGISSQIIKWFEAYLTDR--SQCACVN---------SSNSSYCN
VLSGVPQGSVCGPLLFLLYLNDLISTLDN----------------------------KCF
YYADDGTLVRRIKSH-IDHCSLESDLSKVALWCNSWGMEVNCQKSNVITFSRKDKSDLFN
YNYCVNG------------------------VQITRVESVKYSVLTLLV------TLVG-
-------------IILISKLR-------------KQILRC--------------------
----------------------------------------
>Gl_contig_9402
------------------------------------------------------------
------------------FFNELLKSGCVP--DAWKLANI-------------------T
PIFKKGDNTDPANY-------------------------------------RPITGSLTS
IRGKILEFLIRDAIYDH-------------------------------------------
LQKLEIISDCQ--------------HGFRRGLSCLS------------------------
-------------------------------QLLLVLNDLTFLLDKTKAVDILYFDFSKA
FDSVPHKRLLRKVT--NGIRGSLLKWVENFITDR--RQRVRVN---------DSYSEYLP
LTS-VPQGSILGPLLFVIYINDLPEGIPT----------------------------KVK
LFADDVKIYGDATSK-S---KIQDDIHKLFEWSLKWQLAFNVSKCKVLFIGKTNPLNEYF
MDKECR-------------------------VKINHTLVEKDLGTVFSC------PLNFD
EHIDKCVKK---------------------------------------------------
----------------------------------------
>Gl_contig_95198
------------------------------------------------------------
---------------KAFGSDGLHPCLLKRCAQQMAAIYQMLYNRSLMAGKVPQRRKESM
IVPVAKKKSCKELN-------------------------------------DFAPIALTF
VVMKCLERLVRHKLLQQ-------------------------------------------
--IRHQLDPLQ--------------IGYRAQRGTDDVTILIVHS----------------
--------------------------------------LLQHLDATHATTRVLYVDFSSA
FSTVRPRLKCDK-LQQMSVETQLIKWLMDVLVDRTQFAMVN-----------GKRSHTLK
VSTGVPQGCCISPTMFTLYTNSCTVQSE----------------------------RNKL
VKFGDDSALVGIILDDD--TSHRDDVKYVVQWCRANNLDLNVDKNKEVLYDFRR------
-------------------IHDEPTPLAIGGKEVERVKYYKYLGTTISD------DLKWS
QH----------------------------------------------------------
----------------------------------------
>QXJH01000001_92461379248680
TN-DKDLADNFSAYFSSKIENIRKSFDQTFPDQQD--------PSTCPPDDRICLDTFDS
FTEGEIAALIKRSKKTLCLLDPMPTRLLDDFLETLLPVITKLINLSLVNGVFPEVFKQAV
VKPLLKKDNLDINT-----------------------------------LKNYRPVSNLS
FLSKILERAVDVRLRSY-------------------------------------------
LSSNDFLNRFQ--------------SAYRPRHSTETALLQ--------------------
-----------------------------------ILNNLRCHADLGNVSLLLLLDLSAA
FDTVNHQKLLSRLQDDYNIQGDALAWFRSYLSTRSQSVLVS-----------ESMSESTI
LECGVPQGSVLGPLLFVLYTNPLEKVIDNFD-VNHHAFAD-----------------DLQ
LMDSF--KPED-VQIARSRVSQCTKAIS--SWMMTNELKLNDDKTEAMLIG-TSQRLKRI
NSTDITV-------------------ANSD---IPLSSSVKNLGVYLDP------CLTME
QHVNHLCRVGYFHLHSIGNIRHLVTT-DAAKVLTQSLVLSRIDYCNSLLFGISNDLLFRL
QKLQNAAARVVTKTSKWTHITPILQSL-------------
>QXJH01000012_c19341771932684
SD-LKNLAEEFVTFFSRKIEDIRSDLQ-SRQELCTMVSVE-------VLFTGQPLTTFRT
LTGPDLKLVVSAAKVKTSSLDVLPTWLTKSTFSHLLPAVLDIFNSSLSCGIVPSVYKQAV
ITPLLKKPTLDADN-----------------------------------FRNYRPVSNLS
FLSKCLEKIVANRIVEH-------------------------------------------
LQQHDLMEPYQ--------------SAYRSKHSTETALVQ--------------------
-----------------------------------VHNDIMTAMDQRQVTLLVLLDLSSA
FDTVDHQILLQRLKVRVGIDGIVLDWVRSYLSDRSQSVKVE-----------SVLSTASP
LHYGVPQGSVLGPLLFSLYILPIGDIVRKHS-LKFHLYAD-----------------DNQ
LYLSAEPNL---AQGCALMIQQCIAEIRD--WMTLNFLKLNDTKTEFLTIGSRHQLSKV-
--PDSLS-------------------LEIGQDVITQSDSAKNLGVIFQS------TMSLE
NQIKSLSKGCFYHIFNISKIRTLLDF-NTAQLLTTSLVLSKLDYCNSLYYNIPQQLLSQL
QRIQNSAARVVARA--------------------------
>QXJH01000012_c29845552982081
AEEQKELANSFNSFFIAKIEKIRHGLAC-------DGDY------SEPMFEGDPLSYFRT
FSPKEIEQLIRSSKPTSCDSDPIPTKLLIKHLDLLISPITKIVNISLQNGLFPNSFKGAV
VRPLLKKSGLDPQD-----------------------------------LRNFRPVSNLS
FISKIIEKAVHSCLKEH-------------------------------------------
LLSHDLLDSFQ--------------SAYRQYYSTETALLH--------------------
-----------------------------------VTDKLQRATDEGKISALVMLDLSAA
FDTVDHPKLLTRLQHHYGLSDLVLQWVSSYLTGRHQSVLVG-----------RERSPTAA
VSCGVPQGSVLGPVLFVLYTGHVGYIVSDHD-MSHHVYAD-----------------DTQ
LLESFHPSEL---NESLQRIADCTLDIK--SWMTTNKLKLNDTKTEALLVGTRQQLSKV-
---DAVT-------------------LKVADADIRPSDVVRNLGVHIDS------SLTFN
AHVNQVSKTCFFHLRSISNIRQYLTS-AATQALVRALVTSRLDYCNSVLSGINSNLIDKL
QRIQNTSARII-----------------------------
>QXJH01000012_c506699504978
VS-EDSVANKFSDFFATKVATIRNGISSSSEGATMR-----SVMGADVEFDGEYLTNFTH
SSQDEVRKIIMKALTKSCELDPLPTLLKQCIEYVLT-LVTAIINKSLLTSQVPNCFKNNL
VRPLIKKTNMDKES-----------------------------------MKNYRPVSNLT
FLSKILEKVVSSRLQCH-------------------------------------------
LEAQHLQDKFQ--------------SAYRIGHSPETAL----------------------
------------------------------------------------------------
------------------------------------------------------------
------------------------------------------------------------
------------------------------------------------------------
------------------------------------------------------------
------------------------------------------------------------
----------------------------------------
>QXJH01000013_c26282382626634
GD--AHLASEFNSYFLDKISNIRQQFDSDMDNEPS-----------PQYTGTK-FSSFRV
VTENEVRKTILEAKPTSCSLDPLPTKFMLKILDVLLPTITDIINVSISTGVVPDYFKKAI
VKPLLKKPNLNPQL-----------------------------------LKNYRPVSNLS
FISKILEKIVKRQLLYH-------------------------------------------
LTSNDLLHMYQ--------------SAYRQANSTETALNC--------------------
-----------------------------------VMNSVHMSVDRGDIAMLVLLDLSSA
FDTIDHSIILHRLENTFGITGIPLQWFESYLTNRSQTVLIG-----------DEMSTPAR
LFCGVPQGSVLGPILFTLYTTPLGQCIEEHH-IPHYFYAD-----------------DSQ
VQNSFKPTPIS-QSEAKHAMQQCIADVS--TWMEKNKLKLNSDKTEVILFGPPSRLRKCT
LDHLS-I-------------------GSAD---ITFKSSVKNLGVYLDS------SLSME
DHVSHCCKVSHYHLRNISAIRHLLTR-DAAASLVRSLIFSRLDYCNSLLYGITKQQIRRL
QHIQNYAARLV-----------------------------
>QXJH01000018_429497430894
HQHEADLANKFNIFFLEKISSIREKLT---K--CSTDSL------ETKQFNGHHLSCFEP
FSESAVELIIKSAKKTTCPLDPLPCKLLLENMDVLLPVITQIVNVSLQSGIFPEVFKEAV
VRPSLKKDNLDTNV-----------------------------------LKNFRPVSNLN
FISKLIERAVYIRLSSH-------------------------------------------
LTQNRLFDKFQ--------------SAYRPRHSTETVLLR--------------------
-----------------------------------VLNDLRCSVDSGNVGSLVLLDLSAA
FDTIDHSILLKLLEHQMGITGLALGWFSSYLTGRTQRVLIK-----------QSSSTTAD
LTCGVPQGSVLGPILFLLYMTSLTDISDKYD-TPHHSFAD-----------------DTQ
LVDSFALDQI---QHSLEKTAICTKSIK--SWMSSMMLKMNDDKTEAMLVGNKHRLNKI-
---TTEK-------------------ITIADAEITLASSVKDLGVFIDQ------DLSLD
AQINHLSRICFFHLRAISNIRHNLTT-DAAHTLVRSLVLSRLDYSNSILFGLSSAHLTKL
QKVQNVAARIVS----------------------------
>QXJH01000033_c28061452804025
GTIIFNDTIYN-----DHEEIANVLNNYFIAQSTIADPNRDLPDTE-FPCSPKLTNIT-L
TRDDIRDILMSLDTSKATGPDGTGNIVLRYTANSLTSIFTKLFNLSLSLSIFPSPWKEAS
VIPIHKKDSVHECS-------------------------------------NYRPVALTS
CLSKVFEKCVFKYVFNF-------------------------------------------
LRDNDFMTNLQ--------------SGFMPGDSTTN------------------------
-------------------------------QLTFLYNFIAKALDEGKEVRAVFCDISKA
FDKVWHRGIIYKLKT-YGIQGELLQWFESYLENR--VQRVAIN---------GYKSDKIT
VLAGVSKGSVLGPLLFLIYINDIVCDVDS----------------------------NIR
LFADNTSLYVIIDDPSAAATCLNKDLDRISQ-ARKWQVTFHPNKTETTQFSRKTKPSLKP
NLF-------------------------MDGTIIKEVKSHKHLGLTLQS------DCMWN
DHTNDIVRKVRPMIS-CLRSFKYRLSRKTLDIM-KSYILPIFDYCSHIWDNCTSEQSRTL
ETLHLDALRTI-----------------------------
>QXJH01000044_32379673239832
TC-KKTLADSFSGYFEDKIAKIKDGFKHDDLPPKT---------SSDSSREIEDLVQFQT
FTQEEVEKLLKSSKRTTCLLDPLPTKLLFDHLDILLPAITNIINTSLSSGVFPDVLKKAV
IRPLIKKNNLDRNS-----------------------------------LSNYRPVFNLT
FLSNVLEKAAHVRLREH-------------------------------------------
LVNNKLLDDFQ--------------SAYRTNHSTETALLR--------------------
-----------------------------------VLNELRTKVDKGHMASLTLLDLSAA
FDTVDHQQLPQRVKDEMNILGVPLTWIQSYLDGRSQHVIIG-----------HKQSCCAN
LTCGVPQGSVLGPLLFVIYTNQLGGIIKRHD-LGHQSYAD-----------------DTQ
VLDSF--EVSQ-VAESLQKTSVCASEIK--SWMTCSKLKLNDGKTEALLVGS--------
------------------------------------------------------------
------------------------------------------------------------
----------------------------------------
>QXJH01000048_c354247352679
CSDQKALAESFNVFFITKIDKIRNTLQTDSQ--AEHSLI------SSQNFSGEPLTNFHP
FSSNEISDLITASKPTTCDLDPIPTAILLQLLDQLLPVITEIVNMSLESGIFPSHFKQAV
VRPHLKKPNLDPND-----------------------------------PKNFRPVSNLS
FLSKLLEEL---------------------------------------------------
------------------------------------------------------------
------------------------------------------------------------
------------------------------------------------------------
------------------------------------------------------------
------------------------------------------------------------
------------------------------------------------------------
------------------------------------------------------------
----------------------------------------
>QXJH01000049_815640818150
LP-EDVIAETFSSFFTEKIEKIRSYLTSLQTIIQTSPTAHA-DMNMTDIP---KLSCLLP
ASEMEVRQVIVRSPTKSCSLDPMPTWLLKECLDETVPTLTSVINASFSQACVPRTFKLAS
ITPLIKNLRLDSNN-----------------------------------LKNYRPVSNLP
FAAKIMERVAASRLHDH-------------------------------------------
IIRTGKEETLQ--------------SAYRCNHSTETALVR--------------------
-----------------------------------VQSDLLQAIDSDGAAVLVLLDLSAA
FDTIDQSILLTRLNERFGVTGEAYLWLESYLSGRFQAVRVN-----------GQMSEKVS
LKYGVPQGSVLGPVLFTIYTSPLGDIARANN-LSFHLYAD-----------------DTQ
LYLAFKPSNRTSVEDTYRRLMNCIKDIKD--WMTLNFLKLNSEKTELLILSSKSTRSKL-
--ALPI--------------------FEIGGCIIEPSKEARNLGFVFDS------SMNAE
SHVNKVCRHAYFNIRNIAQIRRFVNL-KTVTSLVQCCVVSHLDYCNALLIGLPKKLIAKL
QR----AFRIVQL---------------------------
>QXJH01000049_c22850052283143
TS-ELDLANRFADFFTTKIENIRVDLQ-QNQ--PNIITPD-------KKFNGQCLSTIRP
TSESEIARIIKKSPSKSCELDPIPTWILQSALDSISPTLVAMFNTSLAASEVPSTFKMAL
IRPLIKKTSLDPND-----------------------------------IRNYRPVSNLP
FLSKVLEKIVAIQIKEH-------------------------------------------
LEKNNLMEEFQ--------------SAYREHHSTETALLR--------------------
-----------------------------------VQNDILSHLDNQRVVLLVLLDLSAA
FDTIDHSILLSRLEKTVGITGPALMWLESYLKNRTQSVKVD-----------EAVSEERW
LSYGVPQGSVLGQLLFTIYMLPLGEVFRNHC-IDFQCFAD-----------------DTQ
SCIASRIVS---LQDKITKLESCISDIRT--WMRINFLKLNDNKTEVFIAGPKH-LQER-
--MTEFS-------------------VNIGPVNVPASSQVKNLGVVFDS------HMTMN
KQVTQMCQSSHYHLHQIGKLRRYLSD-ETAKTLTQATVISRLDYANSLLFGITASLVHRL
QVIQNTAARIIT----------------------------
>QXJH01000055_c9737694935
ANTNDVLVEKFNNFFVDKIDKIRQNFHVTLSGKNSNADH------VPVQFVGEKLDILEA
FSEQDVLSLIKSSKPTTCSLDPIPTQILLTYMDLLLPVITRIVNQSLQSGTVPKVLKEAV
VGPLIKKQGLDNSE-----------------------------------LKNYRPVSNLT
FLLKLIERAVKMRLSSH-------------------------------------------
LSRYSLLDKFQ--------------SAYRPGYSTETALLG--------------------
-----------------------------------VSNELLTTCDCGKVGLLVLLDLSSA
FDTIDHERLIGTLKNSIGIDGVALDWFASYLTDRFQSVVIQ-----------GVSSSKTL
LKCGVLQGSVLGPVLFTIYTSDLGKLISSMN-IGHHFYAD-----------------DTQ
LLDSFLPQN---AQTAVSHMGICTSNIQ--CWINTNMLKINTDKTEAMLIGTRDKRNKA-
---NVSS-------------------LSVGQSQVLFTDCVRNLGVILDN------DLSMD
QHITMNCRACHYHLRNIGNIRHLLST-DTAHMLVRSSVLSKLDYCNSLLCNITNEQMSRL
QRIQNSAARIVTRSKKSVHITPILMKL-------------
>QXJH01000057_2064522414
PPIISNDIIYD-----DPVDIANVLNDFFVSQSTIENSDLRPPQCN-FELTTDSLNVVNL
TLDEVQDILFSLDPSKATGPDGIGNRFLKTMAKSLAPLLTKLFNMSLQKFTFPAVWKEAS
VMPLHKKNSVNECS-------------------------------------NYRPVALTS
CLSKVLEKCVFKHVFNF-------------------------------------------
FRDNDILTNLQ--------------SGFMPGDSTAN------------------------
-------------------------------QLTYLYDFIAKGLDEGKEVRAVFCDISKA
FDKVWHKGIISKLKS-YGTGGSLLNWFESYLQNR--SQKVVIN---------GYSSDYKP
VLAGVPQGSVLGPLLFIVYINDLVDGIKS----------------------------HIR
LFADDTSLYVIVDDHDTAASCLNDDLNRISSWADKWQVTFNPDKTETINFSRKHKNDTIP
TLN-------------------------MNQTLIREVGSHKHLGITLQS------DCGWK
THIEDIVKKISPMIN-CLRRFKYRLSRKTLETMYKSFVMPIFDYCCHIWDNCTNDQCLIL
ERLHLDALRTTCG---------------------------
>QXJH01000060_c11697231168017
TPPFDELPDSFNDFFRAKIDKIHSTLKGT-R--LQFDTP------TDTQFSGIPLLEFHP
FSENDIKKIISGSKPTTCQLDPIPTSLVKEFLDLLLPVITKMVNSSLISGVFPDSFKHAT
VIPLLKKDNLDPNL-----------------------------------LKNFRPVSNLK
FISKILERAVNIRLRDH-------------------------------------------
FSAFSLLDKFQ--------------SAYRSNHSTESALLR--------------------
-----------------------------------VSNDLLTAVDEGKLATLILLDLSAA
FDTNDHQLLLERLNRQFGIHGVPLIWLQSYLESRSQTVLLD-----------NIKSQTSL
VHCGVPQGSVLGPLLFIAYTTDVADVIDKHD-ICHHSFAD-----------------DTQ
LQKNSTPKDF---HTGLHKITDCTKDVK--SWMTNNLLKLNDDKTEVMVIGSRQMQKQI-
---TTKT-------------------VLVADAEIQAVDSVKDLGVTLDS------HLAMD
THVNQLCRICFFHLRAIGRIRHLISR-DAAHGLVQGLVISRIDYCNSLLFGISQKLLSKL
QNVQNTASRIISRTSKRSHITPVMKNL-------------
>QXJH01000062_747001748305
------------------IDKAEALNSYFASICKLD-DKDKPLPLFEMRTSSRLNHIVVN
ER-EIADIIKCLHVNKASGPDRISHKLLKCIAESVSKPLCFLFNKSLSSGTYPNRWKEAH
VMPLYKKGDKSSCS-------------------------------------NYRPISLIS
CLGKIFERVVMKHMSNY-------------------------------------------
FLDNRLLYKYQ--------------SGFQVGHSTTH------------------------
-------------------------------QLIELHNNICSALDRREDYCMVFCDVSKA
FDRVWHRGLRHKLIS-YGIGEELLKWIHCYISGR--TQKVFLN---------GSLSNPKS
LAAGVPQGSVLGPFLFIVYVNDIADELDC----------------------------AAR
LFADDTSMGFSSINHRLMQETLNKNLQYLSCWAKRWLVIYNPNKTEAILFSLKNNNTILN
LEF--------------------------ETQCVRLEKSHKHLGVTFSS------DCKWN
THIDNIVKSTSLMVSSMRKL-KFMLNRDTLNKIYIVFIRPHLEYACELWDGCSVDLTDKI
EKVQFEAARIVTGLPKY-----------------------
>QXJH01000067_23355812337188
AEEQKELANSFNSFFIAKIEKIRHGLAC-------DGDY------SEPMFAGDPCHISEH
LVP-EIEQLIRSSKPTSCDSDPIPTKLLIKHLDLLISPITKIVNISLQNGLFPNSFKGRW
S-DHYKKSGLDPQD-----------------------------------LRNFRPVSNLS
FISKIIEKAVHSCLKEH-------------------------------------------
LLSHDLLDSFQ--------------SAYRQYYSTETALLH--------------------
-----------------------------------VTDKLQRATDEGKISALVMLDLSAA
FDTVDHPKLLTRLQHHYGLSDLVLQWVSSYLTGRHQSVLVG-----------RERSPTAA
VSCGVPQGSVLGPVLFVLYTGHVGYIVSDHD-MSHHVYAD-----------------DTQ
LLESFHPSEL---NESLQRIADCTLDIK--SWMTTNKLKLNDTKTEALLVGTRQQLSKV-
---DAVT-------------------LKVADADIRPSDVVRNLGVHIDS------SLTFN
AHVNQVSKTCFFHLRSISNIRQYLTS-APTQALVRALVTSRLDYCNSVLSGINSNLIDKL
QRIQNTSARIIS----------------------------
>QXJH01000067_27055512707482
DD-KEELAGRFAEFFHTKIHSIRQELE-LKRQVHDITTLE-------SFDSVSAMNSLNC
ATSGEVRDVIIKSKTKSSSLDPIPTWLTKSIIDHLAEPILDIINTSLVSGIVPSAFKHAL
VTPILKKPTLDPED-----------------------------------LKSFRPVSNLS
FLSKCLERIVAKRLLDH-------------------------------------------
LHANNLLEIYQ--------------SAYKSKHCTETALVY--------------------
-----------------------------------IHNDIMTAMDHQQVTLLILLDLSAA
FDTIDHCILFRRLETSVGLTGTALQWVKSYLSSRTESVKIG-----------DKISIPSL
VRYGVPQGSVL-------------------------------------------------
------------------------------------------------------------
------------------------------------------------------------
------------------------------------------------------------
----------------------------------------
>QXJH01000067_c26521972650212
NS-KEEMVNAFSKFFTEKIQILRSSLESTCGTSETSSTNHN-SPDHKPPDHLPPLSSLSQ
TSEMEIRNHISKCQNKSCSLDPLPMWLLKDYLDELVPVTTHLVNQSFLESAVPEAFEKTL
VSPLMKKALLDTEY-----------------------------------LKKLTCIPVVC
FES----RVVASQLNQH-------------------------------------------
LIRSGNAEVLQ--------------SAYGKGHSTETAPVR--------------------
-----------------------------------VQNDLL-AVDKDGAAVLVLLDLSAA
FDTIDQGRLLDTLEQRFGVTGDALFWLKSYLIGRYQCVDVD-----------GIRSEMTE
LRYGVPQGSVLGPKLIKY------------------------------------------
------------------------------------------------------------
------------------------------------------------------------
------------------------------------------------------------
----------------------------------------
>QXJH01000072_15108131512951
GQSHMELADSFNSFFISKIDTIRQGLSAK----EVDRCF------SEPLFTGDPLTQFAP
FTPKDIESIIRSSKPTTCDSDPIPTKLLFQYLDLLLPSITKIVNSSLESSVFPSRFKHAV
VKPLLKKPDLDSQN-----------------------------------LQNFRPVSNLS
FISKIIEKAVHVRLKDH-------------------------------------------
LSKHLLLDEFQ--------------SAYRQYYSTETALLQ--------------------
-----------------------------------VTNELRCAVDDGRIAALVLLDLSAA
FDTIDHHRLLSRLTQQYGLEGHALQWVTSYLSDRQQSVVVG-----------TERSKGTV
ITCGVPQGSVLGPVLFVLYTGYVGRITTDHT-VSHHAYAD-----------------DTQ
LLKAFHLSDL---STSLQCIAECTQDIK--CWMTGNMLKLNDAKNR--------------
------------------------------------------------------------
------------------------------------------------------------
----------------------------------------
>QXJH01000072_17086801710593
CDNITQFANDFNSFFENTILDIKKLLREY-Q--QPHMKS------EETLFDGISLREFAD
VP-QDVLTLIKSSNKTTCLNDSGPSSLVVDHLDHLLPVITDIINISLSSGVFPTCLKDAF
VTPLLKNSKLNTNI-----------------------------------LKNYRPVSNLT
FLSKLVEKAVTRQLMKH-------------------------------------------
INLHDILDDYQ--------------SAYCPQHLTETLLLS--------------------
-----------------------------------VINDLRCLVDSGDMATLALLDLSAA
FDTVDHSKLLDILQHQVGISGTVLSWFASYLHVRRQSRSVYGL---------GQFSDKTV
LSCGVPQGSVLGPVLFLLYVNCLKTITHKFV-TLHFSYAD-----------------DVQ
LMNRFNIESI---SDTLQQIENCTSGPKENSMTTERKLKLNDDKTEVLLVGRQQHIEKV-
---DVER-------------------VMIACACISPSRQIKDLRVQLQS------DLSMS
AQVDHLCKTCYFHIRSIGNIRKYITK-ERAHILVR-------------------------
----------------------------------------
>QXJH01000088_c13483131346433
GTIIFNDTIYN-----DPEEIANVLNNYFIAQSTIADPNRDLPDTE-FPCSPKLTNIT-R
TRDDVRDILMSLDTSEATGPDGIGNKILRYTANSLTSILTKLFNLSLSLSIFPSPWKEAS
VIPIHKKDSVHDCS-------------------------------------NYRPVALTS
CLSKDFEKCVFKYVFNF-------------------------------------------
LRDNDLMTNLQ--------------SGFMPGDSTTN------------------------
-------------------------------QLTFLYNFIAKALDEGKEVRAVFCDISKA
FDKVWHRGIIYKLKT-YGIQGELIQWFESYLENR--VQQVAIN---------GYKSDKKT
VLAGVPQGSVLGPLLFLIYINDIVCDVDS----------------------------NIR
LFADDASLYVIIDDPSVAATCLNKDLDRISQWARKWQVTFHPNKTETTQFSRKTKPSLKP
NLF-------------------------MNGTIIKEVKSHKHLGLTLQS------DCTWN
DHTNDIVRKVRPMIS-CLRSFKYRLSRKTLDIMYKSYILPIFDYCSHIWDNCTSEQSRTL
ENLHLDALR-------------------------------
>QXJH01000089_c583330581075
TQDHKELAENFCSYFTAKIDNIRSNLLGKTATATAPSLN------VFPEYGGTVLQTFKP
FSEQEILKLVFDCKPTECELDPAPTKFLLEFMDVLCPIFTRIINSSLETGTVPSQFKTAV
IKPLLKKPSLDANT-----------------------------------LRHYRPVSNLP
FLSKVLEKAVKIRLLEH-------------------------------------------
LEQEQLLYEFQ--------------SAYRHRHSTETALVR--------------------
-----------------------------------VVNDLCMAADSGKVSLLVLLDLSSA
FDTIDHQKLLSRLKTDFGVHDTVLAWFASYLSDRSQSVVVK-----------TVHSQRVP
LSCGVPQGSVLGPILFTLYTKQLGQLLVEEK-MNNHLYAD-----------------DTQ
MYDSFEIEQEE-QHKTWAKMEHSISDVK--EWMTLNMLQLNEEKTEAAVMGPKTK----L
SKLCQDK-------------------LHINQTSIDMSPVVKNLGVLIDA------GLSME
QQVNNICKSCYFQLRNLGKIRHLITE-DSAAKLARCLILTRIDYCNSLLANIPATLLSKL
QKVQNQAARIVTRSPSRMNITPVLKAL-------------
>QXJH01000096_c109345107981
IPPLRSNESDESPNIFSDFDKAEALNSYFASICKLD-DKDKPLPLFEMRTSSRLNHIVVN
ER-EIADIIKCLHVNKASGPDRISHKLLKCIAESVSKPLCFLFNKSLSSGTYPNRWKEAH
VMPLYKKGDKSSCS-------------------------------------NYRPISLIS
CLGKIFERVVMKHMSNY-------------------------------------------
FLDNRLLYKYQ--------------SGFQVGHSTTH------------------------
-------------------------------QLIELHNNICSALDRREDYCMVFCDVSKA
FDRVWHRGLRHKLIS-YGIGEELLKWIHCYISGR--TQKVFLN---------GSLSNPKS
LAAGVPQGSVLGPFLFIVYVNDIADELDC----------------------------AAR
LFADDTSMGFSSINHRLMQETLNKNLQYLSCWAKRWLVIYNPNKTEAILFSLKNNNTILN
LEF--------------------------ETQCVRLEKSHKHLGVTFSS------DCKWN
THIDNIVKTTSLMVSSMRKL-KFMLNRDTLNKIYIVFIRPHLEYACELWDGCSVDLTDKI
EKVQFEAARIVTGLPKY-----------------------
>QXJH01000101_c15360041534604
ADSDESLAEDFNEFFTEKVTTIRKAFVPSDQNISGERIS------T-----GCRMCKFQP
LSENQVLSIITDSKKTTCELDPVPTNVLLGLMDVLLPVITRIINISLASGEVPNAFKQAA
VKPLIKKSNLDKNT-----------------------------------LKHYRPVSNLS
FLSKILEKAVNAQLLDF-------------------------------------------
LEQNNLMAKFQ--------------SAYRKAHSTETALRR--------------------
-----------------------------------VLDDLQRAVDNGKVAVLVLLDLSAA
FDTVDHQKLLQRLSDEYGIGETVLSWFRSYVTDRKQSVVIK-----------TSHSSTVT
VDYGVPQGSVLGPLLFTLYTRQLEQVISNHQ-VLHHLYAD-----------------DTQ
MVDSFLPARDT---SPLTNLEDCCSLVK--SWMNDNMLKLNEDKTEAMLVGPKAR----V
SKVNISH-------------------LTIGETEIYFSNSVKDLGVYLQS------DLSME
RQVSEICKSCYHHIRTIGKIRHLLTE-CSTAALVRSLILSRIDYCNSLLLNISQELLNRL
QRIENIAARIVSKA--------------------------
>QXJH01000104_18697001871211
TSDLGELVDNFNSFFVDKICKIRNELDSLDI--PVTHHE------PMPLGQVHFISAFAP
FSEAEVLKLLTSARPTFCMLDPAPTRFVLEFIDVLLPVITRIINSSLSSGCVPKCLKVAV
VKPLLKKPGLDADT-----------------------------------LSNYRPVSNLS
FISKLLEKAIKVRLVDH-------------------------------------------
LTLNDLYDVHQ--------------SAYRSDHSTETVLLH--------------------
-----------------------------------VMERLLAAADAGYVTVLTLLDLSAA
FDTIDHVQLTECLKTEFGIHGTALGWFVSYLNNRTQSVVIQ-----------DVKSCTHQ
LTYGVPQGSVLGPILFSLYMKNLGNIIRHHV-VMYESYAD-----------------DTQ
LLRSTKPDSL---PADMSIIEDCILDSK--AWMIQRKLRLNDSKTEVLLCGSPS--STAK
V--DVSS-------------------LVVGNEKVPFSDSVKDLGVFLDS------NLSME
THVNSVCKSCYFHLRNIASIRDILTF-DAAHHLVRSLVLSRLDYCCSLLVNIRQDLLSKL
QRIQNSAARLICRVNKRSHITPL-----------------
>QXJH01000104_c166645164891
RSIVSNNIVYD-----NEQDIADVLNSFFSEQSQVANPNADLPDFEPLKIDHPMSSKT-I
SNGDVRDILLSLDTSKAMGPDGIGNIILKLTATSLTPLLAKLFNISLRNKTYHTSWKLAS
VIPLHKKGDEHDCS-------------------------------------NYRPVALTS
CVAKVFGKCIFKYVFNF-------------------------------------------
LRDNNILSNLQ--------------SGFMPGDSTVN------------------------
-------------------------------QLTYLYNFIASAVDQGKEIRAVFCDVSKA
FDKVWHKGIINKLYA-YGIQGELLEWFESYLDSR--MQKVVIN---------GYSSGIKS
VEAGVPQGSVLGPLLFVIYINDIVDGIDS----------------------------NIR
LFADDTSIYAIIDDHITAAAIINNDLANISDWARKWQVSFNPSKTESITFTRKTKNNARP
NLL-------------------------MNGETIKEVDNHKHLGITLQS------DCSWK
VHIGDMVKKISPKIN-CLRSLKYRLSRKTLNTLYNSFILPLFDYCCHIWDNCTIEQAILL
ENLHLDALRTICG---------------------------
>QXJH01000107_c17784921776738
IPPLRSNESDESPNIFSDFDKAEALNSYFASICKLD-DKDKPLPLFEMRTSSRLNHIVVN
ER-EIADIIKCLHVNKASGPDRISHKLLKCIAESVSKPLCFLFNKSLSSGTYPNRWKEAH
VMPLYKKGDKSSCS-------------------------------------NYRPISLIS
CLGKIFERVVMKHMSNY-------------------------------------------
FLDNRLLYKYQ--------------SGFQVGHSTTH------------------------
-------------------------------QLIELHNNICSALDKREDYCMVFCDVSKA
FDRVWHRGLRHKLIS-CGIGEELLKWIHCYISGR--TQKVFLN---------GSLSNPKS
LAAGVPQGSVLGPFLFIVYVNDIADELDC----------------------------AAR
LFADDTSMGFSSINHRLMQETLNKNLQYLSCWAKRWLVTYNPNKTEAILFSLKNNNTILN
LEF--------------------------ETQCVRLEKSHKHLGVTFSS------DCKWN
THIDNIVKTTSLMVSSMRKL-KFMLNRDTLNKIYIVFIRPHLEYACELWAGCSVDLTDKI
EKSSLR----------------------------------
>QXJH01000111_20803832081834
TC-KKTLADSFSGYFEDKIAKIKDGFKHDDLPPKT---------SSDSSREIEDLVQFQT
FTQEEVEKLLKCSKRTTCLLDPLPTKLLFDHLDILLPAITNIINTSLSSGVFPEVLKKAV
VRPLIKKNNLDRNS-----------------------------------LVIIDLYLILL
FFQRFWR---WQQMREH-------------------------------------------
LVNNKLLDDFQ--------------SAYRTNHSTETALLW--------------------
-----------------------------------VLNELRTKVDKGHMAYLTLLGLSAA
FDTVDHQQLLQRVKDEMNILGVPLTWIQSYLDGRSQYVIIG-----------DKQSYCAN
VTCGVPQGSLLGPLLFVMYTNQLAGIIKRHD-LDHQLYAD-----------------DTQ
------------------------------------------------------------
------------------------------------------------------------
------------------------------------------------------------
----------------------------------------
>QXJH01000111_973836975623
IPALKRSVIEESPSAYSDVDKANMLNQYFESVANLTGADNKSIPHFDRRTDAVIDNIIIE
VN-EISDIIKCLPLKKAAGPDQISHQLLRKTVESISPVLCILFNMSLNLSAYPSQRKYAN
VMPLFKKGDHSIVS-------------------------------------NYRPISLIS
CVGKLFERVVFKHIYNY-------------------------------------------
FISNDLLYKYQ--------------CGFRRGHSTVQ------------------------
-------------------------------QLVEIYNQICISLDNKEHYCMVFCDVSKA
FDRVWHRGLMLKLER-YGVSGKLLDWFDSYVSGR--NQSVSVH---------GSLSKPLV
LKAGVPQGSVLGPFLFIVYVNEIADKLHC----------------------------ITR
LFADDTSLGALSKEKQLMERIMKENLQILCNWAKDWLISYNPDKTEAMLFTTKDGQTDIN
LKF--------------------------DNCHVKPVDFHKHLGLTFSC------NGGWH
HHIESIVKKTSKMIGAFRKFSKFLLNRTTLSSIYTVFIRPHFEYASEVWDGCSIEESNRL
EKLQLEAARIVTGLQRY-----------------------
>QXJH01000115_16375601639329
ES-DEILSEKFNSYFITKIDNIRAVLRSLQSSTP-------KDITAHDHISGERLAQFEP
VLESEVLTLLKKSKQTTCELDHIPTSLLMKVSDVLIPVITHIVNTSLQTGRVPKAFKEAV
VKPLLKKQNLDVNT-----------------------------------LSNYRPVSNLS
FTSKILEKAVAKQLTQH-------------------------------------------
LDTHGLSCKFQ--------------SAYKRSHSTKTALVR--------------------
-----------------------------------VVNDLRSVVDRGDLGMLVLLDLSAA
FHTIDHEIL---------------------------------------------------
------------------------------------------------------------
------------------------------------------------------------
------------------------------------------------------------
------------------------------------------------------------
----------------------------------------
>QXJH01000123_c11944221192383
HQHEADLANKFNLFFLEKISSIREKLT---K--CSTD-L------ETKQFNGHHLSCLEP
FSQSAFELIIKSAKKTTCPLDPLPCKLVLENMDVLLPVITQIVNVSLQSGIFPEVLKEAV
VRPSLKKDYLDTNV-----------------------------------LKNFRPVSNLN
FISKLIERAVNIRLSSH-------------------------------------------
LTRNRLFDKFQ--------------SAYRSRHSTETVLLR--------------------
-----------------------------------VLNDLRCSVDSGNVGSLVLLDLSAA
FDMIDHSILFKLLEHQMGITGLPLGWFSSYLTGRTQRVMIK-----------QSSSTTAD
LTCGVPQGSVLGPILFLLYMTSWTDISDKYD-TPHHSFAD-----------------DTQ
LVDSFALNQI---QHSLEKTAICTKSIK--SWMSSMMLKMNDDKTEAMLVANKHRLNKI-
---TTEK-------------------ITIADAEITLAPSVKDLGVFIDQ------DLSLD
AQINHLSRICFFHLRAISNIRHNLTT-DAAHSLVRSLVLSRLDYSNSILFGLSSAHLTKL
QKIQNVAARIVS----------------------------
>QXJH01000127_984799987018
ANTNDVLVEKFNNFFVDKIDKIRQNFHETLSGKNSNADH------VPVQFVGEKLDILEA
FSEQDVLSLIKSSKPTTCSLDPIPTKVLLTYMDLLLPVITRIVNQSLQSGTVPKVLKEAV
VGPLIKKQGLDDSE-----------------------------------LKNYRPVSNLT
FLSKLIERAVKVRLSSH-------------------------------------------
LSRYSLLDKFQ--------------SAYRHGYSTETALLR--------------------
-----------------------------------VSNELLTTCDCGKVGLLVLLDLSSA
FDTIDHERLIGTLKNSIGIDGVALDWFASYLTDRFQSVVIQ-----------GVSSSKTL
LKCGVPQGSVLGPVLFTIYTSDLGKLISSMN-IGHHFYAE-----------------DTH
LLDSFLPQN---AQTAVSHMGICTSNIQ--CWMNTNMLKINTDKTEAMLIGTRDKRNKA-
---NVSS-------------------LSVGQSQVLFTDCVRNLGVILDN------DLSMD
QHITMTCRACHYHLRNIGNIRHLLST-DTAHLLVRSLVLSKLDYCNSLLCNITNEQMSRL
QRIQNSAARIVTRSKKSVHITPILMKL-------------
>QXJH01000135_c15144981512633
AD--ANLASEFNSYFLDKISNIRQQFDSDMDNEPS-----------PQYTGTK-FSSFRV
VTENEVRKTILEAKPTSCSLDPLPTKFMLKILDVLLPTITDIINVSISTGVVPDYFKKAI
VKPLLKKPNLDPQL-----------------------------------LKNYRPVSNLS
FISKILEKIVKRQLLYH-------------------------------------------
LTSNDLLHKYQ--------------SAYRQANSTETALNC--------------------
-----------------------------------VMNSVHMSVDRGDIAMLVLLDLSSA
FDTIDHSIILHRLENTFGITGIPLQWFESYLTNRSQTVLIG-----------DEMSTPAR
LFCGVPQGSVLGPILFTLYTTPLGQCIEEHH-ITHHFYAD-----------------DSQ
VQNSFKPTPIS-QSEAKHAMQQCIADVS--TWMEKNKLKLNSDKTEVILFGPLSRLRKCT
LDHLS-I-------------------GSAD---ITFKSSVKNLGVYLDS------SLSME
DHVSHCCKVSHNHLRNISAIRHLLTR-DAAASLVRSLIFSRLDYCNSLLHGITKQQIRRL
QHIQNYAARLV-----------------------------
>QXJH01000136_810640812022
DAAGKAELLNSQFSSVYTKEDLTSLPSLPPGSHPEMPGIVISPEGVLKLLRGLNPHKASG
PDSVSPRLLKEVAAIIAPALARIYQLSLDSSSVPSDWKSA-------------------N
IAPVFKKGDKSVAA-------------------------------------NYRPVSLTA
ICSKLAEHIIYSSIISH-------------------------------------------
LDFHDLLSDTK--------------HGFRSRRSCET------------------------
-------------------------------QLVQTIHQFIQSVDQGKQLDMILLDFSKV
FDKVPHQQLILKLHH-YGIRNNILRWIEDFLKNR--KQTVVLD---------GMSSSQTD
VLSGVPQGTVIGPLLFLIYVNDS--GLPS----------------------------TT-
-FRPLCHITHTFFKQ-SETAEGPGKPSDVG----SWQMALNPSKCVTMHISKKR--KTLC
HSYNLHG------------------------FNLETVDTAKYLGVNISS------DLSWK
THIQSTAVKATRTVGFLRRNLRAC-PEPVRSRE-TTLARPIMEYASTVWDPYQQIHVNTL
ERVQRQAAKFV-----------------------------
>QXJH01000144_c15402691538146
SS-LDQLVDKFSDFFSQKISTIRDSLS--HDDLPHIEP-----QSIAAFP---CLSHFQP
ATEAEIVKLVSKSPTKSCILDPIPTWLLKNSLDTFAPILTSVVNKSLQEGMMPDTLKNGV
VTPLLKKKGLDQEL-----------------------------------LKNYRPVTNLP
FTSKLIERVVTTRLKEH-------------------------------------------
MTLNGCFEVMQ--------------SAYRNFHSTETALVK--------------------
-----------------------------------VHNDILRAVDKDGAAVLVLLDLSSA
FDTIDHTILMHTLETRMGIRGTALQWFESYIAGRHQSVIID-----------GHISSPKD
LAYGVPQGSVLGPLLFTIYTSPLGDIVRSFN-LGLHLYAD-----------------DTQ
IYISFKPLLSSSAVSSFLTIEECVSCIKI--WMSSHYLKLNDDKTELIVFHPKRLQPSI-
--SLPK--------------------FSIGQCEIQPNHEVRNLGVIL-------------
------------------------------------------------------------
----------------------------------------
>QXJH01000160_15812071583297
ED-DLTLANDFGKFFSSTIEKIRQEFSPESIAVMG------------ALFQGESFDSFDL
LTEEQVDCIIRQSKGTTCVLDPSPT-FVLEHIDILLPVFTQIVNLSLKCGTVPGCFKHAI
VKPLLKKPGLDSTC-----------------------------------FNNYRPVSNLP
FLSKVLERAVKVQLGQH-------------------------------------------
LSKHDLYHKFQ--------------SAYRSFRSTETALLR--------------------
-----------------------------------VVNDLQWSIDRGNSAVLVLLDLSAA
FDTVDHQILLSRLMLQYGLNDKTLLWFRSYLSNRTQSVAQS-----------EEAMLLC-
---GVPQGSVLGPVLFSLYTKEIGDLLCEKA-TNHHLYAD-----------------DTQ
LFDGI--TRGC-DNNSDLTRIEDAIDDI--GSWMYNNKQKLNKHKTEVMIVGTGNMLVKS
QHDQLKV-------------------GSMV---IQPSPYVRNLGVLLQS------DLYMK
KQISDVCRKCYFHLRNIGQIRHLLTQ-DAAAALVRTLILSRLDYCNSLLVAASQESTQKL
QRIQNRAARIVTLQPKHCRITPILMSL-------------
>QXJH01000160_17727091774079
NS-NSELAHDFCVYFTDKINKIKEEFDNVASDTGD---------TTDSILPGDLRFTLQP
VTEEDIVKVIGKSKPTTCALDPIPTKLLLKYLDVLLPVITRIVNISLATGTFPNIYKLAL
IRPHIKKKTLDVQC-----------------------------------LANYRPVSNLT
FMSKILERAFDLQLAKH-------------------------------------------
LYENNLVNKFQ--------------SAYRQKHSTESALLR--------------------
-----------------------------------VTNDLRCYVDKGSIGSLILLDLSAA
-DTVDHGILTVRLRQEVGISGIPLLWICSYFSNRRQSVMIG-----------DTKSE---
------------------------------------------------------------
------------------------------------------------------------
------------------------------------------------------------
------------------------------------------------------------
----------------------------------------
>QXJH01000170_16479901649303
----------------SDVDKANMLNQYFESVANLTGADNKSIPHFDRRTDAVIDNIIIE
VN-EISDIIKCLPLKKAAGPDQISHQLLRKTVESISPVLCILFNMSLNLSVYPSQWKYAN
VMPLFKKGDHSIVS-------------------------------------NYRPISLIS
CVGKLFERVVFKHIYNY-------------------------------------------
FISNDLLYKYQ--------------CGFRRGHSTVQ------------------------
-------------------------------QLVEIYNQICISLDNKEHYCMVFCDVSKA
FDRVWHRGLMLKLER-YGVSGKLLDWFDSYVRGR--NQSVSVH---------GSLSKPLV
LKAGVPQGSVLGPFLFIVYVNEIADKLHC----------------------------ITR
LFADDTSLGALSKEKHLMERIMKENLQILCNWAKDWLISYNPDKTEAMLFTTKDGQTDIN
LKF--------------------------DNCHVKPVDFHKHLGLTFSC------NGGWH
HHIESIVKKTSKMIGAFRKL-KFLLNRTTLSSIYTVFIRPHFEYASEVWDGCSIEESNRL
EKLQLEAARIVTGLQRY-----------------------
>QXJH01000183_959973962471
SS-LDQLVDKFSDFFSQKISTIRDSLS--HDDLPHSEP-----QPIAAFP---CLSHFRP
ATEAEIVKLVSKSPTKSCILDPIPTWLLKNSLDTFAPILTSVVNKSLQEGMMPDTLKNGV
VTPLLKKKGLDQEL-----------------------------------LKNYRPVTNLP
FTSKLIERVVTTRLKEH-------------------------------------------
MTLNGCFEVMQ--------------SAYRNFHSTETALVK--------------------
-----------------------------------VHNDILRAVDKDGAAVLVLLDLSSA
FDTIDHTILMHTLETRMGIRGTALQWFESYIAGRHQSVIID-----------GHISSPKD
LAYGVPQGSVLGPLLFTIYTSPLGDIVRSFN-LGLHLYAD-----------------DTQ
IYISFKPLLSSSAVSSFLTIEECVSCIKI--WMSSHYLKLNDDKTELIVFHPKRLQPSI-
--SLPK--------------------FSIGQCEIQPNHEVRNLGVIFDS------SLSME
PHINNICRRAYYHIRNIGMIRRYLDV-KTTASLVQAYVTSRLDYCNALLAGLPNNLIHKL
QKVQNTAARVV-----------------------------
>QXJH01000183_959985962516
SS-LDQLVDKFSDFFSQKISTIRDSLS--HDDLPHSEP-----QPIAAFP---CLSHFRP
ATEAEIVKLVSKSPTKSCILDPIPTWLLKNSLDTFAPILTSVVNKSLQEGMMPDTLKNGV
VTPLLKKKGLDQEL-----------------------------------LKNYRPVTNLP
FTSKLIERVVTTRLKEH-------------------------------------------
MTLNGCFEVMQ--------------SAYRNFHSTETALVK--------------------
-----------------------------------VHNDILRAVDKDGAAVLVLLDLSSA
FDTIDHTILMHTLETRMGIRGTALQWFESYIAGRHQSVIID-----------GHISSPKD
LAYGVPQGSVLGPLLFTIYTSPLGDIVRSFN-LGLHLYAD-----------------DTQ
IYISFKPLLSSSAVSSFLTIEECVSCIKI--WMSSHYLKLNDDKTELIVFHPKRLQPSI-
--SLPK--------------------FSIGQCEIQPNHEVRNLGVIFDS------SLSME
PHINNICRRAYYHIRNIGMIRRYLDV-KTTASLVQAYVTSRLDYCNALLAGLPNNLIHKL
QKVQNTAARVVSLSKKSDHITPVLHSL-------------
>QXJH01000183_960783962468
SS-LDQLVDKFSDFFSQKISTIRDSLS--HDDLPHSEP-----QPIAAFP---CLSHFRP
ATEAEIVKLVSKSPTKSCILDPIPTWLLKNSLDTFAPILTSVVNKSLQEGMMPDTLKNGV
VTPLLKKKGLDQEL-----------------------------------LKNYRPVTNLP
FTSKLIERVVTTRLKEH-------------------------------------------
MTLNGCFEVMQ--------------SAYRNFHSTETALVK--------------------
-----------------------------------VHNDILRAVDKDGAAVLVLLDLSSA
FDTIDHTILMHTLETRMGIRGTALQWFESYIAGRHQSVIID-----------GHISSPKD
LAYGVPQGSVLGPLLFTIYTSPLGDIVRSFN-LGLHLYAD-----------------DTQ
IYISFKPLLSSSAVSSFLTIEECVSCIKI--WMSSHYLKLNDDKTELIVFHPKRLQPSI-
--SLPK--------------------FSIGQCEIQPNHEVRNLGVIFDS------SLSME
PHINNICRRAYYHIRNIGMIRRYLDV-KTTASLVQAYVTSRLDYCNALLAGLPNNLIHKL
QKVQNTAARVV-----------------------------
>QXJH01000189_c10959351093488
QS-PQEAAENFAQYFREKIESIHSKLVTSASTLDDSTSTPDDQCDESSSATSGYFDEIQP
FSTDEIEKIIKLLPDKSCELDPIPTQFVKSCLEVLVLPITNIINLSISSGEFPKTFKQAL
VRPLLTKSNLDNNT-----------------------------------LNNYRPVSNLP
FVSKVLEKAVCTRLSEH-------------------------------------------
LKKHKLLDKHQ--------------SAYRPNHSTETALIK--------------------
-----------------------------------VTNDILTEADKGNVSALVLLDLSAA
FDTIDHHMLLSRMESDLKVKGTALSWFQSYLSDRSQVVKIE-----------SKTSCPTD
LRSGVQQGSVLGPVLFPVYTTPLGRIADKHK-VNQHQYAD-----------------DNQ
IYSSF--PTTE-ALPSLDTLSDSCNDIQ--TWMTKNLLKLNESKTEFLLIGSKTTLS-KL
DKPSLQI-------------------GNTA---ITPTPKVKNLEVILDK------NLKMD
KQISNIISTTHMHLRNIG--RLRKCA-DATSKLVLSVVMSRVDYCNSLL-----------
----------------------------------------
>QXJH01000196_c502302499792
DS-KLEMVNIFSKYFTEKIEILRSSLESITVRPVTLIPTSG-VPDNHHS-----LSSFSQ
IHENETRRLISLCPNKSCSLDPLPTWLLKDCLDEVVPVMTHIVNQSFLESSVPADFKKAF
VSPLLKKPQLDAEV-----------------------------------LKNYRPVSNLS
FASKLLERVAASQLNQH-------------------------------------------
LKSTGQLEVLQ--------------SAYRKGHSTETALVR--------------------
-----------------------------------VQNDLLQAVDKDGAAVLILLDLSSA
FDTIDQGILLRTLEDRFGVTGEALLWLNSYLSNRYQAVYVD-----------GYSSDMTE
LKYGVPQGSVLGPILFTMYTSPLGDIARAHN-FCFHLYAD-----------------DTQ
LYLSFKPKDKTSINTAFSRIAECTEDIKT--WMTMNFLKLNEEKTEMLVIASKAMRTKL-
--TLPI--------------------LKLSSCVIEPSQEARNLGVMFDS------TLSAE
CHVSRVCKKAYMNIRNISQIRQFINN-KTTTLLVQACVISHLDYCNSLLLGLPKRLVFKL
QKVQNSAARLI-----------------------------
>QXJH01000214_c114638113130
GTGDVDLANTFAQFFHDKIANIRGSLRTTSVDTQ-------SNPACSSTIN-----NFNR
FSEDDTFKLIQSSKPTSCSLDPVPTKLLLEGIDCLLPVITRIINFSLETGIVPKTFKTAI
VK----NTYLDPQT-----------------------------------LKNYRPVSNLP
FLSKILEKAVNTRVLDY-------------------------------------------
LNAHSQFDKFQ--------------SAYRAAHSTETALKR--------------------
-----------------------------------VVNDLRVTVDNGDL-----------
------------------------------------------------------------
------------------------------------------------------------
------------------------------------------------------------
------------------------------------------------------------
------------------------------------------------------------
----------------------------------------
>QXJH01000231_102537104579
PPLILKDVVSD-----DLQDKTDSLNEYFTRQSRVENPDSTPPNIN-IKTINSLSEIN-V
INSEVYDILMSVNTTKATEPDGIGNRILKLIAVSISPLLTGLFNLSLQQRVFPAVWKEAS
VIPIHKKRSVNDCT-------------------------------------NYRPVALTS
CVSKIFERCILKHAFNY-------------------------------------------
LRGNNILTNIQ--------------SDFIPGDSCVN------------------------
-------------------------------QVTYLYNFIAKAMDEGKEIRAVFCDISKA
FDRVWHKGLVH--KS-LRIDGSLLQFKS-YLEYR--SQLVVIN---------GYSSNIKP
VKAGVPQGSVLGPLLFLVYINYIVEGIDS----------------------------NIR
LYADDTSIYVIIDYPYVAAFSLNNYLLKIANWAKTWKIDFNPSKTKPVLFSRKSNSYPHP
SLF-------------------------FNHVRIEETSSHKHLGKTLQN------DCTWD
IHINDI------------------------------------------------------
----------------------------------------
>QXJH01000232_993973996516
DA-LDELANKFAKYFKEKIQVIRTCLENLKS--DTSPAYSE-DIDCCDFS---PLAFFGD
TTDKEVGEIIKMSPGKSCSLDPVPTWFLKECLESVAPILMHTINTSFSEGSMPLSMKEAL
VSPLIKKSQLDSEI-----------------------------------MKNYRPVSNLS
YFSKLMERVVASRLKEH-------------------------------------------
MESNCLFEVMQ--------------SAYRQGHSTETALVR--------------------
-----------------------------------VQNDLLCAVDSTGGAILVLLDLSAA
FDTVDHGILISILERRIRVTGLALKWIRSYLSNRHQSVCIN-----------GTISEKEE
LQFGVPQGSVLGPILFVIYTSPLGDIARSHN-LAFPLYAD-----------------DTQ
LYLGFKPLQSSSCDAACSAIQNCIADIQK--WMTRHFLKLNQDKTEMLILCSSSARQRL-
--SSIR--------------------LEINECIIEPTDHARNLGVIFDS------TISLE
KHVNKMCKNAYYFIRNIGLIRKYINQ-QTAATLMQAYVVSRLDYCNALLQGIPEYLLSKL
QRVQNSAARVVTRTKKTEHITPVL----------------
>QXJH01000254_c242382240604
IPVLKRSVIEESPSAYSDVDKANMLNQYFESVANLTGADNKSIPHFDRRTDAVIDN-IIE
VN-EISDRIKCLPLKKAAGPDQISHQLLRKSVESISPVLCILFNMSL-TSVYPSQWKYAN
VMPLFKKGDHSIVS-------------------------------------NYRPISLIS
CVGKLFERVVFKHIYNY-------------------------------------------
FVSNDLLYKYQ--------------CGFRRGHSTVQ------------------------
-------------------------------QLVEIYNQICISLDNKEHYCMVFCDVSKA
FDRVWHRGLMLKLER-YGVSGKLLDWFDSYVSGR--NQSLSVH---------GSLSKPLV
LKAGVPQGSVLGPFLFIVYVNEIADKLHC----------------------------ITR
LFADDTSLGALSKEKQLMERIMNENLQILCNWANDWLISYNPDKTEAMLFTTKDGQTDIN
LKF--------------------------DNCHVKPVDFHKHLGLTFSC------NGGWH
HHNESIVQKTSKMFGAFRKL-KFLLNRTTLSSIYTVFIRPHFEYASEVWDGCSIEESNRL
EKL-LEAARIVTGLQRY-----------------------
>QXJH01000258_c854827852866
TD--VAVANDFATYFHDKIVKLRHSLGSMCDNVSY-----------KEYSVVKTLKPFDL
SVNQICSSSTLLSKQR-----AVPTDFMLQMLDVLLPSITQIVNLSILSGEVPTSFKAAV
VKPLIKKSSLDPQV-----------------------------------LKNYRPVSNLS
FLSKIMEKVVKTQLLEH-------------------------------------------
LEENDLLEKFQ--------------SAYRYAHSTETALNY--------------------
-----------------------------------VLDRIRMSVDSGKVAMLILLDLSAA
FDTIDHQKLIDRLQHQYGIRGNVLHWCSSYLTGRTQSIHIN-----------KTMSDKLD
LSCGVPQGSALGPMMFTMYTRPLGQLIQDRD-TDHHFYAD-----------------DTQ
LSDSYTLDKDN-QSLTCLKMEQCLSDVK--SWMTSNKLVLNDDKTEAILIAPNS-LQKCQ
VPNIR-I-------------------GDTN---IVFSPVVKNLGVYLNS------GLNME
QHVTHVCRSCHFHVRNIGAI----------------------------------------
----------------------------------------
>QXJH01000272_c11813861179731
CSDQKALAESFNVFFITKIDKIRNTLQTDSQ--AEHSLI------SSQNFSGEPLTNFHP
FSSNEISDLITASKPTTCDLDPIPTAILLQLLDQLLPVITEIVNMSLESGIFPSHFKQAV
VRPHLKKPNLDPND-----------------------------------PKNFRPVSNLS
FLSKLLERAVNTRLKVH-------------------------------------------
LSVNAILDKFQ--------------SAYRQYYSTETALIR--------------------
-----------------------------------VLNDLLSALDDGFMASLVMLDLSAA
FDTIDHEVLLSRLLVESGIRGNCHKWFSSYLEDRRQAVIIG-----------NEKSDFVK
LHCGVPQGSVLGPILFTLYTANLANIIQHFK-LLHHGYAD-----------------DTQ
MMDKFKLNNL---QVSFQRISDC-------------------------------------
------------------------------------------------------------
------------------------------------------------------------
----------------------------------------
>QXJH01000295_12155011217555
PSISLENVIYD-----DPTSIANIFKDFFVAQSTVEDPERSLPPLCSKSLN-CLANVE-L
TQRDVEDILLSLDVRKATGPDGIGNKFLRLTAKVLSYPLTSILNKSFDIANFPSAWKRAS
IIPIHKKESVNECS-------------------------------------NYRPVSLTC
CLSKVFEKCVHKYVFNS-------------------------------------------
FKDNGIINKLQ--------------SGFVPGDSTTY------------------------
-------------------------------QLLDLYNFISSAMDKGKEVRAVFCDIRKA
FDKVWHKGLLYKLQS-YGICGKLLDWFDSYLHER--VQKVVIN---------GYNSKYRS
ILAGVPQGSVLGPLLFLVYINDLVENIDC----------------------------HIR
LFADDTSLYVIIEDPTDDAMRLNKDLERISQWAVRWQVKFNPSKTESIQFSKRRSIVISP
RLFTG-----------------------MQNIPINEVSEHKHLGLWFQK------DANWT
AQINSL------------------------------------------------------
----------------------------------------
>QXJH01000300_124183126456
-QDNKNMADSINEFFVNKIDKIREGLSAD-M--EQTSPV------EIPHFTGERVDRFDP
FSEDEIRTIMTKSKPTSCPSDPVPTKFLLENIDLFLPTVTDIVNKSLGSGYFPQEFKNSF
VKPLLKKPNLDSSD-----------------------------------FKNFRPVSNLS
FLSKVVERAVSIRLKEH-------------------------------------------
LDNHNLLDKHQ--------------SAYRQCHSTETALVQ--------------------
-----------------------------------VSDELRRNVDGGDIAALVLLDLSSA
FDTIDHSILLNLLKTQYGIDGIVLNWISSYLCDRRQCVMIG-----------KDRSDSIT
LKHAVPKGSVLGPLLFLLYTGHVANITSVHN-MPHHSYAD-----------------DTQ
LL-KIPLQNL---NQSLQELTNCTGEIK--SWMTTHMLKLNDKKTEALLVGTSHQISR--
---CPIN-------------------LTIADAVVPISSSVKDLGMYFDT------SLSME
TQVNNICKTCYFHLRSISNIRQYLTA-EATHALVRALVISRLDYCNSLLFGISQRLLDKL
QKVQNTAARIISRIPKHGHITPVLKQL-------------
>QXJH01000319_c10318241030097
IGTTKEIAHSFAMYFQEKIKNIRSTLHDSET-LTPFLGR------DDTFDDKPVLNVFPP
FTVPETLKLLRKSKPTCCVLDPIPTNIVLSCMDILLPTLTSIINCCLHEGTMPVSLKNAI
VKPLL-----DTEH-----------------------------------LKNYRPVSNLP
FLSKLIERAVAERLSQH-------------------------------------------
LTLHNLYDQLQ--------------SAYRPRHSTETALLK--------------------
-----------------------------------VVNDLRCAIDSGNVALLVLLDLSAA
FDTIDHQRLLQRLHDNFGVQGSALNWFSSYLSQRSQCVYID-----------GQFSDSVH
LNCGVPQGSVFGPILFTLYTKELGQVIDQHK-LPRHLYAD-----------------DTQ
LIKIFRPIASI-AEAASADVTNCCTQIN--EWMNINKLKLNDDKTECMLIGPSARCTQS-
---GLTV-------------------VQIGSSSIDVTRSVKNLGVVLDS------ELSMK
QHVSHISRVCSFQLRNISNIRKYLTK-ESLIILILTLVTSRIDYCNSLLAGAPKSVTNKL
QHIQNTAARIV-----------------------------
>QXJH01000319_c10325981030109
IGTTKEIAHSFAMYFQEKIKNIRSTLHDSET-LTPFLGR------DDTFDDKPVLNVFPP
FTVPETLKLLRKSKPTCCVLDPIPTNIVLSCMDILLPTLTSIINCCLHEGTMPVSLKNAI
VKPLL-----DTEH-----------------------------------LKNYRPVSNLP
FLSKLIERAVAERLSQH-------------------------------------------
LTLHNLYDQLQ--------------SAYRPRHSTETALLK--------------------
-----------------------------------VVNDLRCAIDSGNVALLVLLDLSAA
FDTIDHQRLLQRLHDNFGVQGSALNWFSSYLSQRSQCVYID-----------GQFSDSVH
LNCGVPQGSVFGPILFTLYTKELGQVIDQHK-LPRHLYAD-----------------DTQ
LIKIFRPIASI-AEAASADVTNCCTQIN--EWMNINKLKLNDDKTECMLIGPSARCTQS-
---GLTV-------------------VQIGSSSIDVTRSVKNLGVVLDS------ELSMK
QHVSHISRVCSFQLRNISNIRKYLTK-ESLIILILTLVTSRIDYCNSLLAGAPKSVTNKL
QHIQNTAARIV-----------------------------
>QXJH01000319_c696219694651
PSIIHNDKLYD-----DSADIANIMNDFFADRARVAAPNRDIPEIR-LEVDNPLCDLT-L
SPQEIHDILSSVDIIKPTGPDGIGNRFLKMNARQLAVPLSEVFSIIKEYSVS--YLEGGI
SCSYTQKGSTNECS-------------------------------------NYRPVALTS
CVAKIFEKCIFKHVCNH-------------------------------------------
FRDNEMLTNLQ--------------SGFMPGDSTVN------------------------
-------------------------------PLTYLYDYIAGALDSGKEIRAVFCDVSKA
FDKVWHKGIIHKLRR-YGIGGNLLKWFESYLDNR--VQRVVIN---------GYASDQRS
ILAGVPQGSVLGPLLFIVYINDIVEGINS----------------------------NIR
LFADDTSLYAIINDPDETALSLNNDLRKISDWADKWQVTFNPNKTDSIQFSRKVQPSPKR
NLT-------------------------MKDGNINDVNSHKHLGLTLQH------DCSWT
DHVNCIVKKVAPMVN-CLRGFKYRLSRRTLQTMYKQYILPIFDYCCHIWDNCTKQQALTL
EKHNLDALRTICG---------------------------
>QXJH01000319_c696801694690
PSIIHNDKLYD-----DSADIANIMNDFFADRARVAAPNRDIPEIR-LEVDNPLCDLT-L
SPQEIHDILSSVDIIKPTGPDGIGNRFLKMNARQLAVPLSEVFSIIKEYSVS--YLEGGI
SCSYTQKGSTNECS-------------------------------------NYRPVALTS
CVAKIFEKCIFKHVCNH-------------------------------------------
FRDNEMLTNLQ--------------SGFMPGDSTVN------------------------
-------------------------------PLTYLYDYIAGALDSGKEIRAVFCDVSKA
FDKVWHKGIIHKLRR-YGIGGNLLKWFESYLDNR--VQRVVIN---------GYASDQRS
ILAGVPQGSVLGPLLFIVYINDIVEGINS----------------------------NIR
LFADDTSLYAIINDPDETALSLNNDLRKISDWADKWQVTFNPNKTDSIQFSRKVQPSPKR
NLT-------------------------MKDGNINDVNSHKHLGLTLQH------DCSWT
DHVNCIVKKVAPMVN-CLRGFKYRLSRRTLQTMYKQYILPIFDYCCHIWDNCTKQQALTL
E---------------------------------------
>QXJH01000321_314448316667
DE-SKSMSNALANFFIDKVDKIVDEVSGMPETLSSPLSFD-------SPFCGDILKNFNC
TDPAEVAKVIDAALCKSCSFDPVPTWLLKGSLASVVQVASSIINASITTSTVPSCFKQAL
ITPLLKKPSLDPLV-----------------------------------LHNYRPVSNLP
FLSKALEKVILSRLNEH-------------------------------------------
MTRHSLPEPFQ--------------SAYKTCHSTETALVR--------------------
-----------------------------------VQNDILRSMDKQEVVLLVLLDLSAA
FDSINHALLLSRLELATGITGPALAWFKSYLENRSMCVTVD-----------SVKSVSHR
LRHGVPQGSVLGPVLFSIYTAPLGNIFRNHQ-LQYHCYAD-----------------DNQ
LYIAVKPGA---ICEAISMLERCIKDVQK--WMTSNQLKLNNNKTEFICIGTKQQLHKL-
--DN-FT-------------------IDAGGHCVSTLKQVKNLGIIFDQ------NPSPE
SHALNISRTANLHLASIGKIRKYLDL-ETSRLLVHAYVTSRLDYCNALLAGSSS--ISHL
QRIQSKAARIV-----------------------------
>QXJH01000327_c916819915455
PSIVSNNILYD-----NEQDIADVLNSFFSEQSQVADPDADLPDFEPREIDHPMSSIT-I
NNGDVRDILLSLDTSKATGPDGIGNIILKLTATSLTPLLAKLFNISFRN-TYPTSWKLAS
VIPLHKKGVEHDCS-------------------------------------NYTPVALTS
CVTKVFEKCIFKYVFNF-------------------------------------------
LRDNNILSNLQ--------------SGFMPGDSTLN------------------------
-------------------------------QLTYLYNFIASAVDQGK-IRAVFCDVSKA
FDKVWHKGIIHKLYT-YGIQGELLEWFESYLDSR--MQKVVIN---------GYSSGIKS
VEAGVPQGSILGPLLFIIYINDIVDGIDS----------------------------NIR
LFADDTSIYAIIDDHITAAAIINKDLAKISDWARKWQGSFNPSKTESITFTRKTKNYARP
NLL-------------------------MNGETIKEVDNHKHLGIPLQS------DCSWK
VHIGDMVKKISPMIN-CLRSLKYSLSRKMINTLYNSFILPLFDYCCHIWDNCTIEQAILL
ENLHLDALRTICG---------------------------
>QXJH01000338_192867195086
EE--KTLAEDFNTFFNEKITKLRGDIDSSSEDVVF-----------GEPIGTQ-LSSFRP
VTESEVKKIMLSSKPTSCELDPIPTKFLLKILDIILPIITKIINLSLSSGCVPSCFKRAV
VKPLIKKTTLDPQS-----------------------------------LKNYRPVSNLM
FMSKVLEKVVKQQLSDH-------------------------------------------
LSGHNLTDCYQ--------------SAYRQAHSTETALNY--------------------
-----------------------------------VLNSVRSAVDHGESALLVLLDLSAA
FDTINHEILLERLVKEFGLTNTVLDWLRSYLSDRTQSIHIG-----------TSSSSSHT
LTCGVPQGSVLGPTLFSLYTQPLGKLMSAYH-VPHHFYAD-----------------DSQ
LFDSFKSSEQS-QLECKSNLEACLSSTR--SWMSANKLKLNDYKTETMVISTISRQRNLI
IKDIS-I-------------------GQSS---IPFSPLVKNLGVLLDS------NLSMD
KQINHLVKTCHYHLKNIGSIRKVLTK-EATATLVRTLILSRLDYCNSLLFGISSSQLHRL
QKIQNKAARIITLTSPRCHISPILNSL-------------
>QXJH01000341_145442147550
TS-DKDLADNFSAYFSSKIENIRKTFDQTFLDTQD--------PPSCPPVDRICLDSFDS
FTEGEIAVLIKRSKKTLCLLSPMPTHLLDDYLETLLPLITKLSNLSLVNGVFPEVFKQAL
VKPLLKKDKLDINT-----------------------------------LKNYRPVSNLS
FLSKILERAVDVRLRSY-------------------------------------------
LSSNDFLNRFQ--------------SAYRPRHSTETALLQ--------------------
-----------------------------------ILNDLRCHADLGNVSLLLLLDLSAA
FDTVNHQKLLSHLQDDYNIQGDALAWFHSYLSIRSQSVLVS-----------ESMSESTI
PECGVPQGSDLGPLLFVLYTNPLEKVIDNFN-VNHHAFAD-----------------DLQ
LMDSF--KPED-VQIARSRVSECTKAIS--SWTSTNELKLNDDKTEALLIG-TSQRLRRI
NSTDITV-------------------ANPD---IPLSSKVKNLGVYLDP------CLTME
QHVNHLCRVGHFHLHSIGNICHLVTT-DAAKVLTQSLVLSRIDYSNSLLFGISNHLLFKL
QKLQNAAAIVVTKTSKWSHITPILQSL-------------
>QXJH01000352_759381761171
IPSLRQNDADENPTLFTDMQKAEKLNQYFQSISNID-EENTYMPFFDKRTDSVLDSVTID
EN-EVSDIIKCLHLKKASGPDRISHKFLKNVVHSISIPLCMLFNQSLKSSIYPSVWKEAY
VMPLFKKGDPSVAS-------------------------------------NYRPISLIS
CVGKVFERVMFKRLYNY-------------------------------------------
FHANRLLYKYQ--------------SGFQSGHSTVH------------------------
-------------------------------QLIEIYDQICAALDDKKHYCLVFCDVSKA
FDRVWHKGLLLKLEK-YGIHGTLLNWLADYISNR--SQSVFVN---------GALSKPGY
LQAGVPQGSVLGPFLFLVYVNDIADDLNC----------------------------LTR
LFADDSSLGSSSHDRLFIERDLNSNLERLRAWAKRWLITYNPDKTEAIFFSLQKNVDALN
LYF--------------------------NGVCVKTVNNHKHLGLTFSK------DCKWS
DHIDNIVKITSKMISSLRKL-KFLLPRSVLNRIYVMFIRPHFEYACEVWDGCAKYQANKL
EQLQLEAARIVTGLPKY-----------------------
>QXJH01000361_c594376592175
IPPLRSNESDESPNIFSDFDKAEALNSYFASICKLD-DKDKPLPLFEMRTSSRLNHIVVN
ER-EIADIIKCLHVNKASGPDRISHKLLKCIAASVSKPLCFLFNKSLSSGTYPNRWKEAH
VMPLYKKGDKSSCS-------------------------------------NYRPISLIS
CLGKIFERVVMKHMSNY-------------------------------------------
FLDNRLLYKYQ--------------SGFQVGHSTTH------------------------
-------------------------------QLIELHNNICSALDRREDYCMVFSDVSKA
FDRVWHRGLRHKLIS-YGIGEELLKWIQCYISGR--TQKVFLN---------GSLSNPKS
LAAGVPQGSVLGPFLFIVYVNDIADELDC----------------------------AAR
LFADDTSMGFPSINHRLMQETLNKNLQYLSCWAKRWLVIYNPNKTEAIHFSLKNNNTILN
LEF--------------------------ETQCVRLEKSHKHLGVTFSS------DCKWN
THIDNIVKTTSLMVSSMRKL-KFMLNRDTLNKIYIVFIRPHLEYACELW-----------
----------------------------------------
>QXJH01000405_973763975730
PPITHNNEVYQ-----KPESIVNVLNNYFIDQATIADPNKDLPNMTLNNNSKYMRNLY-L
TKQDVEDVLSSLNITKASGPDGIGNRFLRLVSPSVTS-INYLFNKSLQTSVFPDIWKESS
VIPIHKKGNINDCS-------------------------------------NYRPVALTS
CLSKGFAKCIFKYVFNF-------------------------------------------
MRDNNCLSNLQ--------------SGFMPGDSTAY------------------------
-------------------------------KLTHLYNFIAKAIDNGKEVRAVFCDISKA
FDKVWHKGIIHKLK--CGIDGKLLKWFGSYLQNR--MQRVVIQ---------GYKLELKP
IIAGVPQGSVLGPLLFLIYINDIVDGIES----------------------------NIR
LFADDTSLYVIIDDPHTSAFILNSDLDRISKWAETGQVIFNPNKTETIQFSHKTKPSTKP
PLS-------------------------MNGTP---------------------------
------------------------------------------------------------
----------------------------------------
>QXJH01000417_c114483112168
SDDFSKLANDFNSYFESKVRNIKTLFHGN-S--PVKRQG------TQSEFTGTILFKFEP
FSQHEVRLLIRSSNVTTCLSDPIPSKMIVDHMTSMLPVITDIINKSLSEGVFPHNMKTAI
IKPHIKKKRTTTQWS----------------------------------LKNYRPVSNLP
YLSKLIERAVTKRLMDH-------------------------------------------
LSENNILSKFQ--------------SAYRPHHSTETLLLR--------------------
-----------------------------------VMNDLRWAVDSGNAAYLVLLDLSAA
FDTVDHEILLHILEHHAGIHGVALTWFQSYLTDRSQLVSVA-----------DKLSSKTF
LSCGVPQGSVLGPVLFLIYTNQLQSAIDSFK-ISNYSYAD-----------------DTQ
LLKPFTPALQ---SPAAQQLELCTAGIK--SWMNGQTLKLNDEKTEVLLVGRKHHLTPL-
---RNE--------------------VTIGSAQVSTSRLVKDLGVWIDA------GLSLQ
EQVNRICKSCYFHLKAIGNIRNYITA-ECAHILVRCLVLSRLDYCNGLLIGLSKHNISRL
QKVQNTAARIIS----------------------------
>QXJH01000439_c471562469856
DD-DLTLANDFGKFFSSKIEKIRQEFSPESIAVTG------------ARFQGESFDSFDP
LTEEQIICIIKQSKGTTCTLDPAPTKFVLEYFDILLPVFTQIINLSLKCGTVPGCFKQAI
VKPLLKKPGLDSTC-----------------------------------FSNYRPVSNLP
FLSKVLERAVKMQVSQH-------------------------------------------
LSKHDLYHKFQ--------------SAYRSFHSTETALLR--------------------
-----------------------------------VVNDLQWSVDRGE------------
------------------------------------------------------------
------------------------------------------------------------
------------------------------------------------------------
------------------------------------------------------------
------------------------------------------------------------
----------------------------------------
>QXJH01000457_c782107780224
AS-AEIMAETFLSFFNDKILKIRSRLED-NQAIDADKICS--DSHPQASLHVLKLISFQP
ATCDEIRKVFLKCPTKSCSLDPLPTWLLKLAADEIYTTLTQIVNLSLTSCEVPPCLKEAL
IRPLLKKPSLDPDI-----------------------------------LKNYRPVSNRT
FLSKLIERVVASRLQAH-------------------------------------------
LKTGNLHETMQ--------------SAYKLGHSTESALIR--------------------
-----------------------------------VQNDLLMSVDSEGGAALVLLDLSAA
FDTIDHSILLSLLETRVGVTGDALKWFESYLCNRFQSVIID-----------GKESQKQK
LVYGVPQGSVLGPILFTLYNLPVRDIVRKYN-LGFHLYAD-----------------DSQ
IYMGFRPFHPSSVANAQATIVDCVKEIQH--WMSAHFLQLNADKTELIIFGSKSLLSNF-
--QFPP--------------------LKLGDCDVNPSSQARNLGVVFES------SLSSE
RHIDAVCRSCYYHLRNISLIMKHIGR-DAVKTLVNAFVTSRIDYCNNLLYGASEYSLSRL
QRVHNSAARVI-----------------------------
>QXJH01000471_c365698364022
GD--AHLASEFNSYFLDKISNIHQQFDSDMDNEPS-----------PQYTGTK-FSSFRV
VTENEVRKTILEAKPTSCSLDPLPTKFMLKILDVLLPTITDIIVVSISTGVVPDYFKKAI
VKPLLKKPNLDPQL-----------------------------------LKNYRPVSNLS
FISKILEKIVKRQLLYH-------------------------------------------
LTSNDLLHKYQ--------------SAYRQANSTETALNC--------------------
-----------------------------------VMNSVHMSVDR--------------
------------------------------------------------------------
------------------------------------------------------------
------------------------------------------------------------
------------------------------------------------------------
------------------------------------------------------------
----------------------------------------
>QXJH01000478_c4693045434
PPLILNDVVSD-----DLQDITDSLNDYFTRQSRVENLDSTPPNIN-IKTIDSLSEIN-L
INSEVYDILMSVNTAKTTGPDGIGNRILKLIAVSISPLLTGLFNLSLQQRVFPAVWKEAS
VIPIHKK-SVNDCT-------------------------------------NYRPVALTS
CVSKIFERCIFKHVFNY-------------------------------------------
LRGNYTLSNLQ--------------SGFIPGDSCVN------------------------
-------------------------------QLTYLYNFIAKAMDEGKEIRAVFSNISKA
FDRVWHKGLVHKLKS-CGINGLLLQWFR-YLEYR--SQRVVIN---------GYSSNIKP
VKAGVPQGSILGPLLFLVYINDIVEGIDS----------------------------NIR
LFADDTSIYVIIDDPYVAAFSLNNDLLQIANWAKTWKIDFNPSKTKTVLFSRKPNSNPHP
SLL-------------------------LNDVRIEETSSHK-QGITLQN------DCTWD
IHINDIVKRVSPMIN-CLRSLKYRLTRNTLKRMYTSFILPIFDYCSHIYDNCTKTQATIL
GNMHLDALRTI-----------------------------
>QXJH01000498_c250906248342
LP-EDVIAETFSSFFTEKIEKIRSYLTSLQTIIQTSPTAHA-DMNMTDIP---ELSCFLP
ASDMEVRQVIVRSPTKSCSLDPMPTWLLKECLDETVPTLTSVINASFSQACVPRTFKLAS
ITPLIKNLRLDSNN-----------------------------------LKNYRPVSNLP
FAAKIMERVAASRLHDH-------------------------------------------
IIRTGKEETLQ--------------SAYRCHHSTETALVR--------------------
-----------------------------------VQSELLQAIDSDGAAVLVLLDLSAA
FDTIDQSILLKRLNERFGVTGEAYFWLESYLSGRFQAVRVN-----------GQMSEKVS
LKYGVPQGSVLGPVLFTIYTSPLGDIARANN-LSFHLYAD-----------------DTQ
LYLAFKPSNRTSVVDSYRRLMNCIKDIKD--WMTLNFLKLNSEKTELLILSSKSTRSKL-
--ALPI--------------------FEIGGCIIEPSKEARNLGFVFDS------SMNAE
SHVNKVCRHAYFNIRNIAQIRRFVNL-KTVTSLVQCCVVSHLDYCNALLIGLPKQLIAKL
QRVQNCAARLVTKTQKDSHISPVLKKL-------------
>QXJH01000518_510382512124
PSIVSNNIVYD-----NEQDIADVLNSFFSEQSQVADPNADLTDFAPREIDHPMSSIT-I
SNVDVRDILLSLDTSKATGPDGIGNIILKLTATSLTPLLAKLFNISLRNKTYPTSWKLAS
VIPLHKKGDEHDCS-------------------------------------NYRPVALTS
CVAKVFEKCIFIYVFNF-------------------------------------------
LRDNNILSNLQ--------------SGFMPGDSTVN------------------------
-------------------------------QLTYLYNFIASAVDQGKEIRAVFCDVSKA
FDKVWHKGIIHKLYA-YGIQGELLEWFVSYLDSR--MQKVVIN-------------GIKS
VEAGVPQGSVLGPLLFIIYINDIVDGIDS----------------------------NIR
LFADDASIYAIIDDHITAAAIINNDLAKISDWARKWQVSFNPTKTESITFTSKTKNYARP
NLL-------------------------MNGETIKEVDNHKHLGITLQS------DCSWK
VHIGDMVKKISPMIN-CLRSLKYRLSRKTLNTLYNSFILPLFDYCGHIWDNCTIEQAILL
ENLHLDALRTICG---------------------------
>QXJH01000550_501835503643
AS-AEKMAETFLSSFNDKILKIRSRLVD-NQAIDADKICS--DSH-QASLHVLKLISFQP
ATCDEIRKVFLKCPTKSCSLDPLPTWLLKLAADEIYTTLTQIVNLSLTSCEVPPCLKEAL
IRPLLKKPSLDPDI-----------------------------------LKNYRPVSNLT
FLSKLIERVVASRLQAH-------------------------------------------
LKTGNLHETMK--------------SAYKLGHSTESALIR--------------------
-----------------------------------VQNDLLMSLDSEGGAALVLLDLSAA
FDTIDHSILLSLLETRVGVTGDALKWFESYLCNRFQSVIID-----------GKESQKQK
LVYGVPQGSVLGPILFTLYTVPVGDIVRKYN-LGFHLYAD-----------------DSQ
IYMGFRPFHPSSVANAQATIVDCVKEIQH--WMSTHFLQLNADKTELIIFGSKSLLSNF-
--QFPP--------------------LKLGDCDVKPSSQARNLGVVFGS------SLSSE
RHVDAVCTSCYYHLRNISLIKKHIGT-DAVKTLVNAFVTSRIDYCNSLLYGASEYSLSRL
QRVHNSAARVIT----------------------------
>QXJH01000550_505246507054
AS-AEKMAETFLSFFNDKILKIRSRLVD-NQAIDADKICS--DSH-QASLHVLKLISFQP
ATCDEIRKVFLKCPTKSCSLDPLPTWLLKLAADEIYTTLTQIVNLSLTSCEVPPCLKEAL
IRPLLKKPSLDPDT-----------------------------------LKNYRPVSNLT
FLSKLIERVVASRLQAH-------------------------------------------
LKTGNLHETMK--------------SAYKLGHSTESALIR--------------------
-----------------------------------VQNDLLMSLDSEGGAALVLLDLSAA
FDTIDHSILLSLLETRVGVTGDALKWFESYLCNRFQFVIID-----------GKESQKQK
LVYGVPQGSVLGPILFTLYNLPVGDIVRKYN-LGFHLYAD-----------------DSQ
IYMGFRPFHPSSVANAQATIVDCVKEIQH--WMSTHFLQLNADKTELIIFGSKSLLSNF-
--QFPP--------------------LKLGDCDVKPSSQARNLGVVFGS------SLSSE
RHVDAVCTSCYYHLRNISLIKKHIGT-DAVKTLVNAFVTSRIDYCNSLLYGASEYSLSRL
QRVHNSAARVIT----------------------------
>QXJH01000554_701515703170
PHIEHNGVVYE-----DDIEKANIFNDYFVSMAAVNSSSDDVNVYSDINVENCLTDIR-L
QSVEVRDTLLSLDVTKATGPDHLSNRVLKCLAEQLSIPLCNLFDISLSSSQFPDIWKCSS
VVPIYKKNNVHDYT-------------------------------------NYRPVSLTS
CLSKVFEKCVFKYVSNC-------------------------------------------
FLDNGTITSLQ--------------SGFTTGDSTSY------------------------
-------------------------------QLTHLYDYIAKAMDSGKEVRAVFCDISIA
FDRVWHKGLLHKLWA-NGIRGSLLLWFESYLNNR--KQFTVIN---------GYKSNVKS
IEAGVPQGSVLGPLLFWVYINDIVEDIQC----------------------------NIK
LFADDTSLYVIIDDPMVSSNMLNDDLEIIAKWAQAWKVNFNPNKTESIIFSRKKTVTSMP
DLI-------------------------MNDIPIKSVDTHKHLGLTLQS------DGHWN
IHIDDIISKVSPMIN-CLRSLKYRLQRKTLQTLYSSFVLP--------------------
----------------------------------------
>QXJH01000554_c686218684845
PSIIHNDKLYD-----DSAETANIMNDFFADQARVAAPNRDIPETR-LVVDNPLCDLT-L
SPQEIHDILSSVDIIKATGPDGIGNKFLKMNARQLAVPLSEVFNLSLKNTVFPDIWKEAS
VVPIHKKGSTNECS-------------------------------------NYRPVALTS
CVANIFEKCIFKHVFNH-------------------------------------------
FRDNEMLTNLQ--------------SGLMPGDSTVN------------------------
-------------------------------QLTYLYDFIAGALDSGKEIRAVFCDVSKA
FDKVWHKGIIHKLRR-YGIGGNLLKWFESYLDNR--VQRLVIN---------GYASDQRS
ILAGVPQGSVLGPLLFIVYINDIVEGINS----------------------------NIR
LFADDTSLYAIINDPDETALSLNNDLLKISDWADKWQVTFNPNKTDSIQFSR-VQPSPKR
NLT-------------------------MKDGNINDVNSHKQLGLTFQH------DCSWT
DHVNCIAKKVAPMVN-CLRGFKYRLSRRTLQTMYKQYILPIFDYCCHIWDNCTKQQALTL
EKLNLDALRTICG---------------------------
>QXJH01000583_c202832201048
IPSLRQNDADENPTLFTDMQKAEKLNQYFQSISSID-EEHTDMPFFDKRTDSVLDSVTID
VN-EVSDIIKCLHLKKASGPDRISHKFLKNVVHSISIPLCMLFNQSLKSSRYPSVWKEAN
VMPLFKKGDPSMAS-------------------------------------NYRPISLIS
CVGKVFERVMFKRLYNY-------------------------------------------
FHANRLLYKYQ--------------SGFQSGHSTVH------------------------
-------------------------------QLIEIYDQICAA-DDKKHYCMVFCDVSKA
FDRVWHKGLLLKLEK-YGIHGSLLNWLADYISNR--SQSVFVN---------GALSKPEY
LQAGVPQGSVLGPFLFLVYVNDIADDLNC----------------------------LTR
LFADDSSLGSSSHDRLFIERDLNSNLERLQAWAKRWLITYNPDKTEAIFFSLQKNVDALN
LYF--------------------------NGVCVKTVNNHKHLGLTFSK------DCKWS
DHIDNIVKITSKMISSLRKL-KLLLPRSVLNRIYVMFIRPHFEYACEVWDGCAKYQANKL
EQLQLEAARIVTGLPKY-----------------------
>QXJH01000591_c589191586663
SS-ADKMAETFLSFFNDKILKIRSRLED-NQAIDADKICS--DSHHQASLHVF-LISFQP
ATCDEIRKVFLKCPTKSCSLDPLPTWLLKLAADEIYTTLTQIVNLSLTSCEVPPCLKEAL
IRPLLKKPSLDPDT-----------------------------------LKNYRPVSNLT
FLSKLIERVVASRLQAH-------------------------------------------
LKTGNLHETMQ--------------SAYKLGHSTESALIR--------------------
-----------------------------------VQNDLLMSVDSEGGAALVLLDLSAA
FDTINHSILLSLLETRFGVTGDALKWFESYLCNRFQSVIID-----------GKESQKQK
LVYGVPQGSVLGPILFTLYTLPVGDIVRKYN-LGFHLYAD-----------------DSQ
IYMGFRPFHPSSVANAQATIVDCVKEIQH--WMSTHFLQLNADKTELIIFGSKSLLSNF-
--QFPP--------------------LKLGDCDVNPSSQARNLGVVFES------SLSSE
RHIDAVCSLCYYHLRNISLIKKHIGT-DAVKTLVNAFVTSRIDYCNSLLYGASEYSLSRL
QRVHNSAARVI-----------------------------
>QXJH01000625_4419445768
CSDQKALAESFNVFFITKIDKIRNTLQTDSQ--AEHSLI------SSQNFSGEPLTNFHP
FSSNEISDLITASKPTTCDLDPIPTAILLQLLDQLLPVITEIVNMSLESGIFPSHFKQAV
VRPHLKKPNLDPND-----------------------------------PKNFRPVSNLS
FLSKLLERAVNTRLKVH-------------------------------------------
LSVNAILDKFQ--------------SAYRQYYSTETALIR--------------------
-----------------------------------VLNDLLSALDDGFMASLVMLDLSAA
FDTIDHEVLLSRLLVESGIRGNCHKWFSSYLEDRRQAVIIG-----------NEKSDFVK
LHCGVPQGSVLGPILFTLYTANLANIIQHFK-LLHHGYAD-----------------DTQ
MMDKFKLNNL---QVSFQRISDCTATTK--SWMTANKLKLNEEKTEVMLIGTKQQLSRV-
---EEQS-------------------ILIADTEIVLSDHLKDLGVFLDS------HLSME
KQVTHISRTCYYHLRSISNIRHLITA-EAAKVLAHGLITSRLDYCNSLLQGISGKLLSKL
QVLQNSAARVITRTPRHVHMTPVLRDL-------------
>QXJH01000631_c6388361976
PPLIWNDVVSE-----DLQDITDSQNDYFTRQSRVENPDSTSPNIN-IKTINSLSEIN-L
INSEVYDILMSVNTAKATVPDGIGNRILKLIAVSISPLLTGLFNLSLQQRVFPAVWKEAS
VIPIHKKGSVNDCT-------------------------------------NYRPVALTS
CVSKIFERCIFKHVFNY-------------------------------------------
LRGSNILSNLQ--------------SGFIPGDSCVN------------------------
-------------------------------QLTYLYNFIAKAMDEGKEIRAVFCDINKA
FDRVGHKGLVHKLKS-CGIDGSLLQWFKSYLEYR--SQR--VN---------GYSSNIKP
VKAGVPQGSVLGPLLFLVYINDIVEGIDS----------------------------NIR
LFADDTSIYVIIDDPYVAAFSLNNDLLKIANWAKTWKIDFNPSKTKTVLFSRKPNSNPHP
SLF-------------------------FNDVRIEETSSHKHLGVTLQN------DCTWD
IHINDIVKRVSPMIN-CLRSLKY-LTRNTLNRMYTSFILPIFDYCSHIYDNCTKTQATIL
ENMHLDALRTI-----------------------------
>QXJH01000634_c205342203237
DE--SRLAENFSSFFTEKIDKIRTNLGPP-DYKSS-----------TPYSGTS-FDSFHP
VSEEYLRKLILESKPTSCETDPVPTKFLYKIIDVVLPAFLQLVNVSLESGTVPKCFKSAV
IKPLIKKPSLDPQQ-----------------------------------LQSYRPISNLP
FLSKILEKIVKRQIEVH-------------------------------------------
LTEHGLMDQFQ--------------SAYRSSHSTETALNC--------------------
-----------------------------------VVDNLKWSVDEGNLGMLVLLDLSSA
FDTVDHKLLTDRLEKDYGIHGTALKWCVSYLEDRTQSVCVQ-----------NTMSPATI
LKCGVPQGSVLGPLLFTLYTKPLGSLIRDQH-IAHHFYAD-----------------DTQ
LMDNFTSDPQS-QTKVCARMESCVKDVK--YWMSKNMLQLNSAKTELMITASKSRLQKCG
IDHLQ-I-------------------DDVE---IPVSHCVKNLGVFLDE------NLSTE
KHINHLSKICHHHLRNIGSIRHLLTR-NTTATLMRSLVLSRLDYCNSLLIGITSDQLHRL
QKLQNTAARII-----------------------------
>QXJH01000682_389060390442
VS-LEELANRFSSFFSERIRTIRHSLR--NSDDSRADQPSN-DSSEISFP---AFENFKS
VTEVEIHKLVSRCPSKTCMLDPLPTWLLKENVDSLLPILINMVNESLAEGVMPQQLKTGV
VTPLIKKKKLDHEL-----------------------------------LKNYRPVSNLT
FISKLIERIAATQFKDH-------------------------------------------
MNSNGLHEVYQ--------------SAYRCFHSTETALVK--------------------
-----------------------------------VQNDIFMGTDKDGASILVLLDLSAA
FDTIDHNVLLATLEGRFNVKGVVLKWFKSYISDRKQSLVIQ-----------GQMSLSSD
LVFGVPQGSVLGPLLFTAYTTPLGDIVRSFN-LSMHLYAD-----------------DTQ
VYVSFKPLDSASTSFTFTAVQECVDCIKI--WMSRHWLKLNDDKTELIVFRPQRLGAKL-
--DLPT--------------------FSIGHCEITPSSQVRNLGVVFDS------SLCME
PHVNSVCRSAYFHIRNIGLIRRYLDE-KTTSELVQAYVTSRIDYCNSLLSGIPNHVLHKL
QRVQNSAARLIS----------------------------
>QXJH01000702_350587352224
AS-AEKMAETFLSFFNDKILKIRSRLVD-NQAIDADKICS--DSHHQASLHVLKLISFQP
ATCDEIRKVFLKCPTKSCSLDPLPTWLLKLAADEIYTTLTQIVNLSLTSCEVPPCLKEAL
IRPLLKKPSLDPDI-----------------------------------LKNYRPVSNLT
FLSKLIERVVASRLQAH-------------------------------------------
L-----------------------------------------------------------
------------------------------------------------------------
------------------------------------------------------------
------------------------------------------------------------
------------------------------------------------------------
------------------------------------------------------------
------------------------------------------------------------
----------------------------------------
>QXJH01000748_c236480234492
PPILTDGKVLD-----HPSDIADAFNDYFTQQAQVEEPEKETCSLHEPANK--LNELL-L
SKKEVHDILLNLNTTKAKRPDNIGNMLLKKLAVSLCAPITTLFNLSLRLSCFPCQWKQSI
VVPINKKGSVHDCN-------------------------------------NYRPVALTC
SLSKVFEKCVFKHVYNF-------------------------------------------
FLDNDIITTSQ--------------SGFKPGDSTVY------------------------
-------------------------------QLTELYHLISKALDDGKEVRAIFCDISKA
FDRVWHEGLLAKLKS-TGISGYLWDWFGSYLSNR--KQAVVIN---------GYMSNYRP
VLAGVPQGSVLGPLLFLVYINDLIHGITS----------------------------NIK
LFADDTSLY---------------------------------------------------
------------------------------------------------------------
------------------------------------------------------------
----------------------------------------
>QXJH01000759_261062262828
PPITHNGTVLE-----DADDIANAFNEYFTEQAQVDEP--NIDPPPATHSENKLDIIS-L
TN-EVYDILLCLDTKKAKGPDNISNKLLKVLARPLHRPVTKLLNLSLKHSQFPDIWKFSA
VVPLHKKGSVHDCN-------------------------------------NYRPVALSC
CLAKVFEKCIFKHVYNF-------------------------------------------
FMDNDIISKHQ--------------SGFKPGDSTVY------------------------
-------------------------------QLTELYHVLSKALDEGKEVRAVFCDINKA
FDRVWHAVMVSKLES-IGITGKLLLWFENDLSNR--KQSVVIN---------GHKSSPKF
VSAGVPQGSVLGPLLFLVYINDLTNGIVS----------------------------NVK
LFADDTSLYLVIEDPFRTQTLLNNDLERISDWASKWQVNFNPEKTEAMLFSNKTNASPKL
QLT-------------------------LNNTAISEVCEHKHLGLIIQD------DGKWQ
NHINYILSKASPLIN-CLRSLKHRLNRISLETMYKSYILPIFDYCDTIWDNCTKEQDHLI
EKLHLDALRTI-----------------------------
>QXJH01000765_175483176886
LGDSVQIAQSFQSFFFDKIEQIRKPMIETST-DDQDSIS------LCDQQALVLFDSFTV
FPEDEIVKLIRKSKPTSCVLDPIPTPLLLENIDILVPVFTNMINTSLRFGIMPTPFKSAI
VKPLLKKSNLDPDE-----------------------------------LKNYRPVSNLT
FMSKVIR----ERLSQH-------------------------------------------
LMHHDLYEPYQ--------------SAYRKDHSTEAALVR--------------------
-----------------------------------VFNDLRLSVDNNMTSLLVPLDLSAA
FDTIDHSRLLSRLRNNFGIDGIVLDWFTSYLTNRHQTVFID-----------GCSSDNVH
LQCDGPQGSVLGPVLFTLYTKDLGTLIDQFQ-VSRQLYAD-----------------DTQ
LHNIFKPNPTD-VHSATDHMTECCDQIK--SWMFTNKLKLNEDKTECLLVGTTPRREQT-
---NIKP-------------------FHFGETTVPLSNSVKDLGVPVDP------ELSLD
QHITILCRTCFLRLRNIGSIRKLLTK-ESAITLVLSLVMTRLHYCNSLFAGATKSQIGRL
QRVQNTAAKIVTLSPKSAHITPV-----------------
>QXJH01000767_c307714305960
PSIVSNNIVYD-----NEQDIADVLNSFFSEQSQVADPNADLTDFAPREIDHPMSSIT-I
SNVDVRDILLSLDTSKATGPDGIGNIILKLTATSLTPLLAKLFNISLRNKTYPTSWKLAS
VIPLHKKGDEHDCS-------------------------------------NYRPVALTS
CVAKVFEKCIFKYVFIF-------------------------------------------
LRDNNILSNLQ--------------SGFMPGDSTVN------------------------
-------------------------------QLTYLYNFIASAVDQGKEIRAVFCDVSKA
FDKVWHKGIIHKLYA-YGIQGELLEWFVSYLDSR--MQKVVIN---------GYSSGIKS
VEAGVPQGSVLGPLLFIIYINDIVDGIDS----------------------------NIR
LFADDTSIYAIIDDHITAAAIINNDLAKISDWARKW-VSFNPSKTESITFTRKTKNYARP
NLL-------------------------MNGETIKEVDNHKHLGITLQS------DCSWK
VHIGDMVKKISPMIN-CLRSLKYRLSRKTLNTLYNSFILPLFDYCGHIWDNCTIEQAILL
ENLHLDALRTICG---------------------------
>QXJH01000794_219045221138
GKNPSELAHLFNSFFKNKIEDIRKLLQNF-T--EGDILL------PYSDFQGTNLLQFQA
FTQQEVRSLVMSSNKTTCLNDPIPTSLLIEHLNLLLPTLTEIINKSLSSGIFPHMLKDAV
IMPLVKNAKLDNND-----------------------------------FKNYRPVSNLT
FLSKLIERAATKRLMDH-------------------------------------------
LSSNSILDEYQ--------------SAYRPHHSTETLLLR--------------------
-----------------------------------VVNDLRCLVDRGDVAILTLLDLSAA
FDTVDHKILLHTLEHHSGIGGQALAWFSSYLSARHQSVTVS-----------GSISQKIT
LSCGVPQGSVLGPVLFLIYINQLSLISDKFL-IPHFSYAD-----------------DNQ
LLTKFRPNND---QSALKEIENCTLEIK--TWMTGRKLKLNDTKTEVLLVGKPKSLEKF-
---NIDN-------------------VKIGSANITPSALIKDLGAYIDS------GLSLD
SHVDKLCHTCYYHLRLIGTIRKHITM-ESAHTLVRCLVTSRLDYCNSLLYGLTNGHLNKL
QKVQNTAARIISLTTKRDHITPVLSSL-------------
>QXJH01000866_c146672145053
TN-DKDLADNFSAYFSSKIENIRKSFDQTFLDTQD--------PSTCPPDDGICLDTFDS
FTEGEIAALIKRSKKTLCLFDPMPTRLLDDFLETLLPVITKLINLSLGNGVFPEVFKQAV
VKPLLKKDNLDINT-----------------------------------LKNYRPVSNLS
FLSKILERAVDVRLRSY-------------------------------------------
LSSNDFLNRFQ--------------SAYRPRHSTETAF----------------------
------------------------------------------------------------
------------------------------------------------------------
------------------------------------------------------------
------------------------------------------------------------
------------------------------------------------------------
------------------------------------------------------------
----------------------------------------
>QXJH01000913_c118326116572
PSIVSNNIVYD-----NEQDIADVLNSFFSEQSQVADPNADLPDFEPREIDHPMSSIT-I
SNGDVRDILLSLDTSKAMGPDGIGNIILKLTATSLTPLLAKLFNISLRNKTYPTSWKLAS
VIPLHKKGDEHDCS-------------------------------------NYRPAALTS
CVAKVFEKCIFKYVFNF-------------------------------------------
LRDNNILSNLQ--------------SGFMPGDSTVN------------------------
-------------------------------QLTYLYNFIASAVDQGKEIRAVFCDVSKA
FDKVWHKGIIHKLYA-YGIQGELLEWFESYLDSR--MKKVVIN---------GYSSGIKS
VEAGVPQGSVLGPLLFIIYINDIVNGTDS----------------------------NIR
LFADDTSIYAIIDDHITAAAIINNDLAKISDWARKWQVSFNPSKTESITFTRKTKNYARP
NLL-------------------------MNGETIKEVDNHKHLGITLQS------DCSWK
VHIGDMVKKISPMIN-CLRSLKYRLSRKTLNTLYNSFILPLFDYCCHIWDNCTIEQAILL
ENLHLDALRTICG---------------------------
>QXJH01000917_c341231339741
GTIIFNDTIYN-----DPEEIANALNNYFIAQSTIADPNRDLPDTE-FPCSPKLTNIT-L
TRDDVRDILMSLDTSKATGPDGIGNKILRYTANSLTSILTKFFNLSLSLSIIPSPWKEAS
VILIHKKDSVHDCS-------------------------------------NYRPVALTS
CLSKVFEKCVFKYVFNF-------------------------------------------
LRDNDLMTNLQ--------------SGFMPGDSTTN------------------------
-------------------------------QLTFLYNFIAKALDEGKEVRAVFCDISKA
FDKVWHRGIIYKLKT-YGIQGELLQWFESYLENR--VQRVAIN---------GYKSDKKT
VLAGVPQGSVLGPLLFLIYINDIVCDVDS----------------------------NIR
LFADDTSLYVIIDDPSVAATCLNKDLDRISQWARKWQVTFHPNKTETTQFSRKTKPSLKP
NLF-------------------------MNGTIIKEVKSHKHLGLTLQS------DCTWN
DHTNDIVRKVRPMIS-CLRSFKYRLSRKTLDIMYKSYILPIFDYCSHI-DNCTSEQSRTL
ENLHLDALR-------------------------------
>QXJH01000939_c221559219808
IPPLRSNESDESPNIFSDFDKAEALNSYFASICKLD-DKDKPLPVFEMRTSSGLNHIVVN
ER-EIADIIKCLHVNKASGPDRISHKLLNCISESVSKPLCFLFNKSLSSGTYPNRWKEAH
VMPLYKKGDKSSCS-------------------------------------YYRPISSIS
CLRKIFERVVMKHMSNY-------------------------------------------
FLDNRLLYKYQ--------------SGFQVGHSTTH------------------------
-------------------------------QLIELYNNICSALDRREYYCMVFCGVSKA
FDRVWHRGLRHKLIS-YGIGEELLKWIHCYISGR--TQKMFLN---------GSLSNPKS
LAAGVPQGSVLGPFLFIVYVNDIADELDC----------------------------AAR
LFADDTSMGFSSINHRLMQETLNKNLQYLSCWAKRWLVTYNPNKTEARLFSLKNNNTILN
LEF--------------------------ETQCVRLEKSHKHLGVTFST------DCKWN
THIDNIVKTTSLMISSMRIL-KFMLNRDTLNKIYIVFIRLHLEYACELWDGCSVDLTDKI
ERVQFEAARIVTGLPKY-----------------------
>QXJH01000945_c280811278787
GQSHMELADSFNSFFISKIDTIRQGLSAK----EVDRCF------SEPLFTGDPLTQFAP
FTPKDIESIIRSSKPTTCDSDPIPTKLLFQYLD-LLPSITKIVNSSLESSVFPSRFKHAV
VKPLLKKPDLDSQN-----------------------------------LQNFRPVSNLS
FISKIIEKAVHVRLKDH-------------------------------------------
LSKHLLLDEFQ--------------SAYRQYYSTETALLQ--------------------
-----------------------------------VTNELRCAVDDGRIAALVLLDLSAA
FDTIDHHRLLSRLTQQYGLEGHALQWVTSYLSDRQQSVVVG-----------TERSKGTV
ITCGVPQGSVLGPVLFVLYTGYVGRITTDHT-VSHHAYAD-----------------DTQ
LLKAFHLSDL---STSLQCIAEFTQDIK--CWMTGNMLKLNDTKTEAVLIGTKQQLSKV-
---KTDT-------------------LTVADSDVRFSDVVKDLGVHIDS------SLTLD
AHVNRLSRTCYFHLRSIGNIRQYLTT-AATQALVRALVTSRLDYCNSILSGLSSKLLDKL
QKIQNTSARIISKTSKRSHVTPVLKEL-------------
>QXJH01000947_132311134641
GS-PAKLAESFNAYFNDKIITIRSSL---EIAVKHAPHSG--SSANESQIVIQPLTTFNL
TSEDEISKVILKSPTKSCSLDPLPTWLLKTCMAQVVPVITRIVNQSLSMGVFPSELKHAL
ITPLLKKPNLDPDN-----------------------------------LKHYRPVSNLP
FLSKVIERVVASRLSDH-------------------------------------------
MEHNNLGEAMQ--------------SAYKRRHSTESALLR--------------------
-----------------------------------VQNDLLSVVDSQGAAILVLLDQSAA
FDTIDHSILLLLLESRIGISSTALDWCESFLSGRYQSVTID-----------GCKSQRHK
LRYGVPQGSVLGPVLFTVYTLPVGDIARRHN-LSFHLYAD-----------------DTQ
LYLGFKPLQISSAESTFALMSKAIDDIRC--WMSTNYLKLNNDKTELLILRPRSLSGKM-
--DFPT--------------------LKIGDSTISPSDQARNLGVIFDS------SLSMD
RHADTVCKSAFFHLRNISQIKHFIDR-SAIQSLVQALVISRLDYCNSLMFGISQQTLNKL
TRVQNAAA--------------------------------
>QXJH01000966_c116878115478
DAAGKAELLNSQFSSVYTKEDLTSLPSLPPGSHPEMPGIVISPEGVLKLLIGLNPHKASG
PDSVSPRLLKEVAAAIAPGLARIYQLSLDSSSVPSDWKSA-------------------I
IAPVFKKGDKSVAA-------------------------------------NYRPVSLTA
ICSKLAEHILYSSIISH-------------------------------------------
LDSHDLLSDTP--------------HGFRSRRSCET------------------------
-------------------------------QLVQTIHQFAQSVDQGKQLDMILLDFSKA
FEKVPHQRLLLKLHQ-YGIRNNILRWIEDFLKNR--KQTVVLD---------GMSSSEVV
VLSGVPQGMVIGPLLFLIYINDLPNSLDS----------------------------EVR
LFADDCIIFRHIRNP-SDSLKLQRDLDNLQM-ESSWQMAFNPFKCVTMHISKK---KTLC
HSHILHG------------------------YNLETVDTVKYLGVNISS------DLSRK
THIQNTAGKAIRTVGFLRRNLRAC-PEPVRACAYTTLPHPIMEYASTVWDPYQLIDVNTL
ERVQRQAARFV-----------------------------
>QXJH01000973_322916324613
GDVTLEIAERFSTYFCDKMEAIRQQFDDVTE-DNDPVMF------QNNR-----LSVFQP
FSEAETVKLIRRSKPTICPLDPLPTTLIIDNIDILLPGVTSLVNLSLANGIMPNSLKTAL
VKPLLKKPGLDCDV-----------------------------------LKNYRPVSNLP
YISKLIERAVCQRLSEH-------------------------------------------
LSLYDLHEPYQ--------------SAYRPNHSTETALLY--------------------
-----------------------------------VMNELQHGIDKGNAALLVLLDLSAA
FDSIDHSSLLSRLQVKIGIDGTALAWFKSYLENRHQSIHLN-----------GVSSSALK
LRWGVPQGSVLGPVLFTLYIRQLGEIIGNYD-LPKHFYAD-----------------DSQ
IINIFRPDPSS-ASVAHTKISHYYSDIK--HWMTANKLKLNDEKTEALLTGPVSRTRKT-
---QLDS-------------------ITVGTTPIPLASSARNLGVTFDS------QLTME
ANVSNISRT-FFILRNISCIRKHLTT-SATITLIISLVISRLDYCNCLLINAPKSLINRL
QHVQNTAARIASLTPRQAHITPLLKSL-------------
>QXJH01001074_c254877252391
GQSHMELADSFNSFFISKIDTIRQGLSAK----EVDRCF------SEPLITGDPLTQFAP
FTPKDIESIIRSSKPTTCDSNPIPTKLLFQYLDFLLPSITKIVNSSLESSVFPSRFKHAV
VKPLLKKPDLDSQN-----------------------------------LQNFRPVSNLS
FISKIIEKAVHVRLKVH-------------------------------------------
LSKHILLDEFQ--------------SAYRQYYSTETALLQ--------------------
-----------------------------------VTNELRCAVDDGMIAALVLLDLSAA
FDTIDHHRLLSRLTQQYGLEGHALQWVTSYLSDRQQSVVVG-----------TERSKGTV
ITCGVPQGSVLGPVLFVLYTGYVGRITTDHT-VSHHAYAD-----------------DTQ
LLKAFHLSDL---STSLQCIAECTQDIK--CWMTGNMLQINDTKTEAVLIGTKQQLSKV-
---KTDT-------------------LTVADSDVRFSDVVKDLGVHIDS------SLTLD
AHVNRLSRTCYFHLRSIGNIRQYLTT-AATQALVRALVTSRLDYCNSILSGLSYKLLDKL
QKIQNTSARIIS----------------------------
>QXJH01001102_c225776224094
TSDLGELVDNFNSFFVGKICKIRNELDSLDI--PVTHHE------PTPLGQVHFISAFAP
FSEAEVLKLLTSARPTFCMLDPAPTRFVLEFIDVLLPVITRIINSSLSSGCVPKCLKVAV
VKPLLKKPGLDADT-----------------------------------LSNYRPVSNLS
FISKLLEKAIKVRLVDH-------------------------------------------
LTLNDLYDVHQ--------------SAYRSDHSTETVLLH--------------------
-----------------------------------VMERLLAAADAGYVTVLTLLDLSAA
FDTIDHVQLTECLKTELGIHGTALGWFVSYLNNRTQSVVIQ-----------DVKSCTHQ
LTYGVPQGSVLGPMLFSLYMENLGNIIRHHV-VMYESYAD-----------------DTQ
LLRSTKPDSL---PADMSIIEDCILDSK--AWMIQRKLRLNDSKTEVLLCGSPS--STAK
V--DVSS-------------------LVVGNEKVPFSDSVKDLGVFLDS------YLSME
THVNSVCKSCYFHLRNIASIRDILTF-DAAHHLVRSLVLSRLDYCCSLLVNIRQDLLSKL
QRIQNSAARLI-----------------------------
>QXJH01001172_127234128784
CSDQKALAESFNVFFITKIDKIRNTLQTDSQ--AEHSLI------SSQNFSGEPLTNFHP
FSSNEISDLITASKPTTCDLDPIPTAILLQLLDQLLPVITEIVNMSLESGIFPSHFKQAV
VRPHLKKPNLDPND-----------------------------------PKNFRPVSNLS
FLSKLLERAVNTRLKVH-------------------------------------------
LSVNAILDKFQ--------------SAYRQYYSTETALIR--------------------
-----------------------------------VLNDLLSALD---------------
------------------------------------------------------------
------------------------------------------------------------
------------------------------------------------------------
------------------------------------------------------------
------------------------------------------------------------
----------------------------------------
>QXJH01001261_c5969557203
ADSDESLAEDFNEFFTEKVTTIRKAFVPSDQNISGERIS------T-----GCRMCKFQP
LSENQVLGIITDSKKTTCELDPVPTNVLLGLMDVLLPVITRIINISLASGEVPNAFKQAA
VKPLIKKSNLDKNT-----------------------------------LKHYRPVSFLS
FLSKILEKAVNAQLLDF-------------------------------------------
LEQNNLMAKFQ--------------SAYRKAHSTETALRR--------------------
-----------------------------------VLDDLKQAVDNGKVAVLVLLDLSAA
FDTVDHQKLLQRLSDEYGIGETVLSWFRSYVTDRKQSVVIK-----------TSHSSTVT
VDFGVPQGSVLRPLLFTLYTRQLEQVISNHQ-VLCHLYAD-----------------DTQ
MVDSFLPARDT---SPLTNLEDCCSSVK--SWMNDNMLKLNEDKTEAMLVGPKAR----V
SKVNISH-------------------LTIGETEIYFSTSAKDLGVYLQS------DLSME
RQVSEICKSCYHHIRTIGKIRHLLTE-CSTAALVRSLILSRIDYCNSLLLNISQELLNRL
QRIENIAARIVSKA--------------------------
>QXJH01001327_c114237112774
DD-KEELAGRFAEFFHTKIHFIRQELE-LKRQVHDITTLE-------SFDSVSTMDSLNC
ATPGEVRDVIIKSKTKSSSLDPIPTFLTKSIIDHLAEPVLDIINTSLVSGKVPSAFKHAL
VTPILKKPTLDPED-----------------------------------LKSFRPVSNLS
FLSKCLERIVAKKLLDH-------------------------------------------
LHANNLLEIYQ--------------SAYKS-HSTETALVY--------------------
-----------------------------------IHNDIMTAMNHQQVTLLILLDLSVA
FD---HCILFRWLETSVGLTGTALQWVKSYLSSRTESVKIG-----------DKISIPSL
VHYGVPQGSVLGPLLFSLYILPIGDIVRSHS-LKFHLYAD-----------------DNQ
LYISIKPSE---VSQGVHKIKRCIMDIRE--WMAVNYLKLNDSKTEFLAIGSRQQLQKM-
--LTGIT-------------------LKIGTEDVKTSNSARNLGIIFQS------NMSLD
EYVKSLCKSCFFHIYNIGKIHNFLDT-ETTKLLMQTLVISKLDYCNSLFCNTASSTLSKL
QKIQNAAAHVIS----------------------------
>QXJH01001332_126982128739
PSIIQNDKLYD-----DSADIANIMNDFFADQARVAAPNRDIPEIH-LKVDNPLCDLT-L
SPQEIHDILSSVDIIKATGPDGIGNKFLKMNARQLAVPLSEVFNLSLKNTVFPDIWKEAS
VVPIHKKGSTNECS-------------------------------------NYRPVALTS
CVAKIFEKCIFKHVFNY-------------------------------------------
FRDNEMLTNLS---------------GFMPGDSTVN------------------------
-------------------------------QLTYPYDFIAGALDSGKEIRAVFCDVSKA
FDKVWHKGIIHKLRR-YGIGGNLLKWFESYLDNR--VQRVVIN---------GYASDQRS
ILAGVP-GSVLGPLLFIVYINDIVEGINS----------------------------NIR
LFADDTSLYAIINYPDETALSLNNDLRKISDWADKWQVTFNPNKTDSIQFSRKVQPSPKR
NLT-------------------------MKDGNINDVNSHKHLGLTLQH------DCSWT
VHVNCIAKKVAPMVN-CLRGFKYRLSRRTLQTMYTQYILPIFDYCCHIWDNCTKQQALTL
EKLNLDALRTICG---------------------------
>QXJH01001549_9185894410
VS-LEELANRFSSFFSERIRTIRHSLR--NSDDSRADQPSN-DPSEISFP---AFENFKS
VTEVEIHKLVSRCPSKTCMLDPLPTWLLKENVDSLLPILTCMVNESLAEGVMPQQLKTGV
VTPLIKKKNLDHEL-----------------------------------LNNYRPMSNLT
FISKLIERIAATQFKDH-------------------------------------------
MDSNGLHEVYQ--------------SAYRCFHSTETALVK--------------------
-----------------------------------VQNDILMGIDKDGASILILLDLSAA
FDTIDHSVLLATLEGRFNVKGVVLKWFKSYISDRKQSVVIQ-----------GQMSLSSD
LVFGVPQGSVLGPLLFTAYTTPLGDIVRSFN-LSMHLYAD-----------------DTQ
VYVSFKPLDSASTSFTFTAVQECVDCIKI--WMSTHWLKLNDDKTELIVFRPQRLRAKL-
--DLPT--------------------FSIGHCEITPSSQVRNLGVVFDS------SLCME
PHVNGVCRSAYFYIRNIGLICRYLDE-KTTSALVQAYVTSRIDYCNSLLSGIPNHVLHKL
QRVQNSAARLISRTKKIDHITPVMKNL-------------
>QXJH01001573_c141914140154
PSIIQNDKLYD-----DSADIANIMNDFFADQARVAAPNRDIPEIR-LEVDNPLCDLT-L
SPQEIHDILSSVDIIKATGPDGIGNKFLKMNARQLAVPLSEVFNLSLKNTVFPDIWKEAS
VVPIHKKGSTNECS-------------------------------------NYRPVALTS
CVAKIFEKCIFKHVFNY-------------------------------------------
FRDNEMLTNLQ--------------SGFMPGDSTVN------------------------
-------------------------------QLTYLYDFIAGALDSGKEIRAVFCDVSKA
FDKVWHKGIIHKLRR-YGIGGNLLKWFESYLDNR--VQRVVIN---------GYASDQRS
ILAGVPQGSVLGPLLFIVYINDIVEGINS----------------------------NIR
LFADDTSLYAIINDPDETALSLNNDLRKISDWADKWQVTFNPNKTDSIQFSRKVQPSPKR
NLT-------------------------MKDGNINDVNSHKHLGLTLQH------DCSWT
DHVNCIAKKVAPMVN-CLRGFKYRLSRRTLQTMYKQYILPIFDYCCHIWDNCTKQQALTL
EKLNLDALRTICG---------------------------
>QXJH01001573_c142409140160
PSIIQNDKLYD-----DSADIANIMNDFFADQARVAAPNRDIPEIR-LEVDNPLCDLT-L
SPQEIHDILSSVDIIKATGPDGIGNKFLKMNARQLAVPLSEVFNLSLKNTVFPDIWKEAS
VVPIHKKGSTNECS-------------------------------------NYRPVALTS
CVAKIFEKCIFKHVFNY-------------------------------------------
FRDNEMLTNLQ--------------SGFMPGDSTVN------------------------
-------------------------------QLTYLYDFIAGALDSGKEIRAVFCDVSKA
FDKVWHKGIIHKLRR-YGIGGNLLKWFESYLDNR--VQRVVIN---------GYASDQRS
ILAGVPQGSVLGPLLFIVYINDIVEGINS----------------------------NIR
LFADDTSLYAIINDPDETALSLNNDLRKISDWADKWQVTFNPNKTDSIQFSRKVQPSPKR
NLT-------------------------MKDGNINDVNSHKHLGLTLQH------DCSWT
DHVNCIAKKVAPMVN-CLRGFKYRLSRRTLQTMYKQYILPIFDYCCHIWDNCTKQQALTL
EKLNLDALRTI-----------------------------
>QXJH01001664_7620777970
HPLIFNDVVSD-----DLDDITDSLNDYFTRKS-VENPESTPPNIN-IKTINSLSEIK-L
INSEVYDISKSVNAVKATGPDGVGNRILKLIAVSISPLLTELFNLSLQQRVFPAVWKEAS
VIPIHKKGSVNDCK-------------------------------------NYRPVALTS
CVSKIFERCIFKHVFNY-------------------------------------------
LRGNNILSNLQ--------------SGFIPGVSCVN------------------------
-------------------------------QLTYLYNFIAKGMDEGKEIRAVFCDISKA
FDRVWHKGLVHKLKS-CGIDGSLLQWFKSYLEYQ--SQRVVIN---------GYSSNINP
VKAGVPQGSVLGPLLFLVYINDIVEGINS----------------------------NIR
LFADDTSIYVIIDDPYVAAFSLNNDLLEIANWAKTWKIDFNPFKTKTVLFSRKPNSNPHP
SLF-------------------------FNDVRTEEMSSHKHLGITLQN------DCTWD
IHINDIVNRVNPMIN-CLRSLKYRLTRNTLNRMYTSFIIPIFDYCSHIYDNCTKTQATIL
ENMHLDALRTI-----------------------------
>QXJH01001732_8411085579
LGDSVQIAQSFQSFFFDKIEQIRKPMIETST-DDQDSIS------SCDQQALVLFDSFTE
FPEDEIMKLIRKSKPTSCVLDPIPTPLLLENIDILVPVFTNMINTSLRLGIMPTPFKSAI
VKPLLKKSNLDPDE-----------------------------------LKNYRPVSNLT
FMSKVIERAVGDRLSQH-------------------------------------------
LMHHDLYEPYQ--------------SAYRKDHSTETALVR--------------------
-----------------------------------VFNDLRLSVDNNMTSLLVLLDLSAA
FDTIDHSRLLSRLRNNFGIDGIVLDWFTSYLTNRHQAVFID-----------GCSSDNVH
LQCGAPQGSVLGPVLFTLYTKDLGTPIDQFQ-VSRQLYAD-----------------DTQ
LHNSFKPNPTD-VHSATDHTAECCDQIK--SWMFTNKLKLNEDKTECLLVGTTPRREQT-
---NIKS-------------------FHFGETTVPLSNSVKDLGVTVD------------
------------------------------------------------------------
----------------------------------------
>QXJH01001764_9665399040
VT-TEKLANTFINFFTEKIQRIRDALNTSNDNMGSNAACV--VKP--AKPAMTHLTCFSP
ISKDEVGKLLTKSPTKSCSLDPCPTWLLKQCQGVLLPILTSMVNQSLAQSKVPEALKEAL
ITPLLKKPSLDQEV-----------------------------------FKNYRPVSNLP
FTSKLIERVVAAQLQKH-------------------------------------------
MQDNNLGEVMQ--------------SAYKTGHSTETALLR--------------------
-----------------------------------VQNDLLHAVDTKGSAILVLLDLSAA
FDTIDHSTLLKTLELHVGVTDDALSWFASYLTGRHQSVIID-----------GVRSDRRE
LKFGVPQGSVLGPILFTIYTLPVGTIARSHN-LSFHLYAD-----------------DTQ
LYLGFKPLSTSSVSDTFQRITDCIVDIKC--WMTSHFLKLNDDKTEILIISSKQMQSKL-
--QVPA--------------------IHIGDSIVKPNSQARNLGVIIDS------TFSLE
NHVSNICKNAYYQIRNIRHISRYVDK-VSVKCLLQAFVISRLDYCNSHLHGIQQQHLDKL
QRVQNTAARLITRSQMRDHITPVLKEL-------------
>QXJH01002000_c3332231766
IPPLKQYPNDNDPSLFSDIDKAEFLINFFASISCVN-DENMAPPQFGRRTKSTLEFISVT
KQ-EITDIIKCLPLNKAAGPDRISHKLLKETAHSINAPLCLLFELSLRKGAYPSEWKLAH
VMPVFKKGDKTKAS-------------------------------------NYRPISLIS
CVGKLFERAVFKHISNY-------------------------------------------
FNENKLLYKYQ--------------AGFQAGSSPVH------------------------
-------------------------------QLIEIYHQICQALDDKDQYCMVFCDVSMA
FDRVWHGGLIHKLEM-YGIKGRLLEWLCNYIYNR--YQKVFVN---------GALSKPRL
LQAGVPQGSVLGPFLFIVYVNDIADDLDC----------------------------ITR
LFADDTSLGKASGNLNRIETSLNINLRRLNDWANKWLISYNPDKTE-ILFSLKDDIYLIN
LLF--------------------------DDKIVKTVEDHKHLGIILSS------NGKWS
SHVSNIVSKTSKMIYSMRKL-KYILTRNTLLKIYTVFR-PHFEFACEVWDGCGKELSLKL
ERLQMEAARIITGLPKY-----------------------
>QXJH01002618_1601318184
GTIIFNDTICN-----DPEEIANVLNNYFITQSTIADPNRDLPDTE-FPCSPKLTNIT-L
TRDDVRDILMSLDTSKATGPDGIGNKILRYTANSLTSILTKLFNLSLSLSIFPSPWKEAS
VIPIHKKDSVHDCS-------------------------------------NYRPVALTS
CLSKVFEKCVFKYVFNF-------------------------------------------
LRDNDLMTNLQ--------------SGFMPGDSTTN------------------------
-------------------------------QLTFLYNFIAKALDEGKEVRAVFCDISKA
FDKVWHRGIIYKLKT-YGIQGELLQWFEHYLENR--VQRVAIN---------GYKSDKKT
VLAGVP-GSVLGPLLFLIYINDIVCDVDS----------------------------NIR
LFADDTSLCVIIDDPSVAATCLNKDLDRISQWARKWQVTFHPNKTETTQFSRKTKPSLKL
NLF-------------------------MNGTIIKEVKSHKHLGLTLQS------DCTWN
DHTNDIVRKVRPMIS-CLRSFKYRLSRKTLDIMYKSYILPIFDYCSHIWDNFTSEQSRSL
ENLHLDALRTI-----------------------------
>QXJH01002618_c120049833
PSIVSNNIVYD-----NEQDIADVLNSFFSEQSQVADPNADLPDFEPREIDHPMSSIT-I
SNGDVRDILLSLDTSKAMGPDGIGNIILKLTATSLTPLLAKLFNISLRNKTYPTSWKLAS
VIPLHKKGDGHDCS-------------------------------------NYRPVALTS
CVAKVFEKCIFKYVFNF-------------------------------------------
LRDNNILSNLQ--------------SGFMPGDSTVN------------------------
-------------------------------QLTYLYNLSQVPTKERK--SERYSVMVKP
LTKFGTK-VLFINFT-LMVYREN-FWFESYLDSR--MQKVVIY---------GYSSGIKS
VEAGIPQGSVLGPLLFIIYINDIVDGIDS----------------------------NIR
LFADDTSIYAIIDDHITAAAIINNDLAKISDWARKWQVSFNPSKTESITFTRKTKNYARP
NLL-------------------------MHGETIKEVDNHKLLGITLQS------DCSWK
VHIGDMVKKISPMIN-CLRSLKYRLSRKTPNTLYNSFILPLFLITAVIY-----------
----------------------------------------
>JAWQFJ010000023_2423_38
IETWKQYFKNLFN-YDKESTDITLDS-------ESVHDDMLDSPITSQEVDMAIAKLRRD
KAPGLDEIPG-------------ELIKLAKKL--LVPYFGQLFNKIYDTQTFPDEWSRSV
IVPIHK-RGSTVDP------------------------------------SNYRGISLLS
IVSKVFTFVLTRRLQNWMDENNKHC-----------------------------------
----------------------IEQAGFRR-EHSTIDHIF--------------------
--------------------------------TLHAMISKNVYGGGRGKFYVAFIDYTKA
FDSLERPHIWQALDKAGISTKFINMLKAMYDTVQTCVRWED------------SISDFFE
CPIGTKQGSSESPTLFSLYITSIADYVRKH-GRHGVQMQNG----------------REE
IFLLIFADDIALLSTTPVGLQTQIDN--LIHASEQIGLKVNITKTKAMVFRRGGFLTQRE
KWYINGSKLE-------------------------VVNSFRYLGYTFTTRLSNSGALDSA
TTKVKQKTVLLLKMLRTLYSHTPKLYFKMFDAQIQPLLLYASELWGLQEHSNIEKAHMFA
CKRFLKVDVKTPNHLVYGETGRFPLKINSTIRAIKYWLKL
>JAWQFJ010000030_2430_73
------------------------------------------------------------
-------------------------------------------RQHERSSKENRRIYEVH
TGMKVKHRKCVIMK----------------------------------------------
------------------------------------------------------------
--------------------------GQRSGNNWSKHDKT--------------------
---------------------------------MNTQIDIQESPLPTYPREGSYRYLGHD
INLTGSAEKDQVEQIIEEFQNTMDKIDRAPLPIAAKLQAIN-------------------
---TMALTKLNFYFPNCHFTEKSLDKVEN-------------------------------
---------EIIEMIRSWMGLNKSSNQDFVFAPRTEGGLGISDPRIAYYTKKLSFYLSVL
NSDDPQV---------------------------KNTARTSLELHMQKRKIEPAYNEENF
AGYQTDEKYLMRKKSKVNWPKSQWIYF---------------------------------
----------------------------------------
>JAWQFJ010000144_3104_82
-------------------------------------------------YDGHIFSCFDP
VSHKYIRDLIIKSPTKSCILDPIPTSLTKQHLDDLVPLITDIVNASLSTGSVPAQFKRVV
VTPLLKKPSLDCNV-----------------------------------LKNYRPVSNLS
FISKILEKVVLAQLQKH-------------------------------------------
LADNDLLDACQ--------------SAYRKGHSTETAVLS--------------------
-----------------------------------VLDGLLVNADEKRVSLMALLDLSAA
FDTLDHAILLKRLELSFGFRGTVLDWFASYIHDRSQSVIVD-----------GVMSAPTP
LVFGVPQGSVLGPVLFTLYSQPLSDVISRHE-CDFHKYAD-----------------DTE
LSKSAQIGDF---SSVQSDIETCVDDVL--SWMNSNKLMLNTDKTEVLPVGAPSRL----
GLVGSES-------------------TVIGGSSIPFKSSVRYLGVHIDQ------TLSMH
DQISSTCRACFLELRRIASIRQYLSD-TTCARLVTARITSRLDYCNSVLAGLPAEQLNRL
QRVQNSAARLVLMKGKRDHVTPLLKHLHWLPVNFRCQYKI
>JAWQFJ010000146_3106_14
------------------------------------------------------------
------------------------------------------------------------
------------------------------------------------------------
---KCLKPVWRVYKLN--------------------------------------------
------------------------------------------------------------
------------------------------------------------------------
-------RLRHKLHH-YGIVGQIHAWIREFLSDR--QQAVVVD---------GATSRPAP
VESGVPQGSVIGPALFVLYINDLPDGLTS----------------------------TSR
LFADDTLCHKTISSA-SDKQALQEDLNRLAEWEQKWLMSFHPEKCQTLPVSRKK--NPTK
CSYKLHG------------------------HTLSTVKEAKYLGVTLSH------DLKWD
THVLNVTNKANQMLNFLRRNLRVG-SQEARQRAYSALVRTPMEFASPVWDPYHSKDVDRL
EAVQCRAARWVVNRHRKTSSVDTMLEHLQWPTLQERRRKA
>JAWQFJ010000190_2670_59
------------------------------------------------------------
------------------------------------------------------------
----------------------------------------------------------VP
LLA---------------------------------------------------------
------------------------------------------------------------
------------------------------------------------------------
---------------------TSVSFFRSYLTHRSQCVYVN-----------GSYSWRRL
VKSGVPQGSILGPLLFSLYINDLPLSISNES-IKCTMFAD--------------------
---DTIISVSDRSINSIQCTLN-VTLDDLQKWCSSNRMVINPSKTKCMILTTRQKRQRQS
L--TIN--------------------LMLENEIIEQVSEHRVLGIIVDE------QLTWE
QHVNSLCKTIAKNIFLLSKLRHFVTTNACIMFFHAHINS-HINFASVVWDGSMAVHLNKI
KSLYRRAAKVTISDSTLSTDEKIKNLGLLPFQKHLVLNKC
>JAWQFJ010000199_2679_54
------------------------------------------------------------
------------------------------------------------------------
--TRISLQTIDRSQ-------------------------------------------TCP
LFPKLLRKKVLSQLMSH-------------------------------------------
LETNNLCNPLQ--------------SAYRAGHSTETVLLR--------------------
-----------------------------------VVNDILSALDNDKLLILLLLDNSAA
FDTIDHSVLMSRLETVFGIRSTALQWFQSYLQDRTQYVSVN-----------NLSSPPSP
LLYGVPKGLVLGPVLFVLYTTPLSTVIQQHA-VNNYIFAD-----------------DTQ
LEQACKPTES---QELVHTLEKCSSDIK--AWMSTNKLKLNDEKTEALLFSGSAAV----
NPTPPST-------------------ITIGSTEITFSDSARNLGFIMDS------HLSMK
QHIAKVRQTCYYEIRRIGSIRKFLTV-EATKTLVTSCILSRIDYCNSLLIGCPDTTLQPL
QKVQHCAARLIYRVHHRQPCTPLMINLHWLPVSDRIDYKA
>JAWQFJ010000220_2700_2
------------------WMTQYPSGALPSFSSARLRLQ------DHPQYEPCDLDPVP-
------------------------TPLLVECIDEIPPVLTQIINDCFQTGTFPSVFKQAI
VKPLLKKQDLDPNK-----------------------------------LSNYRPVSNLS
FLSKLLEKLALQQLLEH-------------------------------------------
VSQYDLLA--------------------LAHHSTETALLR--------------------
-----------------------------------VLNDLLVASDDSKVS---LLDLCAA
FDTIDHGILLIHLRNVFGIENLALSFLHSYLSERRQTVSIS-----------GFASDPTP
LKYGIPQGSVLGSLLFLLYTQPLSNVIDSHS-VSHSEFAD-----------------DTQ
LYNSSHPSQIH---SLLSTSEHCISDVK--RWMTLNKLQLNDSKTEALLVGGGG------
ELDQALK-------------------LTIGHSDIVFSQSVRNLGVMFDD------DLSIE
ISFQQSLSVSIL------------------------------------------------
----------------------------------------
>JAWQFJ010000235_2715_38
--------------------------------TVLRLPRRMNYSILREEVETAVKSLKKG
KSAGVDNIPG---------ELIQAG------GDAMTDALTKICNKIWQTGDWPTPWTQSL
VITLPK-KGNLQMC------------------------------------QNYRTISLIS
HPSKVMLKVLLNRLKPQAEKIIAEE-----------------------------------
------------------------QAGFRPGRST---TEQ--------------------
--------------------------------IFNLRVLCEKHLQHQQDLYHVFIDFKKA
FDRVWHAALWATMRSYNISSKIIKVVEHLYDRATSAVLFNG------------TTGEWFR
TTVGVRQGCLLSPTLFNLFLERIMTDALAD-HEGSISIC------------------GRK
ITNLRFADDIDGLAGSEEELTSLVE--HLDKTSQAYGMEISAEKTKVMTNNPRGFKMEIK
VKG--QKLEA-------------------------VNN-FKYLGSIVTDEGS--KPEILS
RIAQTTAALAKLKPIWRDRNITLASKIRLMRTLAISVFLYACESWTLTSELQRRIQALEM
RCYRKILNISYKDHVTNEEVSNRIRRAFGQYEDLLSIVKS
>JAWQFJ010000236_2716_42
SSPSSPLSSLPQKFCDFFVSKVSDIRSNVDTSAGTGASE------DPVSFSGTPLLQFSS
VEASVVLKTIRSMTPTSCDLDPVPTSLLLECIDDILPVLTQIINDCFQSGTFPSVFKQAL
VKPLLKKQDLDPNK-----------------------------------LSNYRPVSNLS
FLSKLLEKLALQQLLEH-------------------------------------------
VSKYDLLARFQ--------------SAYRAHHSTETALLC--------------------
-----------------------------------VLNDLLVASDDSKVSLLALLDLSAA
FDTIDHGILLSRLRHVFGIDNTALSFLKSYISERRQTVLIQ-----------GIASDPAP
LNYGVPQGSVLGPLLFLLYTQPLSNVIDSHS-FSHSEFAD-----------------DTQ
LYNSTHPSQIQ---LLLSASELCISDVK--QWMTQNKLKLNDSKTEALLVGGRG------
EFDQALK-------------------LTIGQSEIEFSKSVRNLGVMFDD------DLSMR
VHVNKVCQLAYYELRKIGTIRHYLSQ-QATQTLVTSLVLSRLDYGNSLLAGIPGTLLNKL
QKVQNTAARLIFRCPKRTPTSKLLRALHWLPVAQRIEYKL
>JAWQFJ010000294_454_18
---------------------------------------SLHLHPLMICSRKATNSFPSR
KATEANGVTY---------------DTVKRQRRRLVPLFTAIANACLMNRRVPINWKHGV
VTLMPKKNGNPSSI------------------------------------DDWWRISLHL
TSYKLFMKLLVHQH----------------------------------------------
------------------------------------------------------------
-----------------------------------LRSSITYFLHSS---LSGFVDIRDA
FGSTDHQFMIKELVDAVYPQAFIEITEDIYKQSSFQVNSVE------------RLTKSKQ
QSKGTIPGCPWNVITFQQGTDKWLRWTEHPY--PDTFHPDT-------------------
--VQG-------------------------------------------------------
------------------------------------------------------------
------------------------------------------------------------
----------------------------------------
>JAWQFJ010000297_457_13
------------------------------------IWKKP--LIKCG-----------V
AGR-----MYKWIA-QYLHNRKAR------------------------AQIKQHSSKKKV
LKEGVPQGGV---------------------------------------LSPTLFLVFIK
DIIHSMPKNVRGAIY---------------------------------------------
------------------------------------------------------------
------------------------------------------------------------
------------------------------------------------------ADDLAL
WCSEEYISTANYRLQLALQQIEAWTKSWLVKINERPHTPSL---------------PSPH
KTKR--------------------------------------------------------
------------------------------------------------------------
------------------------------------------------------------
----------------------------------------
>JAWQFJ010000318_478_63
------------------------------------------------------------
TSAKETGEIY-----------------LTGNMS---------------------------
--LSP-----------------------------------------------WRPISLLN
TKYKIFMKLVQQRMTPWIVETQRLS-----------------------------------
-------------------------SRQKGSMPRNGRQEH--------------------
--------------------------------VFCLKTDIVDFLHRSSTFFACFVDIRDA
FGSIDHETMIRELIDAGYPEQIVSMTQDIYHD----------------------------
------------------------------------------------------------
------------------------------------------------------------
------------------------------------------------------------
------------------------------------------------------------
----------------------------------------
>JAWQFJ010000325_645_27
------------------------------------------------------------
----------------------------ISHSYIYN--------LCIINHTFPDEWKIAK
VIPLPKMKTPLN-------------------------------------IDDLRPISILS
ILSKPLEKHIHKHLMAY-------------------------------------------
LDQHDLLYSLQ--------------SGFRPKHSCHTALTR--------------------
-----------------------------------LIDSWLCAINRSQLIGSIFLDLKKA
FDMVHHDILIEKLSLYLNGC-NTVKFFQSFLKDRQQYVYFN-----------GHASFCGH
LQVGVPQGSVLGPLLFCLFINDLPLHISDKE-VTCDMFAD--------------------
---DVTLSTSGVRTEYVAVKLQ-RSLDEIRSWCSSNHMVINPSKTKYMVITTRQKHQLYP
L--SLPL-------------------VLD-SLRIEKIVEHKVLGVIIDD------HLGWQ
SHIDYICKKISINLFLLSKLRHIVDVQTCKIFFHAHILS-RVNYASTIWDGCSDANLKRP
KSLY------------------------------------
>JAWQFJ010000325_645_49
FRSLCETRLNAEALDGGDDPVGSFTTMLTEIAHLSIPQTSTAPRRVHR----PWFNQDCR
EAICRRNKALRLFRRNPCPENLRRV-RELRALARR------------TIRAARRQSWREY
VSKLSSR---------------------------------------------TPIRKMWE
MVRKISGKFVSSSVSHLSVDG---------------------------------------
------RTVDSTPEIANALAATFSLNSSISFCNPSFQRIKAEREKVDLR-----------
-----------------------------------FESDDSEVYNVPFSLRELLDSLKNA
HDTSPGPDGIHYQMLKHLPKPSLKLLLEFFNTIWSSGSFPPSW---------RESIVVPV
LKPGKDPKDPVSYRPISLTSCVCKTLERMINARLVWFLEKH---------------GVLS
DVQCGFRKRRSTADHLVRLESLVRDAFLRREHCVGVFFDLEKAYDTTWRYGILSDLHAMG
LRGRLPH-------------------------FICNFLRDRSFRVRVGPVLSQLYPQEMG
VPQGSILSVTLFIVKINSIVECLPPGINSF-LYVDDFLIVYHAKSMDFIERQLQLSLNRL
VDWSSSNGFKFSSSKTVCMHFCACRKLHPDPVLLLDAFPL
>JAWQFJ010000360_680_51
QTNDQEGQKRRWVEHFEELLNRPAPHDPPDIQPADRDLSIDCGAPAKEEIRRAIMKLKSG
KAAGPDGIPA--------EALKADVETTV-------EMLHPLLKKIWEEEQVPTEWKEGY
HIKLPR-KGNLSSC------------------------------------SNYRGITLLS
IPGKVFNRILLDRMKDVVDGQLRDQ-----------------------------------
------------------------QAGFRKDRSC---TDQ--------------------
--------------------------------IATLRIILEQSLEWNSPLYVNFIDYEKA
FDSVDRASLWRLLRQYGVPEKITSIIRNSYEGLSCRVVHGG------------QLTEAFQ
VQTGVRQGCLLSPFLFLLAIDWVMKTSTAGKRNGIQWTL------------------WSQ
LDDLDFADDLALLSHTQQQMQEKTSI--VADNSTRLGLNIHKGKSKLLKVNSTNTSP--I
TLNG-EALEE-------------------------VDD-FTYLGSIVNKQGGT-DADVKA
RIGKARTAFLQLKNIWSSRYLSIKTKIRIFNTNVKSVLLYGAEAWRTTVTTNKKIQTFIN
TCLRRFLQIRWPEKISNEELWQRTNQQSADQEIIQRRWRW
>JAWQFJ010000377_697_42
LQTLYEHFKDVFSYTSSVN--HDVCVQ--TVSNIDLDDSSVNSPISRAEVVNALRRLKSG
AAAGTDDVIA-------------EMLKSTEQL--LLPFLLRLFNAIFDSGVFPDVWSEAI
IVPIYK-RGSHDNP------------------------------------DNYRGIALSS
TFSKVFTHIICCRLQSWADQHELIR-----------------------------------
----------------------EEQAGFRK-GYCTVDNIF--------------------
--------------------------------VLQSIIGKY-LNKHRK-LYVGYVDFKKA
FDMVNRDVLWKVLRKNGLKGKILNFLKAMYRSVQYCVRGRN------------GHTDFFE
CSSGLKQGCKLSPILFSYFINTLIDEISAN-SKHGIQLAPN----------------TPV
LSALLFADDVALLSDTVVGLQNQLNC--LKTAADRLGLMVNTEKTKVVVYRLGGHLAKHE
RWYLGEVRLE-------------------------VQSEYKYLGNMLSAKLCSNVTQNDL
AGRAKSALLLLIRSLRKIRQVTPDVFFRLFDSQIQPILLYGAEIWGMDECHTVESVHLHA
IKSFLNVSSRTPNAMVYGDTGRFPLWVNAKLRSIRYWLRL
>JAWQFJ010000426_346_69
IETWAQHFRNLFALNVCDSTNSFTGDQ----HDGAVIDEDLDASITEGEIMWAIRKMKGG
KAPGGDEIPS-------------DLLKLAGRQ--VVPFLTDFFACLYERQYFPRKWGRSV
IVPLFK-AGDKLDP------------------------------------SNYRGISLLS
VMSKVFLSILTERLKIWAEENNKIS-----------------------------------
----------------------FEQAGFRS-EHSTIDHVF--------------------
--------------------------------TLHSAIIKSVYGRGRGKMYAAFIDYKKA
FDSVDRACLWKILLKMGVSTKFINMLKAVYSQVHACVRWNS------------THSELFD
CPVGVRQGSSESPIIFSLYISHVAEYVRKL-GQHGVQFLPG----------------NRE
IFLLLFADDIVLLSTTPTGLQNQIDN--LVRISRQLGLSVNLEKTKVMVFRRGGHLAKGE
KWVLDGKQLE-------------------------VVNRYRYLGYMISTKLSISVALEHQ
TVRAKQKVVQLLKTMRNLHSLNTFIFFKLFDAQVTPALLYGSEIWGLSKRVDTETTHMFA
CKRFLNIDVRSPNAMVYGETGRYPLTIDALLRAIKYWFKL
>JAWQFJ010000451_371_23
--------------------VKCMLCLKRIMVEKGEDLDVSLDPISRAEVVRAIRRMKSE
KAPGPDNIPP--------EALKADPGATA-------DMIG-LLQEVWEREEVPEEWKTGH
IVKIPK-KGDLSNC------------------------------------QNWRRIQLLS
LPEKVFTRVILERIKEAVDTRLREK-----------------------------------
------------------------QAGFRAGRSC---TDQ--------------------
--------------------------------IATLRIIIEQSLKRQSPLYVNFVDFKKA
FDMVDRVTIWRILRHYGIPQKIVSVIQNLYEGTSCRVVNNT------------DLSPPFA
VNTGVRQGCLLSSSLW--------------------------------------------
------------------------------------------------------------
------------------------------------------------------------
------------------------------------------------------------
----------------------------------------
>JAWQFJ010000623_1583_12
------------------------------------------------------------
------------------------------------------------------------
------------------------------------------------------------
------------------------------------------------------------
------------------------------------------------------------
------------------------------------------------------------
------------------DNTITSIIRNSYEGLSCRVVHGG------------QLTEAFQ
VQTGVRQGCLLSPFLFLLAIDWVMKTSTAGKRNGIQWTL------------------WSQ
LDDLDFADDLALLSHTQQQMQEKTSI--VADNSTHLGLNIHKGKSKLLKVNSTNTSP--I
TLNG-EALEE-------------------------VDD-FTYLGSIVNKQGGT-DADVKA
RIGKARTAFLQLKNIWSSRDLSIKTKIRIFNTNVKSVLLYGAETWRTTVTTNKKIQTFIN
TCLRRILQIRWPEKISNEELWQRTNQQSADQEIIQRRWRW
>JAWQFJ010000642_2242_13
WQGLQSVTNFKKKGTCADASDKQLPDKLNEFYARFDRKNTAPVTVTPPDPASPLPPPFIV
EESAVRKLFKKQNSRKAAGPDGVSSSTIKHCSEQLAPVFTQIFNSSLEQSVVPSGFKRST
IIPVPKKATVASLN-------------------------------------DYRPVALTS
VVMKVFERLVLKHIQSV-------------------------------------------
--TTDRMDSRQ--------------FAYRTNRSVDDAVALAIHF----------------
--------------------------------------VLQHLESPNNYARLLFVDYSSA
FNTIVPQRLFDK-LLTLDLSPSICHWVLDFLLRRPQAVKIS-----------DLTSQTLI
LNTGAPQGCVLSPLLYCLYTNDCVSHHE----------------------------SVQL
IKFADDTTVEGAISNSD-ESHYRREVDCLVSWCGENSLELNTTKTQEMIVDLRK------
-------------------NPTPIVPLMIGGQAIEIVDCFKFLGTLISS------DLSWG
NNIDGIHKSAQQRLYFLRQLKKFGLSPEIMLQFYRAVVESVLTFSICVWFGGATQQQKDK
LERVVHAAGRIIGRDLPSLASIYAQRIVRKSRKIVADPSH
>JAWQFJ010000680_2280_69
------------------------------------------------------------
-----------------------YLLFFSYF----------------------------I
LVCYYXXXX---------------------------------------------PITLLN
VIYKMASGCIANNIKRHIS-----------------------------------------
----TLVGKEQ--------------RGFLKG-------RYIYD-----------------
--------------------------------------VINYTKEQKKKGLLLIGDFEKA
FDSIYPKFIEKCLSYFGFGKSLITWVKTLNNGANACVVQND------------HKSQFFP
VMRGTRQGDPLSCYI---------------------------------------------
------------------------------------------------------------
------------------------------------------------------------
------------------------------------------------------------
----------------------------------------
>JAWQFJ010000739_2579_43
------------------------------------------------------------
------------------------------------------------------------
------------------------------------------------------------
------------------------------------------------------------
------------------------------------------------------------
------------------------------------------------------------
--------------------------------------KVRVG---------NANSSVAN
VLSGIPQGSILGPVLFTVFINDLPEGLQS----------------------------SCK
VFADDTKIYDKSKNC-S---QVQGDLKRLERWSDVWNLYFNVES-KVMHLGENNPCVKYT
MKMGKED------------------------LNLTVCNEERDLRVTFDP------KLSFD
PHIQASINKANQMIGVIRR----------FEPLYI-------------------------
----------------------------------------
>JAWQFJ010000784_2624_58
------------------------------FSSAFAQS------------CFGTLSLVS-
------------------------------------------------------------
-HARPQLCDLDPDK-----------------------------------LSNYRPVSNLS
FLSKLLEKLALQQLLEH-------------------------------------------
VSKYDLLARFQ--------------SAYRAHHSTETALLR--------------------
-----------------------------------VLNDLLVASDDSKVSLLTLLDLSAA
FDTIDHEILLSRLRHVFGIDNTALSFLKSYISERTQTVLIQ-----------GIASDPAP
LKYGVPQGSVLGPLLFLLYTQPLPNVIDSHL-FSHSEFAD-----------------DTQ
LYNSTHPSQIQ---PLLSASELCISDVK--QWMTQNKLKLNDSKTEALLVGGRG------
KFDQALK-------------------LTIGQSEIQFSKSVRNLGVMFDD------DLSMR
VHVNKVCQLAYYELRKISTIRHYLSQ-QATQTLVTSLVLSRLDYGNSLLAGIPDTLLNKL
QKVQNAAVRLVFRSPKRTPTSKLLRALHWLPVAQRIEYKL
>JAWQFJ010000799_2639_32
------------------------------------------------------------
------------------------------------------------------------
-------PSAISSN------------------------------------SAWNGK----
------------------------------------------------------------
------------------------------------------------------------
----------------------------------------DSCTS---NLWT-----EKA
FDSIHRESLWGVLRSYNIPERIVLLINSFYNNFLYRVGDS---------------KNTFQ
MKTGVRQGYAMSASFFNLVIDWVMRRTAENQLRGIRWNP------------------FSS
LEDLDFADDLALLSHMHQHMQKRTSR--LNTFAQQVGLRINQKKTEVMTLNVPNPSP--I
TVTR-KDFPT-------------------------SEE-FT-------------------
------------------------------------------------------------
----------------------------------------
>JAWQFJ010000804_1284_23
PPPLYPSTCPCSLHPTPPLPETSKQSSSTQSQAEDFCNERLPHDAAFHIPTVTSHEVMQY
IFQLSSKRSTDLDGISSHLLKISLPAILPSLTHIYN-------LCIR-NSIFPSRLQQAK
VIPLPKSKTASV-------------------------------------PDDYRPISILP
LISKPLERHVHKHLFSY-------------------------------------------
LDQFDLLYHLQ--------------SGFRSHHSCQTALSF--------------------
-----------------------------------LVNDWLSAINNHELSGTIFLDLKKA
FDLVDHEILLDKLSMYLKNP-TSVSFFRSYLTHRSQCVYVN-----------GSYSSRRL
VKSGVPQGSILGPLLFSLYINDLPLSISNES-IKCTMFAD--------------------
---DTIISVSDRSINSIQCTLN-VTLDDLQKWCSSNRMVINPSKTKCMILTTRQKRQRQS
L--TIN--------------------LMLENEIIEQVSEHRVLGIIVDE------QLTWE
QHVNSLCKTIAKNIFLLSKLRHFVTTNACIMFLHAHINS-HINFASVVWDGSMAVHLNKI
KSLYRRAAKVTISDSTLSTDEKIKNLGLLPFQKHLVLNKC
>JAWQFJ010000819_1299_27
------------------------------------------------------------
------------------------------------------------------------
------------------------------------------------------------
----SAQPSTPPSIR---------------------------------------------
---------------------------LLTKTSCHTALSH--------------------
-----------------------------------LIDTWLHAINTSKVIGSVFLDFRKA
FDMVHHGILLDKLALYFHGH-TTVKFFQSFLDNRQQCVQFD-----------GHVSKYGI
LKAGVPQGSVLGPLLFCLFINDLPLHVTDRK-VSCNMFAD--------------------
---DTTLTTADSSTETVADKLQ-KSLDEICCWCLSNHMVLNPSKTKYMVITTRQKHQLHP
---LSLP-------------------LSLDARPIEKVKEHKVLGVMIDE------QLDWN
SHINLMCKKISSNLFLLSKLRHFVDTETCKIFFSAHIVS-HINYASALWDFFS-------
----------------------------------------
>JAWQFJ010000840_1320_5
PSLPLSLSLSLSLFLSLSVSVSLS-------LSLSLYTKISDAAIREEEVRYAISRISHK
RAPGIDDVPG-------------DYLKLACSY--ISPFLTALFNFLFEKQYFPKSWSKAV
IIPIYK-SGEKSDP------------------------------------ANYRGISLLC
SVSKVFMSVLTSRLRDWAEKNSKFC-----------------------------------
----------------------NEQAGFRK-DHSTIDHIF--------------------
--------------------------------TLHCMAVKHVYGRGRGKLYVAFVDYQKA
FDSVDRCCLWTVLGKLGLSTKFLDMLKAVYLHVQACVRWNG------------TLSDTFD
CPIGVRQGANESPIIFCLLMEYIAEYIRRR-GRHGVQLLPG----------------SVE
IFSLFFADDVVLLSTTPAGLQRQIDN--LYYVSGELGLAINTKKTKVMVFRKGGFLARRE
RWNLGGTELE-------------------------VVNQYKYLGFVFTTKLSVASALDLQ
VVKAKKKTVQLLRTMWSLNTLNTNIFFRLYDAQVQPSLLYGSELWGLDRRLCIERAHLFA
CKRFINVDVKSSSTMCHGELGRYPLYINTLVRAVKYWLRL
>JAWQFJ010000875_1355_21
--HMVKSLPGSFQFAGPVHPPEIVEFA--TVS-SEEELSFLNADITDDEIVTAIKKLKG-
---GQDEILA-------------EMLKCTSQS--FIPTICTFFNLIFSKGQYPKAWTNSI
IVPIHK-KGDPTNP------------------------------------DNYRGICLTS
IFCKVFTSILTERLMSWAEANDLIV-----------------------------------
----------------------EEQAGFRR-GYSTVDNMF--------------------
--------------------------------ILHSIVQKY-LARRRK-LYTAFVDFKKA
FDSVDREALWEVLRMHGMRGRMLKMIQGMYSSVWYCVRCNG------------QCTDRFE
CKRGLKQGCKTSPIIFSLLITYVAKMVIQN-GKHGVQLIPD----------------FAA
VYLLLFADDIVLIADTPIGLQNQLSV--LVEEASKLGLVVNSDKTKVLVFRNGGFLAEHE
KWVLDGKRLE-------------------------VVNEYKYLGAKFSTRLSYKTLQLDL
VERAKAGLLQVIRCVKKLGDVSPNVFFKLFDAQISPILMYSSELWGLYDCSNVEIIHLQA
LKRFLHLPTQAPNVITYGETGRFPLFINARIRAIKYWLRI
>JAWQFJ010000892_812_2
------------------------------------------------------------
------------------------------------------------------------
--------------------------------------------------KNLRPVSNLS
FVSKLIEKVVLSQLSAH-------------------------------------------
LTSNQLFNPLQ--------------SAYRPGHSTETALVK--------------------
-----------------------------------IVNDLLRSLDRGEVSILALLDLSAA
FDTIDIAILISRLEFVFGVSDSALNWFSSYLSNRTQTVSIN-----------NN---TSL
LRYGVPQGSALGPVLFVLYTTPLADIMTAHS-VLHHSYAD-----------------DTQ
AQKSGDPKS---FDTLMHSMQACVLDVV-----------MDDIQ----------------
------------------------------------------------------------
------------------------------------------------------------
----------------------------------------
>JAWQFJ010000899_819_34
------------------------------------------------------------
------------------------------------------------------------
-----------------------------------------------------------S
LP----------------------------------------------------------
------------------------------------------------------------
------------------------------------------MVYWQSPLYVNFVDFKKA
FDMVDRATIWRIFRHCGIPQKILSVIQNLYEGTSCRVVHNT------------DLPPPFD
VNTGVSQGCLLSPLIFSLVIDWVMKTVTDQPR-GIQWTL------------------IGK
LEDLDFADDIGLLSHTHGHMQAKTER--LHDIAKTTGLEINVPKTKSLRVNASREAP--I
TIDG-QAIED-------------------------VDR-FTYLGSVVSKTGGT-DEDVRA
RIGKARHAFVTLKPVWRNESLSRHTKLRIFNTNVKSVLLYGSETWRRTKSIGHKLQVFIN
TCLRQILRIRWPERISNKELWQRTRQEPIVNAIQRRKWKW
>JAWQFJ010000929_849_10
DDVNDCNNHFLSVAEKLFPRDSNHNFQSETAYLQEFCQERLLSSLE-FEIPLLAVHEVGR
FIEKLNSKTTGPDGINSFLLKLSLPYVIDSLTYIYN--------LCIIKQNFPDEWKKAK
VIPLPKVKTPTS-------------------------------------LDDFRPISVLS
ILSKPIEKHVHKHLLAF-------------------------------------------
LDRHSLLHPLQ--------------SGFRPKHSCHTALSH--------------------
-----------------------------------LIDTWLHAINTSKVIGSVFLDFRKA
FDMVHHDILLDKLALYFHGH-TTVKFFQSFLDNRQQCVQFD-----------GHVSKYGI
LKAGVPQGSVLGPLLFCLFINDLPLHITDRK-VSCNMFAD--------------------
---DTTLSTADSSIETVADKLQ-KSLDEICCWCLSNHMVLNPSKTKYMVITTRQKHQLHP
---LSLP-------------------LSLDAEPIEKVKEHKVLGVMIDE------QLDWN
SHINLMCKKISSNLFLLSKLRHFVDTETCKIFFSAHIIS-HINYASTLWDNCSEANLKRV
NSLYRRASKLMVPNKSLSTEKKMEMLDILPLHKHLQLNKC
>JAWQFJ010000964_2334_33
------------------------------------------------------------
------------------------------------------------------------
----------------------------------------------------YQQAKITS
VVCKQLESLVRDEVARH-------------------------------------------
LVANSLLSSFQ--------------HGFVSGRSCTT------------------------
-------------------------------NLLTTLEKWTQMIDYGLPVDAIYLDYAKA
FDAVPHERLLRKVEA-MGIGGKILSWIRDFLSDR--RQRVRIN---------GVLSDWSA
VKSGVPQGSILGPILFVMFINDLPDAVES----------------------------MCS
MYADDTKLYRSVEKE-ENGVKLQTDLDALVDWADRWQMRFNADKCKVLHLGKNNSKRKYE
MRKHGSQE----------------------RVTLEETRVERDLGVQIDS------ELKFS
QHIETQINKANRLLGLIRRSYEHL-DCESMRLLFIALVRPHLEFGNVVWAPYLERDKKLV
ERVQRRATKIIPGLKDLTYEQRLVKMRLPSLCYRRTRGDL
>JAWQFJ010000973_2343_21
LRILQQPIKAELDELPTIEELKKATEQLKPCKAAGVDGIPPEIWKHGG-PALLERLHSLF
ICCWEQGRLPQDLRDAVNITLYKNKDEKSDCSNYRGIALLSIAEKILARILLNRLAPTSP
QDHLPESQCGFRANR--------------------------------------SITDMVF
VLRQLQEKCREQN-----------------------------------------------
------------------------------------------------------------
-----------------------------------------------KGLYITFVDLTKA
FDIVNRQRMWLILERLGCPPKFLNIIMQLHKDQHGQVRLNSDLSE------------PFP
IVNGVKQGCVLAPTLFSIYFSMVLNQAMDALDDGDAVYVR--------------------
---YRPDGNLFDLRRLRARTKTTNQAIRDLLFADDAAFVAHSERALQQVTSCFAEAAQLF
GLEVSLK-----------------------------KTEVLHQPAPREASHPLHIYIGET
ELRSVSQFT--------YMGCTITSDAR--------------------------------
----------------------------------------
>JAWQFJ010000974_2344_15
LQEWYNHFKNLFTLEDSVATPQNQVLL--TPRNLPFDSTDLNAAISQEEITNSLKHLCTR
KSCGNDNIIA-------------ELLKATQNL--MMPYLISLLNSIFDTAVYPELWSESI
IVPIHK-RGSYENP------------------------------------DNYRGIALMS
NLSKVFTHIINQRLQGWADQYELIR-----------------------------------
----------------------EEQAGFRK-GYSTVDNIF--------------------
--------------------------------VLHGIIQKY-LSKRKK-LYVAYVDFRKA
FDTVKRHILWSVLEENGIKGKMLNILKAMYSDIRYCVKAQQ------------GYTDSFE
STMGLKQGCKISPILFSYLINSLADEISAN-SKHGIQLAPN----------------TTD
LSTLLFADDIALLADTPIGLQNQVNH--LKTAADRLGLVINTEKTKVVVYRLGGHLSKHE
KWTIGDTELE-------------------------VVSEYRYLGNKLSTKLRTSVIQTDI
ACRAKAALMLLIRALRKVAHVTPQIFYKLFDAQIQPILLYGAEVWGSNECKLIEGVHLYA
LKKFLNVSPRTPNDVVYGDTGRFPLYVNAQMRVIKYWLKI
>JAWQFJ010000974_2344_8
------------------------------------------------------------
------------------------------------------------------------
------------------------------------------------------------
------------------------------------------------------------
------------------------------------------------------------
--------------------------------------------------TSNTSSCKPS
---VDRETIWRLLHDYGIPPAYVNMIQQLYEGATCQVIHSG------------KLTEEFE
VTTGVRQGCLLSPMIFLLVVDWVMRETTRTGRTGVQWTL------------------TQT
LDDLDFADDLCLMSQCYQHMQEKTEN--LAREAAKTGLQVNLEKTETMAVNKKQQKL--V
TLGH-KELKE-------------------------VDS-FTYLGSVVSTTGGS-DEDIKA
RIGKARYAFNTLRPVWRSTSLSTHTKLRIFNSNVKSVLLYGSETWRVTNTLTTKLQVFIN
RCLRNILKIRWTEKVKNTDLWKQAKQDPIGQQIARRKWRW
>JAWQFJ010001062_2022_35
------------------------------------------------------------
-----------------------------------------------EWSKLSAKPELSQ
LPLSSPMHLKRHSA-----------------------------------SVCLLVITNLL
TAVDFVGVMTSTALIEF-------------------------------------------
LSSHNLLPRFQ--------------SAYRAHHSTETALLR--------------------
-----------------------------------VLNDLLHAVDRDEVVLVVLLDLSAA
FDTIDHDTLIARLR-SFGISSTALNWFASYLTGRSQKVKIG-----------ESSSKDLS
LTCGVPQGSILGPLLYSIYTQPLSERIDQHG-IPHHLFAD-----------------DTM
IYMASKPDHEA-FAVNKFTVQNCCSDIK--EWMSANHLKLNEDKTEVILIGREKSR----
QLIRETH-------------------INIAGANIAFATSAKYLGVMLDQ------NLSPD
PQIRKIISSGYMHLHRIWSIRDCLTE-KTAAALVVTLVLSHLDYCNSLLTAATNGQLQRL
QRLQNSAARVVKRLPRWARITPVLCDLHWLPVRQRVEFKT
>JAWQFJ010001142_902_19
------------------------------------------------------------
-------------------------------------------------ETVSSRLQQAK
VIPLPKAKTASV-------------------------------------PNNYRPISILP
LISKPLERHIHKHLFLY-------------------------------------------
LDQFDLLYQLQ--------------SGFRSHHSSQTALSF--------------------
-----------------------------------LVNDWLSAINNRELSGTIFLDLIKA
FDLVDYKILLDKLSMYLKNP-TSVS-FQSYLTHRSQCVYVN-----------GLYSSRRF
VKSGVPQGSILGPLLFSLYINDLPLSISNES-IKCTMFAD--------------------
---DTIISISDRSINSIQCTLN-VTFDDLQKWCS--------------------------
------------------------------------------------------------
------------------------------------------------------------
----------------------------------------
>JAWQFJ010001187_947_63
------------------------------------------------------------
------------------------------------------------------------
------------------------------------------------------------
------------------------------------------------------------
------------------------------------------------------------
----------------------------------------------------------KA
FDRVWHAALWATMRSCNISSKIIKVVEHLYDRATSAVLFNG------------TTGEWFR
TTVGVRQGCLLSPTLFNLFLERIMTDALAD-HEGSISIC------------------GRK
ITNLRIADDIDGLAGSEEELTSLDE--HLDKTSQAYGMEISAEKTKVMTNNPRGFKMEIK
VKG--QKLEA-------------------------VNN-FKYLGSIVTDEGS--KPEILS
RIAQTTAALAKLKTIWSDRNITLASKIRLMRTLAISVFLYAFES----------------
----------------------------------------
>JAWQFJ010001221_2111_27
PPLSLSLSLSFFLGVCLSLSLSLSVS----------------RCLFASSPPPPLSLSLQY
IFQLSSKRSTDLDGISSHLLKISLPAILPSLTHIYN-------LCIR-NSIFPTRLQQAK
VIPLPKSKTASV-------------------------------------PDDYRPISILP
LISKPLERHVHKHLFSY-------------------------------------------
LDQFDLLYQLQ--------------SGFRSHHSCQTALSF--------------------
-----------------------------------LVNDWLSAINNRELSGTIFLDLKKA
FDLVDHEILLDKLSMYLKNP-TSVSFFRSYLTHRSQCVYVN-----------GSYSSRRL
VKSGVPQGSILGPLLFSLYINDLPLSISNES-IKCTMFAD--------------------
---DTIISVSDRSINSIQCTLN-VTLDDLQKWCSSNRMVINPSKTKCMILTTRQKRQRQS
L--TIN--------------------LMLENEIIEQVSEHRVLGIIVDE------QLTWE
QHVNSLCKTIAKNIFLLSKLRHFVTTNACIMFFHAHINS-HINFASVVWDGSMAVHLNKI
KSLYRRAAKVTISDSTLSTDEKIKNLGLLPFQKHLVLNKC
>JAWQFJ010001244_2134_7
----------------------------------------LTRPIKPGKGIIQGCPWSVI
VFQQGIDKWLRWIQQPYPDTCIPNPLQGYVDDICVSN----TEVENIKDVVRKTEAFMEA
AGMQVKHQKCGVLH----------------------------------------------
------------------------------------------------------------
--------------------------GKRTGNNGSKKDST--------------------
---------------------------------GDTQFLIQGDPLPMHSRDQPYCYLGFD
ISLTSTAATSQAAKVAEEFKTTLMKINAASLPVTVKLQAIN-------------------
---IMGSSRLNFFFSNLTFTVKCLDEMEN-------------------------------
---------EIVWLVRKWLRLNYSSNSDFVFCPRG-------------------------
------------------------------------------------------------
------------------------------------------------------------
----------------------------------------
>JAWQFJ010001264_2154_19
PEMWYEHFKNLFSSPNSVPDDYINLSR--DLPSCNDTNGVLDSPISEEEVMVALSRMKKG
KAAGTDLIIG-------------DMLRSARHL--LLPFLLRLFNEIFASGVFPQLWSESI
IHPVHK-SGDFDSP------------------------------------DNYRGISLTS
ILSKVFVHILNKRLLSWVEVNGLQR-----------------------------------
----------------------EEQAGFRR-GYSTIDNIF--------------------
--------------------------------VLYGIVQKC-LSRQRK-VYVCFVDFRKA
FDSVKRHVLWDILQKNGVQGRLLKILRAMYDSVQYCVRGTQ------------GQSQFFE
SLVGLKQGCKISPLLFSIMVNELIETVSVN-AKHGVQLMPN----------------TPS
LSILLFADDVAVFSDTAMGLQNQLNC--LKNVSNTLGLTINTAKTNVVIFRSGGYIASHE
KWYLGEETIK-------------------------ITNAYKYLGVKFTPKLCVRNTQKDL
ACRAKAALTIMIRTLRKITHVPAAVFFKLFDAQIQPILLYGAEVWGVHECEAIEGVHLHA
IKSFLNVSSRTPNLMCYGETGRFPLYINAVLRSIKYWLRI
>JAWQFJ010001320_1720_22
HVPLKKRNCCRKPKWMNREAFRSVKRKRKKWKKYRQSGREEDFLSYKRCQNETTRIIRDS
KNKFEQKLAQNIKHDTKSFYPYAVFLGLRRGTSGVERANV-------------------A
PIFKKGKKSKAGNY-------------------------------------RPVS--LTS
QVGKVLESIIRDSLNTH-------------------------------------------
FEKFQLIKDSQ--------------HGFSKGKSCLT------------------------
-------------------------------NLLVFLENVTRMLDEGRDVDVVYLDYAKA
FDKVPHGRLIDKLEA-LGVVGSVSGWVREWLKDR--RQRVVVN---------GQESEWEK
VTSGVPQGSVLGPTLFLVFINDLEDGMLT----------------------------DIL
KFADDTKIYGDVSDS-AGKDNLQHDLNLAKEWSEKWLMQFNADKCKTMHAGHTNPHNVYT
LR----------------------------GQDLEEVREERDLGVVMHK------SMSVS
RQCCEAAKKANRALGRVKRTVSNR-SKEMLGNHNSVLGELKFTLL---------------
----------------------------------------
>JAWQFJ010001394_754_11
IDPDTLKAVYDEKSVKVLQYPLPKQPWPADLDPLPPETEVNLDPFTKEEVTRVIKELKNN
TSPGYDGVEY---------------GFLKRNLNRLIDTITAIFSICWRNRKIPADWKHAT
ITLLPKKGDNSTDP------------------------------------SDWRPISLLT
SMYKIYMKLIQGRLLPWIVSTNRLS-----------------------------------
-------------------------PRQKGSVPRDGLQEH--------------------
--------------------------------VFCLKTSIDNFKHTSGKLFSTFVDIRDA
FGSVDHRIMLEAMQRSGYPQEIVEITQDIYTDSTFQVQTRG------------GYTPKIT
RARGIIQGCPWSAIAFIQALDPWIRWLDHVG--AIDSLLTP-------------------
--CQAYMDDICMAAREEETMKRMMAL--TETFLDYSGMQVKHQKCAVMHAQRTGNNWASR
DSTRNISLQI-------------------------QGGTVPKHGRSEDYRYLGFHISLDG
TAAKKQREETKNEVKTTLLKIARSPLPVNKKIEAINPMISSKMNFLYENIHFTEKLLQEI
ENMIVDSVREQLKLNSSSTRAQIFTPRKKGGLGIIRPRTM
>JAWQFJ010001397_757_43
------------------------------------------------------------
------------------------------------------------------------
------------------------------------------------------------
------------------------------------------------------------
------------------------------ETST---TTQ--------------------
--------------------------------------------------YHVFIDFKKA
LDRVWHAALWATMRSYNSSSKIIKVVEHLYDRATSAVLFNG------------TTGERFR
TTVGFRQGCLLSPTLFNFFLERIMTDALAD-HEGSISIC------------------GRK
ITNLRFADDIDGLAGSEEELTSLVE--HLDKTSQAYGMEISAEKTKVMTNNLRGFKMEIK
VKG--QKLEA-------------------------VNN-FKYLGSIVTDERS--KPEILS
RTAQTTAALAKLKPIWRDRNITLASKIRLMRTLAISVFLYPCESWTLTSELQKRIQALEM
RCYRKILNISYKDHVTNEEVSNRIRRAFGQYEDILSIVKS
>JAWQFJ010001417_777_25
------------------------------------------------------------
------------------------------------------------------------
------------------------------------------------------------
---------------------RQEL-----------------------------------
------------------------LTIFRRNLYT---KPP--------------------
--------------------------------LLQVFIS-----------MCIHCPCIFY
FDRVWHAALWATMRSYNISSKIIKVVEHLYDRATSAVLFNG------------NTGEWFR
TTVGVRQGCLLSPTLFNLFLERIMTDALAD-HEGSISIC------------------GRK
ITNLRFADDIDGLAGSEEELTSLVE--HLDKTSQAYGMEINAEKTKVMTNNPRGIKMEIK
VKG--QKLEA-------------------------VNN-FKYLGSIVTDEGS--KPEILS
RIAQTTAAFAKLKPIWRDRNITLASKIRLMRTLAISVFLYACESWTLTFELQRQIQALEM
RCYR------------------------------------
>JAWQFJ010001450_1450_37
MNTWKQYFENLFS-PALNTQVQTRDDL----YRGVTFDDILDAPITSDEVNQAITKLSGG
KAPGLDEIPG-------------EIFKLSRGY--MLPFLVRLFNAIYDAQTFPREWSKSI
TIPLHK-QGNRLDP------------------------------------SNYRGISLLS
TMSKLFTSVLTKRLHLWAEGKGKIC-----------------------------------
----------------------MEQAGFRT-GYSTVDHIF--------------------
--------------------------------TLHCMINRHVYGRGRGKLYIAFVDYKKA
FDSVDRQILWSTLAKAQASEKLINMLKSMYAHVKTCVRWKG------------NLSEFIN
CPIGTKQGALESPILFSLYINQVADYVREN-GKHGIQMLSG----------------KSE
LYLLIFADDVALLSTSPTGLQTQINN--LASASQRIGLEINTSKTKVMVFRRGGHLAQGE
KWMLNGKQLE-------------------------VVNSYKYLGYIFSTKLSTTISLDSL
ATAAKRKTMHLFKLMWSLKNMKPKLFFRLYDAQVQPSLLYASEIWGLKEHKPIEKAHMFA
CKRFLKVDCRTPNSLVYGETGRFPLAINSAMKAIRYWLKL
>JAWQFJ010001464_1464_31
----------------------------------------------------DERYPQEA
WIR--------------------------------------VYTDGSATDAIRNGGAGLY
IQYPSGEWQAEAIPTG--------------------------------------------
------------------------------------------------------------
--------------------------LHCTNYRAEVQALI--------------------
---------------------------------HAANTISDR--VNHDNQVVFLTDALSV
LQAMT---SNIQPQLEQALNNIKSLM-TVLQWIPSHCGVQG-------------------
---NEEADRMAMLGAEDDQENNPASLAEA-------------------------------
----KTIIKTLHR--------TPQPR-------IGQLPPAIKTAAGCHLPPENGTQQTES
ASSQKDA---------------------------CCALPHVSLWRGRTG--HGPHPTGLR
EPPVAEGRDLANAGVLAQQTVRASGCVAEDH-----------------------------
----------------------------------------
>JAWQFJ010001485_1485_19
------------------VSRVS-------TCSSFGGS-------------GVPLQQLS-
------------------------------------------------------------
VNPPMTGRVVATVR-----------------------------------KSKWR------
-RWLWLEKLALQQLLEH-------------------------------------------
VSKYDLLAHFQ--------------SAYRAHHSTETALLC--------------------
-----------------------------------VLNDLLVASDDSKVSLLALLDLSAA
FDTIDHGILLSRLRHVFGIDNTALSFLKSYISERRQTVLIQ-----------GIASDPAP
LNYGVPQGSVLGPLLFLLYTQPLSNVIDSHS-FSHSEFAD-----------------DTQ
LYNSTHPSQIQ---LLLSASELCISDVK--QWMTQNKLKLNDSKTEALLVGGRG------
EFDQALK-------------------LTIGQSEIEFSKSVRNLGVMFDD------DLSMR
VHVNKVCQLAYYELRKIGTIRHYLSQ-QATQTLVTSLVLSRLDYGNSLLAGIPGTLLNKL
QKVQNTAARLIFRCPKRTPTSKLLRALHWLPVAQRIEYKL
>JAWQFJ010001493_1493_61
ETTGALPTMVELDYPPPIDDLSNAIDVLASGKAPGKDGIPPEVIKAGKRTALLHHLHELL
LQCWEEGAVPQEMRDANIITLYKNKGDRSDCNNYRGISLLNIVGKVFARVVLKRLQT-LA
ERVYPEAQCGFRSER--------------------------------------STIDMVF
SLRQLQEKCREQR-----------------------------------------------
------------------------------------------------------------
-----------------------------------------------RPLYIAFIDLTKA
FDLVSRKGLFTLLQKIGCPPKLLRMVMSFHEGTFGTVQYDGSTSD------------PFP
IRSGVKQGCVLAPTLFGIFFSLLLSYAFRQSEDG--VYIH--------------------
---TRSDGGLFNLARLRAKTKVQRVLIRELLFADDAALTAHTEEALQRLINCFAQACKEF
ALTISIK-----------------------------KTEVMGQDVST----APSISIGDH
TLMVVEEFTYLGSTISSNLSLNAELSKRIGKAATSLARLGKRVWDNSMLTTNTKMKVYQA
CVLSTLLYGSEAWTLYSRQERRLNTFHMRCLRRILGISWH
>JAWQFJ010001524_3204_1
---------NLFN-YDKESTDITLDSG----SVHDVHDDMLDSPITSQEVDMAIAKLRRD
KAPGLDEIPG-------------ELIKLGKKL--LVPYFVQLFNMIYDTQTFPDEWSRSV
IVPIHK-SGSTVDP------------------------------------SNYRGISLLS
IVSKVFTFVLTRRLQNWMDENNKHC-----------------------------------
----------------------IEQAGFRR-EHSTIDHIF--------------------
--------------------------------TLHAMISKNVYGGGRGKFYVAFIDYTKA
FDSLERPHLWQALDKAGISTKFINMLKAMSDTVQTCVRWEN------------SISDFFE
CPIGTKQGSSESPTLFSLYITSIADYVRKH-GRHGVQMQNG----------------QEE
IFLLIFADDIALLSTTPVGLQTQIDN--LIHASEQIGLKVNITKTKVMVFRRGGFLTQGE
KWYLNGSKLE-------------------------VVNSFRYLGYTFTTKLSKSGALDSA
TTKAKQKTVSLLKMLRTLYSHTPKLYFKMFDAQIQPLLLYASELWGLQEHSNIEKAHMFA
CKRFLKVDVKTPNHLVYGETGRFPLKINSTIRAIKYWLKL
>JAWQFJ010001546_3226_42
------------------------------------------------------------
------------------------------------------------------------
------------------------------------------------------------
------------------------------------------------------------
------------------------------------------------------------
--------------------------------------------------------QSLA
CCAVGHNEKLQHQLQDHQSRR-------TFIRQSNQRLFNG------------TTGKWYR
ATVGVRQGCLLSTTLFNLFLERIMIDALAD-HEGSITIC------------------GRK
ITNLRFADDIDGLAGSKEELTSLVE--HLDKTSQAYGMEISAEKTKVMTNNPRGFKMKIK
VKG--QKLEA-------------------------VNN-FKYLGSIVTDEGS--KPEILS
RIAQTTAALAKLKFYKYLYGIYRTQRPHFSLFTGRDTRGSSLKLDKPRHRLSVRGNFFSE
RVVS-IWNSLPDQVVTSPSVNAFKVRLDAHWTDLPSIYEP
>JAWQFJ010001639_1159_12
-WRGEGTRERERERE----------------------------RERERER---ERER---
-------------------------------------EMIQHLGNTALRKLLDMFNVS--
------------------------------------------------------------
------------------------------------------------------------
------------------------------------------------------------
------------------------------------------------------------
-------WSQGQVPQCWKEARMIPVLKKGKNKTKLLSYRPISLIS------------CIC
KTMERIVNQRLQWYLETE---RIIAPEQAGFRRY--------------------------
---RSTEDQTTHLAQVIEDAFQA-------QKMTLAVFIDLQKAFDKVWKDGLLVKLLRS
GIQGNMY-----------------------------RWAKSYLHCW--------------
------------------------------------------------------------
----------------------------------------
>JAWQFJ010001639_1159_13
-------------------------GRLPSPENDACCLHRPTEGLRQG-----------V
EGRSPCEASSQWYPRQHVPVGQVIP----------------------TLLVDGRCGHKVL
LRQGVLQGGV---------------------------------------LSPTLFILFIN
DIIPELPKGVQAALY---------------------------------------------
------------------------------------------------------------
------------------------------------------------------------
------------------------------------------------------ADDLVL
WCSEEYATTATYRMQLALDKITGWTSTWCVTINKEKSSATL---------------FTLS
TKAQPGKLTLDN-TLLQYEDQHTYLGVIFDRRMTWKQQVQNAEAKARRKLNIMRKLAATQ
WGANEKI-------------------------LKTAYQGTVRPHLEYGSNFWMTAA----
------------------------------------------------------------
----------------------------------------
>JAWQFJ010001658_1178_14
------------------------------------------------------------
------------------------------------------------------------
------------------------------------------------------------
------------------------------------------------------------
------------------------------------------------------------
------------------------------------------------------------
-------------------------------------------------------VPFFP
ILRGTRQGDPLSCYIYLLCAEVLNILVHKNKSIKGIRIHE-------------------E
EHIINQFADDTEFTLDGTEKSLEATLYTLNLYKEMSGLKINPQKTKAIWIGAKVNSTERL
CREVDLN---------------------------WTAEPFKVLGIFFTTDLNG-MVELNF
DEVFKKIMRLLSTWRRRNLTIFGKILVIKALALSKLTYYLINLPRPPDSFMKKIQHEFYR
FIWSGKIDKIKRETLMLDYDKGGLKMIDINKYNDALKLTW
>JAWQFJ010001670_1190_43
------------------------------------------------------------
---------------------CLQPDCLACPHKTASGNCQEVVNESLSSSTFPSVYKSAI
IKPLLKKPSLDPNV-----------------------------------LKNYRPVSNLP
FLSKVIERLLLTQLQQH-------------------------------------------
LATNNLLAPMQ--------------SAYRSHHSTETALLK--------------------
-----------------------------------ILFDLYSSLDQGKLSILTLLDLSAA
FDTIDHNTLLSRLRNTFGISHSALAWFHSFLTDRFQTVSIN-----------NHYSAPSS
VRFGVPQGSVLGPVLFVLYMQPLFDIVAQHS-INQHAFAD-----------------DNQ
LFKDTTLDQ---FQPTLDTLQTCLSDVKT--WMSHNKLQLNDSKTECLLR----------
---------------------------E--------------------------------
------------------------------------------------------------
----------------------------------------
>JAWQFJ010001741_301_91
SVKLGLFFERRWVEHFEELLNRPAPHDPPDIQPADRDLPIYCSAPTKEEIRRAIKKLKSG
KVAGPDGTPA--------EAWKADVKTTV-------EMLHPLFKKIWEEEQVPTEWKEGY
LIKLPK-KGNLSSC------------------------------------SNYRGITLLS
IPGKIFNRILLDRMKDVVDGQLRDQ-----------------------------------
------------------------QAGFRKDRSC---TDQ--------------------
--------------------------------IATLRIILEQSLEWNSSLYVNFIDYEKA
FDSVDRASLWRLLRQYGVPEKITSIIRNSYEGLSCRVVHGG------------QLTEAFQ
VQTGVRQGCLLSPFLFLLAIDWVMKTPTAGKRNGIQWTL------------------WSQ
LDDLNFADDLASLSHTQQQMQEMTCI--VADNSTHLGLNIHKGKSKLLKVNSTNTSP--I
TLNG-EALEE-------------------------VDN-FTYLSSIVNKQGGT-DADVKA
RIGKARTAFLKLKNIWSSRDMSIKTKIRIFNTNVKSVLLYGAETWRTTVTTNKKIQTFIN
SCLRRILQIRWPEKISNEELWQ----QSADQEIIQRR---
>JAWQFJ010001832_1602_21
VFTEEDKTSVPLLPEGEYSKGATVTDIVITPDAVRKKLNDLDTSKAQGPDKIPPRVLKEL
SRELATPLCL--------LFNMSIETGIVP--SDWRSAEV-------------------T
AIYKKGSKSEPGNY-------------------------------------RPVS--LTC
IVCKVLESIIRDALNSH-------------------------------------------
LHDNNLYAKCQ--------------HGFRSRRSCIT------------------------
-------------------------------QLMEVMEELTKMLDERNPVDIIYLDFRKA
FDSVPHERLLCKLQA-YGVTGSILNWIRSFLSGR--VQKVRVG---------NANSSLAN
VLSGIPQGSILGPVLFTVFINDLPEGIQS----------------------------SCK
VFADDTKIYDKSRNC-S---RVQGDLKRLERWSDVWNLYFNVEKCKVMHLGKNNPCFNYT
MKMGKDD------------------------LNLNVCNEERDLGVTFDP------KLTFD
PHIQVSINKANQMIGVIKRTFIYL-NKDIFIQLYKAIVRPRVEYGNIIWYPHLKRQSEAV
ERVQRRATKLLRECREMSYSERLEYLNLHSLRGRRIRGDL
>JAWQFJ010001933_183_39
------------------------------------------------------------
------------------------------------------------------------
------------------------------------------------------------
------------------------------------------------------------
------------------------------------------------------------
----------------------------------------------------------LH
IPQIYRKMP------------FITWVKILNNGANACVVQNG------------HKSQFFP
VMHGTRQGDPLSCYIYLMCAGVLNILIKRNKDIKVIQING-------------------K
EYLVCQYADDTEFLLDGSEQSLRATLQTLSTFRKISGQKMNTRKTKAVWIGSMAKSTMRL
STDVRLN---------------------------WTTEPFKILGIVLTDNLEG-IVDMNY
QHVTRKIKSLLRIWRRRNLTLLGKVTLVKSLAVSKLTYFLMNIPRPPDSTMKELQKELYA
FIWGER----------------------------------
>JAWQFJ010001949_199_20
------------------------------------------------------------
------------------------------------------------------------
-------QDLDPNK-----------------------------------LSNYRPVSNLS
SLSKLLEKLALQQLLEH-------------------------------------------
VSQYDLLPHFQ--------------SAYHAHHSTETALLR--------------------
-----------------------------------VLNDLLVASDNSKVSLLILLALSAA
FDTIDHGILLTRLRNVFGIGNLALSFLHSYLSERRQTVSIS-----------SFASDPTP
LKYGVPQGSVLGPLLFLLYTQPLSNVTDSHS-VSHSEFAD-----------------DTQ
LYNSSHPSQIH---SLLSTSEHCISDMK--RWMTRNKLQLNDSKTEALLVGGGG------
KSDQALK-------------------LTIGHSDIVFSQSGRNLYVMFDD------DLSMR
SRVNKVCQLAYYELRQISTIRHSFSAGHQNAHHITCPASSRLWKLSSRWHPRHSA-----
----------------------------------------
>JAWQFJ010001983_233_18
------------------------------------------------------------
------------------------------------------------------------
------------------------------------------------------------
------------------------------------------------------------
---------EGELLNLDWTYKNITLVSSFLVSSPSFYSRIIKVVSMATK-----------
-----------------------------------RRISEQLCS-------------SLA
HDTSPGPDGIPYQMLKHLLQPSLQLLLEIFNTIWSSGSFPPSW---------RESIVVPV
LEPGKDPKDSVNYRPISLTSCVCKTLERMINARLLWFLEK--------------------
--QCGFRKRRSAADHLVRLESLVHAAFLRWEHCVEVFFDLEKAYDTTWKYGILSDLHAMG
LRGRLPH-------------------------FISSFLRDGLFRVRVGQFCHSPIP----
---------------------------------------------------RIWVSLKAV
F---------------------------------------
>JAWQFJ010001992_562_36
------------------------------------------------------------
--------------------------------------------------------IIVY
IRYTGYETHIPIATG---------------------------------------------
------------------------------------------------------------
--------------------------RYSTNFRAEAEALR--------------------
---------------------------------TAAAHLLDHR-DATHQHVVIFTDALSV
LSALQDPRKKELNELAATLSELAAHVTLTLQRIPAHCGVHG-------------------
---NETADRLAREGGQLDQEDRQVSYAGE-------------------------------
----KIIIKALSQKKWRQQHPNYNQNDSYHFLTRADQVILFRIRTEPNKLPAHIFHKFKV
GQTDRCS---------------------------CDTASMTGEHLLHDCLHHDALRRATW
LDPTPVRSKLYGNLEELRRTAAFVRATGAIIKKVWFFYSDFHPLSGSQTALHFTP-----
----------------------------------------
>JAWQFJ010002013_583_11
----------------------------------------------------------TN
PASLFS---------------------------------LQIMNICAHNRQITFDWKYVI
VTLVPRRGGKSDNI------------------------------------EDWRPVSLLN
SSYKILMELVQQKLSTWITATQRLC-----------------------------------
-------------------------IRHKGSMPCNGLQEH--------------------
--------------------------------IFCLKADILNFLHH----LCMLVDNKDA
FGSIDQTMIQGT------------------------------------------------
------------------------------------------------------------
------------------------------------------------------------
------------------------------------------------------------
------------------------------------------------------------
----------------------------------------
>JAWQFJ010002040_610_21
-----------------------------------------------------------R
REVSRNGQHP---------RRAGAGRGGGGGGEEMICALVTICNKIWQTGKWPTPWMQSL
IITLPK-KGNLQLC------------------------------------QNYRTLSLIS
HPSKVMLKILLNRLKPQAEKIITEE-----------------------------------
------------------------QAGFRQGRST---TEQ--------------------
--------------------------------IFNLRILCERYLQHQQDLYHVFVDFKKA
FDRVWHAALWATMRLYNINANLIRVIEHLYDNATSAVYFNS------------SIGDWFR
STVRVRQGYLLSPTLFNIFLERIMTDALKD-HEGTVSIG------------------GRT
ISNLRFADDIDGLAGSEKELENLVE--RLDTTSTNFGMQISAEKTKLMTNNTNGISIDNK
VCG--EKLAT-------------------------INS-FKYLGAIVTDAGS--KPEILA
RIAQTTAALKKLKTIWKDRNIALSSKIRRMRALVMSIFLYACESWTLTADLEKRIQAMEM
RCFRRLLGISYKDRITNEEV--------------------
>JAWQFJ010002073_1843_91
CLPDHPMKHRLSNLTKNRLKRSSFVHESKRLSRQYKEVLPQNTLPLITGEEENPWTTGKT
DIQVCTSVPHVASGDRQVDIARRALTLAMIDEQYPQEAWIHAYTDGSATNAVSNGGAGIL
IQFPGGHTATASVATG--------------------------------------------
------------------------------------------------------------
--------------------------KHCTNYRAEAEALM--------------------
---------------------------------QAASMVQDS--PDPCYQVVFLSDALSV
LQALE---KGKLSQLTKAFQRVGQTRRVVLQWIPAHCGIPG-------------------
---NERADELAKEGAQEEQLENSVSYSER-------------------------------
----KTIIKALMR--------PRTNRDDYHLMSREQQVVLIRLRTGHNRLNAHMNRKSRL
APSPTCA---------------------------CGLEDQTAEHILQSCPLLEEERKEVW
PSPTPLQTKLYGSRDELEKTTSFITHAGLSV-----------------------------
----------------------------------------
>JAWQFJ010002083_1853_56
VNVDECNAHILSVAQKLLQTVNVLSNLSGDLILSDFCKGRLSESKEFEIPLLGIHEVG-I
FLEKMNKKSVGHDGINTFVLKISIPYIIGSLTYINN--------LCIINHTFPDEWKIAK
VIPLPKMKTPLN-------------------------------------MYDFRPISILS
ILSKPLEKHVHKHLMAY-------------------------------------------
LDQHDLLYSLQ--------------LGFRPKHYCHTALTR--------------------
-----------------------------------LIDSRLCAINRSQLIGPIFLDLKKA
FDIVHHDILIENFSQYLNGC-NMVKFFQSFLKDRQQYVYFN-----------GHASFCGH
LQVGVPQGSVLGPLLFCLFINDLPLHISDKE-VTCDMFAD--------------------
---DVTLSTSGVRTECVAVKLQ-GSLDEMHSWCSSNHVVINPSKTKYMPG---DNYETKT
S--NIFF-------------------ISS-SCS---------------------------
------------------------------------------------------------
----------------------------------------
>JAWQFJ010002164_974_16
------------------------------------------------------------
--------------------KMYILYIIESFTHIYN--------LCIINHTFSDEWKIAK
VIPLPKMKTPLN-------------------------------------VDDFRPISILS
LLSKPFEKHVHKHLIAC-------------------------------------------
LDKHNLLYSLK--------------SGFRPTHSSHTALTR--------------------
-----------------------------------LIDSWLCN----KLIGSIFLDLKKA
FDMVHQDILIDKLLLYLHDC-NTVKFFQSFLKDRELCVYFH-----------GHASFYGH
LQVGVPQGSVLGPLLFCLFINYLTLHISDKE-VTCDVFAD--------------------
---EVTLSTSDVRTECVAVKVQ-GSQDEIRSWCSSNLMVINPSKTKYMVITTRQNHQVYP
L--SFPL-------------------FLY-SLRIEKIVKHKVLSVIIDD------HLR--
------------------------------------------------------------
----------------------------------------
>JAWQFJ010002207_1017_13
------------------------------------------------------------
------------------------------------------------------------
---------------------------------------------------NSRP-----
------EKVILSQLQEH-------------------------------------------
LLANGLFDTFQ--------------SAYKKNHSTETALLH--------------------
-----------------------------------ISDLLLSSADNKETSVLALLDLSAA
FDTIDHSILISRLSSTFGISGSALTWFSSYLSDRKQTVSVN-----------GLLSSPRA
LKYGVPQGSVLGPVLFTLYTLPLSDIIKAHN-CNFHKYAD-----------------DTQ
LQDSAPPRDL---SIILHNLSLCISSIK--DWMLQNKLCLNDSKTESLCVGSQKSL----
SLVSDHF-------------------LEVGGTEIPFQKSVRDLGVLIDS------TLSMH
EQISQICRSCNFQLRKISSVRSFLTQ-EAVIQLVTSLILSRLDYCNSLLAGLPSKQISRL
QRVQNNAARLIFRKSKRTHVTPLFMKLHWLPVEYRIQYKL
>JAWQFJ010002207_1017_62
----------------------------------------------------GPTQMGQP
QMQ-------------------------------------------------SRGGAGAY
IQYPDGKWQAEAIPTG--------------------------------------------
------------------------------------------------------------
--------------------------LHCTNYRAEVEALI--------------------
---------------------------------HAANTIISKTVLDGDSQVVFLTDALSV
LEAAT---ASKLPQLLKALQNITCFR-IVLQWIPSHCGIHG-------------------
---NEEADRMAKLGAEDHQEENRVTLIEM-------------------------------
----NTMVKALYR--------TPQTTDSYHQLSRQEQVVIFRLRTGHNRLNYHMHKRFRL
VPSPKCS---------------------------CGEADQTAEHILQECRYQRLLREDVS
PEPASVQEKLCGRVESLQKTAHFILDSRIQV-----------------------------
----------------------------------------
>JAWQFJ010002209_1019_4
LSVCLCVCLCVCLSVCLSACLRVCVSVCRVYVCLSVCVCLCVCLSICLSICLSVCVSVCV
SVCLSVCLSVCLSVCLSVCLSVCLSVCLSVSPSMCLSACQCACLYLRPSVRVSLSLSLSL
CLSLSLSVSVSVSLSLSLSLSLSLSLSLSLSLVFSRPSFHCLNLRLLQYPMVYLPISILP
LISKPLERHVYKHLFSY-------------------------------------------
LDQFDLLINCN--------------PAFVPITPAKTAFSF--------------------
-----------------------------------LVNDWLSAINNRELSGTIFLDLKKA
FDLVDYEILLDKLSMYLKNP-TSVSFFRSYLTHRSQCVYVN-----------GLCSSRRI
VKSGVPQGSILGPLLFSLYIKDLPLSISNES-IKCNMFAD--------------------
---DTIISVSDRSINTIQCTLN-VTLDDLQKWCSSNRMVINPSKIKCMILTTRQKRQRQP
H--SEH--------------------RDHS---ISDTGSSRDFGSTFH------------
------------------------------------------------------------
----------------------------------------
>JAWQFJ010002288_1098_35
VNVDEYNAHFLSVAQKLLQTVNVQSNLSGELILSDFCKGRLSESKEFEIPLLGIHEVG-I
FLEKMNKKSVGHDGINTFILKISIPYIIESLTHIYN--------LCIINHTFPDEWKIAK
VIPLPKMKTPLN-------------------------------------IDDFRPISILS
ILSKPLEKHIHKHLMAY-------------------------------------------
LDQHDLLYSLQ--------------SGFRPKHSCHTALTR--------------------
-----------------------------------LIDSWLCAINRSQLIGSIFLDLKKA
FDMVHHDILIEKLSLYLNGC-NTVKFFQSFLKDRQQYVYFN-----------GHASFCGH
LQVGVPQGSVLGPLLFCLFINDLPLHISDKE-VTCDMFAD--------------------
---DVTLSTSGVRTECVAVKLQ-RSLDEIRSWCSSNHMVINPSKTKYMVITTRQKHQIYP
L--SLPL-------------------VLD-SLRIEKIVEHKVLGVIIDD------HLGWQ
SHIDYICKKISINLFLLSKLRHIVDVQTCKIFFHAHILS-HVNYASTIWDGCSDANLKRL
KSLYRRASKLMITDSSLSTNDKMKKLNILPFHKHLQFNKC
>JAWQFJ010002365_1825_42
IHTWKMHFEQVYLGRCEMHSRIERDTCEAVTAETVVSNSTLDDPISTAEVKAALQRIKPR
KSPGLDNIPG-------------ECYKASCDK--VAPFLTKFFNTLFETQYFPREWSRSV
VVPIHK-KGDKQDP------------------------------------NNYRGISLLS
TLSKAFTYILTQRLHCWVDDEDIIC-----------------------------------
----------------------REQAGFRS-QYSTIDHVF--------------------
--------------------------------TLHCMALKHVYGDGRGKLFAAFVDYEKA
FDSVDRRQLWRILKNSGLSTKFIKMLQAMYANVEACVRWNN------------ITSDFFQ
CPAGVKQGALESPKMFSLYINIVALHVQKL-GKHGIQLLPN----------------MHE
IFSLLFADDIVLLSTTAAGLQNQLNN--LAQVSLSLGLRVNLEKTMVMVFRKGGHLAQGE
GAERERERER-------------------------ERERERES-----------------
------------------------------------------------------------
----------------------------------------
>JAWQFJ010002379_1839_2
------------------------------------------------------------
------------------------------------------------------------
----------MT-------------------------------------FDPYQ----FY
QFYQNQLKSTFTNICCH-------------------------------------------
FLIGSLLHLFQ--------------SGFRPKHSCHTALTH--------------------
-----------------------------------LIDTWLHTINTTKVIESVFLDFRKA
FDMVHHAILLDKLALYFHGH-TTVKFYQSFLDNRQQCVQFN-----------GHVSKYGI
LKAGVPQGSVLGPFLFCLFINDLSLHVTDRK-ISCNMFAD--------------------
---DTRLTTADSSTETVADKLQ-KGLDEICCWCLSNHMVLNPSKTKYMVITTRQKHQLHP
---LSLP-------------------LSLDAGPIEKVKEHKVLGMIIDE------QLDWN
SHINLMCKKSSSNLFLLSKLRHFVDTETCKIFFSAHIVL-HINYASTLWDNCSEANLKRV
NSLYRRASKLMIPNKSLSTEKKLEMIDILPLHEHLQLNKC
>JAWQFJ010002407_2497_27
------------------------------------------------------------
------------------------------------------------------------
------------------------------------------------------------
--------TVRDEVARH-------------------------------------------
LVANSLLSSFQ--------------HGFVSGRSCTT------------------------
-------------------------------NLLTTLEKWTQMIDDGLPVDAIYLDYAKA
FDAVPHERLLRKVEA-LGIGGKILSWIRDFLSDR--RQRVRIN---------GVLSDWSA
VKSGVPQGSILGPILFVMFINDLPDAVES----------------------------MCS
MYADDTKLYRSVEKE-ENGVKLQTDLDALVDWADRWQMRFNADKCKVLHLGKNNSKRKYE
MRKHGSQE----------------------RVTLEETRVERDLGVQIDS------ELKFS
QHIETQVNKANRLLGLIRRSYEHL-DCESMRLLFIALVRPHLEFGNVVWAPYLERDKKLV
ERVQRRATKIIPGLKDLTYEQRLVKMRLPSLCYRRTRGDL
>JAWQFJ010002417_2507_46
DDVNDCNNHFLSVAEKLFPRDSNHNFQSDTAYLQEFCQERLLSSLE-FEIPLLAVHEVGR
FIEKLNSKTTGPDGINSFLLKLSLPYVIDSLTYIYN--------LCIIKQNFPDEWKKAK
VIPLPKVKTPTS-------------------------------------LDDFRPISVLS
ILSKPIEKHVHKHLLAF-------------------------------------------
LDRHSLLHPLQ--------------SGFRPKHSCHTALSH--------------------
-----------------------------------LIDTWLHAINTSKVIGSVFLDFRKA
FDMVHHDILLDKLTLYFHGH-TTVKFFQSFLDNRQQCVQFD-----------GHVSKYGI
LKAGVPQGSVLGPLLFCLFINDLPLHITDRK-VSCNMFAD--------------------
---DTTLSTADSSIETVADKLQ-KSLDEICCWCLSNHMVLNPSKTKYMVITTRQKHQLHP
---LSLP-------------------LSLDAEPIEKVKEHKVLGVMIDE------QLDWN
SHINLMCKKISSNLFLLSKLRHFVDTETCKIFFSAHIIS-HINYASTLWDNCSEANLKRV
NSLYRRASKLMVPNKSLSTEKKMEMLDILPLHKHLQLNKC
>JAWQFJ010002425_2515_44
------------------------------------------------------------
------------------------------------------------------------
----------------------------------------------------EFSVSLTS
VVCKQLESLVRDEVARH-------------------------------------------
LVANSLLSSFQ--------------HGFVSGRSCTT------------------------
-------------------------------NLLTTLEKWTQMIDYGLPVDAIYLDYAKA
FDAVPHERLLRKVEA-MGIGGKILSWIRDFLSDR--RQRVRIN---------GVLSDWSA
VKSGVPQGSILGPILFVMFINDLPDAVES----------------------------MCS
MYADDTKLYRSVEKE-ENGVKLQTDLDALVDWADRWQMRFNADKCKVLHLGKNNSKRKYE
MRKHGSQE----------------------RVTLEETRVERDLGVQIDS------ELKFS
QHIETQINKANRLLGLIRRSYEHL-DCESMRLLFIALVRPHLEFGNVVWAPYLERDKKLV
ERVQRRATKIIPGLKDLTYEQRLVKMRLPSLCYRRTRGDL
>JAWQFJ010002487_497_4
ALNDEGSREQKITTEEDGRTMIGRDAANHLAQSYAKESNITIPRTLEKEIRLEERERTSK
DDSNYEAMKKNITMEELKKAIKQLKKRKSPGPDNILDEMIQHLGNTALRKLLDMFNLS--
------------------------------------------------------------
------------------------------------------------------------
------------------------------------------------------------
------------------------------------------------------------
-------WSQGQVPQCWKEARMIHVLKNGKNKTKLLSYRPISLIS------------CIC
KTMERIVNQRLQWYLERE---RIIAPEQAGFRRY--------------------------
---RSTEDQTTHLAQVIKDAFQA-------QKMTFAVFTDLQKAFDKVWKDGLLLKLLRS
GIQGNMY-----------------------------RWAK--------------------
------------------------------------------------------------
----------------------------------------
>JAWQFJ010002491_501_34
----------------------MLAQRX-------XXXXXXPVTVTPPDPASPLPPPFIV
EESAVRKLFKKQNSRKAAGPDGVSSSTIKHCSEQLAPVFTQIFNSSLEQSVVPSGFKRST
IIPVPKKAMVASLN-------------------------------------DYRPVALTS
VVMKVFERLVLKHIQSV-------------------------------------------
--TTDRMDSRQ--------------FAYRTNRSVDDAVALAIHF----------------
--------------------------------------VLQHLESPNNYARLLFVDYSSA
FNTIVPQRLFDK-LLTLDLSPSICHWVLDFLLRRPQAVKIS-----------DLTSQTLI
LNTGAPQGCVLSPLLYCLYTNDCVSHHE----------------------------SVQL
IKFADDTTVEGAISNSD-ESHYRREVDCLVSWCGENSLELNTTKTQEMIVDLRK------
-------------------NPTPIVPLMIGGQAIEIVDCFKFLGTLISS------DLSWG
NNIDGIHKSAQQRLYFLRQLKKFGLSPEIMLQFYRAVVESVLTFSICVWFGGATQQQKDK
LERVVHAAGRIIGRDLPSLASIYAQRIVRKSRKIVADPSH
>JAWQFJ010002503_513_24
RLQNHPMHERMSMPTKGRLKRSSFINQSRILERRDPELLDHKPTPIP-TTTSVPSWERLK
FPTIRDNIPGIGKKGTQSDHERKSLTLELIQSTYPEKQWTHAYTDGSAAEATRDGGGGVY
IRYTGYETHIPIATG---------------------------------------------
------------------------------------------------------------
--------------------------RYSTNFRAEAEALR--------------------
---------------------------------TASAHLLDHR-DATHQHVVIFTDALSV
LSALQDPRKKELNEFAATLSELAAQVTLTLQWIPAHCGVHG-------------------
---NETADRLEREGGQLDQEDRQVSYAKE-------------------------------
----KTIIKALSQKKWRQQHPNYNQNESYLFLNRADQVILFRLRTENNKLPAHMFHKFKV
GQTDRCS---------------------------CDTASMTGEHLLQVCPHHDALRRATW
PDPTPVRSKLYGNLEELRRTATFVRTTGAII-----------------------------
----------------------------------------
>JAWQFJ010002503_513_26
------------------------------------------------------------
--------------------------------------LCVLLP----------DFPTAS
FSSPYM-KFDLSQC------------------------------------GNWRGIMLLS
ISSKVLTRIILERLREALDGRLRAE-----------------------------------
------------------------QAGFRQDRSC---TDH--------------------
--------------------------------IATLRIIIEQSIEWQSPLYTTFVDFEKA
FDSVDRETIWKLMQHYGIPQKLISIIQQIYENSSCQIIHNG------------KLTDPFA
VKTGVRQGCMLSPTIFLIVIDWIMRRTTEGSSTGIQWTF------------------TKH
LEDLDFADDVGLLSHN-----SSMHS--PS------------------------------
------------------------------------------------------------
------------------------------------------------------------
----------------------------------------
>JAWQFJ010002558_1208_43
------------------------------------------------------------
------------------------------------------------------------
------------------------------------------------------------
------------PQCSL-------------------------------------------
HDSINHMQNLI--------------IHMHDLIILMH------------------------
-------------------------------DHILTVEDLAAVINEGGQTDTILLDLSKA
FDKVPHRRLLLKLDF-YGVRGRTNKWIQSFLSDR--TQQVLVE---------GKSSRVGQ
VVSRVPQGSVLGPTLFLMYINDLGDGIHA----------------------------KVR
LFADDTILYSQIHSL-KDAGHLQKDLDRLEAWERRWQMSFNADKCHLLSITKMR--TRIP
TSYSLHG------------------------RVLEKVHSAKYLGVHISE------DMSWG
THVKAVAAKANKTSAFAHRNLKGC-TTTVQTQCYKTLARPVQCFRLLARSRHWRIFYQNG
ALLSMCMRQPGAS---------------------------
>JAWQFJ010002589_1239_67
------------------------------------------------------------
------------------------------------------------------------
------------------------------------------------------------
------------------------------------------------------------
------------------------------------------------------------
-----------------------------------------------------IPDLYMV
YRANQASFSR--------------QWILDFFIDRPQYVTAG-----------NFRSPTLT
VSTGAPQGCVLSPSLYSIYTSDCTAKSN----------------------------DNLI
LKFADDTAIIGRVKGS-DETAYREEVESVISWCDENKLILNTKKTKEMIIIFQA------
-------------------DDQSLRPVLIGDAEIEKVKDLKYLGITISA------DLNWR
SHTTSCVKKCSQRLHLLRQLRQFDIDENILKTFYIATIQSVLTFGFLAWLSSAQADDKKK
LKRIQRTAEKVMKTSVPPLEDLYAERAMKKAEDIRKDVNH
>JAWQFJ010002624_1274_82
TDDGHILTAQNDILAAQAKFYETLYREREDGRMKNWQDMVSVENGRKLTEEQKAEIEGPL
TYGELTNALRSMSNNKTPGTDGFSAEFFKFFWKDLGIFILRSFNEAYERVELSSVQKQGI
ITCIPKHDSDRTRL------------------------------------KNWRPISLLN
VLYKLASSCIANRLKKMIP-----------------------------------------
----HIISDEQ--------------KGFIKGRYIGENIRTIYD-----------------
--------------------------------------IVYEAREQNISGLLLLVDFEKA
FDSVSRKFAEECLLFFGFGTSITNWFRTLTKGANACVLQNG------------HRSHFFP
ILRGTRQGDPLSCYIYLLCAEVLNILVHKNKSIKGIRIHE-------------------E
EHIINQFADDTEFTLDGTEKSLEATLYTLNLYKEMSGLKINPQKTKAIWIGAKINSTERL
CREVDLN---------------------------WTAEPFKVLGISFTTDLNG-MVELNF
DEVFKKITRLLNAWRRRNLTIFGKILVIKALALSKLTYYLINLPRPPDSFIKKIQHEFYR
FIWSGKIDKIKRETLMLDYDKGGLKMIDINKYNDALKLTW
>JAWQFJ010002635_5_38
------------------------------------------------------------
------------------------------------------------------------
------------------------------------------------------------
------------------------------------------------------------
------------------------------------------------------------
------------------------------------------------------------
------------------------------------------------------------
--PNK-------------------------------------------------------
-----------------------------RAHCVGVFFDLEKAYETTWKYDILSDLHAMG
LRGRLSH-------------------------FISNFLRDRSFRVRVGPVLSQSYPQEMG
VPQGSILSVTLFSVKINSIVECLPPGVNSFYIYVDDFLIVCCAKSTDFIERQLQLSLNRL
VDWSGSNGF-------------------------------
>JAWQFJ010002643_13_42
------------------------------------------------------------
---------------LAVFLVAGASHSPSFIHSGRIARFWAKQTLLPVLLEELDHRPCAQ
EVCTSDDERLQACS-------------------------------------AHLHPLQVK
SEFKCAEKLLPSRLRSE-------------------------------------------
--TEEHQNPLQ--------------FAYARNRSTEDAILTLVHNY---------------
--------------------------------------VSDHLEKPSSYARILFIDFSSA
FNTVQPHLMMRK-LLEYDVNPVLISWVFSFLTKRTQRVRVG-----------QVLSDAIT
TNTGAPQGCVLSPSLFTLYTADCRLRDL----------------------------INLL
LKFADDTSLSGLILKN-DESAYRNAVEELVKWCDDNFLELNVTKTKELIMDFRR------
------------------DNKTTVDPIVIKGEPVEMVDTYKYLGTIIDN------QLDWS
PNVDAVCKRANQRLFFLRKLRQFRVNPEILHLFYQATIQSVVSFNQLCYHSSVRKGDMER
LEKVVEEAGAITGSDLQPLSDRYPSVALRKMGKIRSDDRH
>JAWQFJ010002645_15_33
------------------------------------------------------------
------------------------------------------------------------
------------------------------------------------------------
------------------------------------------------------------
---------NRKRRVGSPVAATFSRNSSISFCNPSFQRNKAEREKVTLR-----------
-----------------------------------FESDDSEVYNLPLSLRELLDSLRNA
HDTSPGPDGIPYQMLKHLPQPSLQLLLEIFNTIWSSGSFPPSW---------RESIVVPV
LKPGKDPKDPVNYRPISLTSCVCKTLERMINVRLVWFLEKH---------------GVLS
AVQCGFRKRRSTADHLVRLESIVRDAFLRQEHCVGVFFDLEKAYDTTWRYGILSDLHAMG
LRGRLPH-------------------------FISNFLRDRSFRVRVGSNLSQPYPQEMG
VPQGSILSVTLFSVKINSIVKCLPPGVPSF-LYVDDFLIVCHAKSMDLIERQLQLSLNRL
VDWSGLNGFKFSSSKTVCMHFCACRRLHPDPVLFLDAFPL
>JAWQFJ010002679_49_16
-------------------------------------------IQHNLKLLKDHDHRLEI
PSSAVSWNFKRMNSRKASDPDSISGGILRECCDQLAPVFASIFQRSLDTSAIPSMWKKSV
IVPVPKKERPSTLN-------------------------------------DYRPMTLTS
LVMKSFVELVLRLLLQE-------------------------------------------
--TSQFADPHQ--------------FAYRQRRNTEDAVLSLLHH----------------
--------------------------------------ILLHLDSPRAPVPILFVDFSST
FNTLQPHKMIEK-MRTMGVNTFCHQVDLQFSHK---------------------------
------------------------------------------------------------
------------------------------------------------------------
------------------------------------------------------------
------------------------------------------------------------
----------------------------------------
>JAWQFJ010002686_56_54
GQIPQHPTLVDLDLPPTATEIKRAIHRMNPDRAPGKAGIPAEIFKVAG-PEATAVFHDIL
QRIWDQEKMPEDFRDAPIVALYKNKGSKADCGNYRGISLLSIAGKISARILLNRLVT-IA
EENLPEAQCGFRPGR--------------------------------------STIDMIF
TVRQIQEKCIEQN-----------------------------------------------
------------------------------------------------------------
-----------------------------------------------LDLHAVVIDLTKA
FDTVNREALLSVLARYGCPRKFIDIIRLFHDGMTGQVLTNGIQTD------------LFT
IKNGVKQGCVLAPLLFNLFFTCVLRHAMQDLKEG--IYIR--------------------
---YRFDGSIFDLRRLGARTKVTTALIQEAQFADDCALLAHRPSDLQTMISRFVKAAKQF
GLTISLG-----------------------------KTEVLFQPAPRSNSPRPAMCLGKT
EVLFQPAPRSNSPRPAICLGITEVLFQPAPRSNSPRPAICLGKTEVLFQPAPRSNSPRPA
ICLGDKDLRPPTASNTWEALFLTMA---------------
>JAWQFJ010002789_2329_48
----KYHFECMFQTSDALVGDTEMG--------DVVHHELLDAVISREEVRSAINDLKLS
KAPGLDGLPG-------------GCFKVAGER--VIPFLTKLFNTLYDMHYFPEMWSRSI
ILPLYK-KGNVLDP------------------------------------DNYRGISLLC
AMSKIFATVLAKRLRAWMELESKIC-----------------------------------
----------------------EEQAGFRS-RHSTVDSIF--------------------
--------------------------------TLYCMILKHVYGGRRGKLYVAFIDYRKA
FDSVNHRHLWEVLKGACISMKFLLMLKAMYVNMQTCVCWGH------------DLSEFFN
CPAGVKQGANESPSIFPLFINTVAEYVRRL-GKHGVQMMRC----------------KME
VFLLLFADDVALISTTPFGLHNQIDN--LAYISKTLDLRVNSEKAQVMVFRRGGHLSLGQ
MWFLDGIPLE-------------------------VVNRYK-------------------
------------------------------------------------------------
----------------------------------------
>JAWQFJ010002797_2737_5
VFTEEDKTSVPLLPEGEYSKGATVTDIVITPDAVRKKLNDLDTSKAQGPDKIPPRVLKEL
SRELATPLCL--------LFNMSIETGIVP--SDWRSAEV-------------------T
AIYKKGSKSEPGNY-------------------------------------RPVS--LTC
IVCKVLESIIRDTLNSH-------------------------------------------
LHDNNLYAKCQ--------------HGFRSRRSCIT------------------------
-------------------------------QLMQVMEELTKMLDERNPVDIIYLDFQKA
FDSVPHERLLCKLQA-YGVTGRILSWIRSFLSGR--VQKVRVG---------NANSSIAN
VLSGIPQGSILGPVLFTVFINDLPEGIQS----------------------------SCK
VFADDTKIYDKSRNC-S---RVQGDLKRLERWSDVWNLYFNVEKCKVMHLGKNNPGFNYT
MKMGKDD------------------------LNLSVCNEERDLGVTFDP------KLTFD
PHIQASINKANQMIGVIKRTFIYL-NKDVFIQLYKAIVRPRVEYGNIIWYPHLKRQSEAV
ERVQRRATKLLSECREMSYSERLEYLNLHSLRGRRIRGDL
>JAWQFJ010002809_2749_39
------------------------------------------------------------
----------------------------PHPLDSLLPYITPVVNESLSSGTFPSVYKSAI
IKPLLKKPSLDSNV-----------------------------------LKNYRPVSNLP
FLSKVIERLVLTQLQQH-------------------------------------------
LASNNLLAPLQ--------------SAYRSHHSTETALLK--------------------
-----------------------------------ILGDLYSSLDQGKLSILTLLDLSAA
FDTIDHNTLFSRLRNTLGISHSALAWFHSYLTDRFQTVSIN-----------NHYSASSP
VQFGVPQGSVLGSVLFVLYMQPLFDIVAQHS-INQHACAD-----------------NNQ
LYKDTTLDQ---FQPTLDTLQTCLSDVKS--WMSHNKLQLNDSKTECLLV----------
---------------------------RVGVADVVFVPSVKNLDVTLNS------HLSLS
DFVQNTCKSACLQLRQICTIRHLLTT-QATTILVCALILSRLDYCNGLLAGCPAYLTDKL
QRVQDAADRHL-----------------------------
>JAWQFJ010002821_2761_3
-----------------------------------------------SEQLR----LKNN
KAPGGDGLNA--------ELFKTDPETSA-------AILQPLFEENWKKEEKPSDWTKGI
IIKLPK-KGALNDC------------------------------------NKWRGITLLS
EPSKILAKIIIQ-ISDSADEKLRKE-----------------------------------
------------------------QAGFRKNKGC---IDQ--------------------
--------------------------------IFALRNIIEQCTEWQRQLYVNFVDFLKA
FDSVHRAGLWKILSTMEYPRSWSKW-----------------------------------
------------------------------------------------------------
------------------------------------------------------------
------------------------------------------------------------
------------------------------------------------------------
----------------------------------------
>JAWQFJ010002821_2761_5
------------------------------------------------------------
------------------------------------------------------------
------------------------------------------------------------
------------------------------------------------------------
------------------------------------------------------------
-------------------------------------------------QRAQGRPLEDS
-------------QHYGIPPKLVQMVRSFYQNYSCTVGDN---------------NISFQ
VKTGVRQGCVMSSILFNLAIDWVMRNTTKDAQRGIRWTL------------------FTS
LDDLDFADDLALLSQTHKHIQEKTDR--LCMFGGQIGLSVSQKKTETMLLNAEIPTP--V
KIHG-ADLPQ-------------------------TDQ-FTYLGSIIRKDGGA-EEDIKS
RLNKARNAMRTMNNIWKSAQYSPRTKLKLYRSCALSTLMYGSECWCMTRSDDAKLSTFHT
TCLRKILRIFWPRKISN--ISSDAT---------------
>JAWQFJ010002849_2789_49
---------------------------------------------------------GG-
---GQDEILA-------------EMLKCTSQS--FIPTICTFFKLIFSKSQYPKAWTNSI
SAPIHK-KGDPTNP------------------------------------DKYRGICLTS
IFCKVFTSILTERLMSWAEANDLIV-----------------------------------
----------------------EEQAGFRR-GYSTVDNMF--------------------
--------------------------------ILHSIVQKY-LARRRK-LYTAFVDFKKA
FDSVDREALWEVLRMHGMRGRMLKMIQGMYSSVWYCVRCN-------------ACTDRFE
CKRGLKQGCKTSPIIFSLLITYVAKMVIQN-GKHGVQLIPD----------------FAA
VYLLLFADDIVLIADTPIGLQNQLSV--LVEEASKLGLVVNSDKTKVLVFRNGGFLAEHE
KWVLDGKRLE-------------------------VVNEYKYLGAKFSTRLSYKTLQLDL
VERAKAGLLQVIRCVKNW------VMFRRKSSLNFLMRRYLLSSCTLQNCG--ASMTVQM
WKSFTYRP--------------------------------
>JAWQFJ010002851_2791_44
ILLAVEEDILLAVEDEILVAVEEDILLAVEEEILVAVEEDILVAVEEEILVAVEEEILVA
VEEKILVAVE---------EEIFIE------VEEELLVALEEEILVALEEALLVALEEEI
LVAVEE-EILVAVD------------------------------------EEILVVVEEE
ILVAVKEEILVAVEEEIFVEVEEEL-----------------------------------
------------------------LVALEEEILVALEEEQ--------------------
--------------------------------IFNLRILSERYLQHQQDLYHVFVDFKKA
FDRVWNAALWAITRLYNINANLIRVIEHLYENATSAVYCNS------------SIGDWLR
TTVGVRQGCLLSPTLFNIFLERIMTDALKD-HEGTVSIG------------------GRT
ITNLSFADDIDGLAGSEKEMENLVERLELDTTSTNFSMHISAEKTKLMTNNTNGISTDIK
VCG--EKLET-------------------------VNS-FKYLGAIVTDAGS--KPEILA
RIAQTTAPLTKTQPSGRTGT----------------------------------------
----------------------------------------
>JAWQFJ010002933_1983_55
TDDGHILTAQNDILAAQAKFYETLYREGEDGRMKNWQDMVSVENGRKLTEEQKAEIEGPL
TYGELTNALRSMSNNKTPGTDGFSAEFFKFFWKDLGIFILRSFNEAYERVELSSVQKQGI
ITCIPKHDSDRTRL------------------------------------KNWRPISLLN
VLYKLASSCIANRLKKMIP-----------------------------------------
----HIISDEQ--------------KGFIKGRYIGENIRTIYD-----------------
--------------------------------------IVYEAREQNISGLLLLVDFEKA
FDSVSRKFAEECLLFFGFGTSITNWFRTLTKGANACVLQNG------------HRSHFFP
ILRGTRQGDPLSCYIYLLCAEVLNILVHKNKSIKGIRIHE-------------------E
EHIINQFADDTEFTLDGTEKSLEATLYTLNLYKEMSGLKINPQKTKAIWIGAKINSTERL
CREVDLN---------------------------WTAEPFKVLGISFTTDLNG-MVELNF
DEVFKKITRLLNAWRRRNLTIFGKILVIKALALSKLTYYLINLPRPPDSFIKKIQHEFYR
FIWSGKIDKIKRETLMLDYDKGGLKMIDINKYNDALKLTW
>JAWQFJ010002940_1990_18
LETWKSYFETMFLCNDSCQGKELEG--------EAVYHEILDAEISADEVRHAINRLKST
KAPGLDGLPG-------------GCCKIAGEK--IVPFLTKLFNSIYTSHHFPEPWTCSI
ILPLHK-KGDILNT------------------------------------ENYRGISLLC
AMSKIFTIILAKRLHLWVEMEKKIC-----------------------------------
----------------------PEQAGFRS-QHSTIDHIF--------------------
--------------------------------TLYSMILKHVYGDRRGKLYVAFVDYRKA
FDSVNRSQLWEVLKGAHISSKFLRMLKAMYSKVQACVRWGQ------------EFSGFFD
CPSGVKQGAIESPQIFSLYINVVADYIRRK-GRHGVQMVPG----------------MME
VFLLLFADDVVLLSTSPSGLQTQIDS--LWHVSERLDLKVNTDKTKIMVFRKGGHLASGE
KWFLDGSRLE-------------------------VVNQYKYLGFMFTTRLSLSATINDL
AIRGKQIGVQVLRVLWRLRCLKTKVFTTMFDTQVQASLLYGAEIWGLQKHSRVEGTHTFV
CKRFMGLDSRTPNHMVYGDLGRFPLSVNSSIRTIKYWLKL
>JAWQFJ010002941_1991_55
----EKEIEERWAEHFQETLNRPDPENTPEIEEAEEDLDINIEPPTKEEIIRAIKTLKNN
KAPGGDGLNA--------ELFKTDPETSA-------AILQPLFEEIWKKEEVPSDWTKGI
IIKLPK-KGALNDC------------------------------------NNCRGITLLS
VPSKILAKIIIQRISDSADDKLRKE-----------------------------------
------------------------QAGFRKNKGC---VDQ--------------------
--------------------------------IFALRNIIEQCTEWQRQLYVNFVDFQKA
FDSVHRASLWEIIGTMEYPRSWSRR-----------------------------------
------------------------------------------------------------
------------------------------------------------------------
------------------------------------------------------------
------------------------------------------------------------
----------------------------------------
>JAWQFJ010002946_1996_49
DDVNDCNNHFLSVAEKLFPRDSNHNFQSETAYLQEFCQERLLSSLE-FEIPLLAVHEVGR
FIEKLNSKTTGPDGINSFLLKLSLPYIIDSLTYIYN--------LCIIKQNFPDEWKKAK
VIPLPKVKTPTS-------------------------------------LDDFRPISVLS
ILSKPIEKHVHKHLLAF-------------------------------------------
LDRHSLLHPLQ--------------SGFRPKHSCHTALSH--------------------
-----------------------------------LIDTWLHAINTSKVIGSVFLDFRKA
FDMVHHDILLDKLALYFHGH-TTVKFFQSFLDNRQQSVQFD-----------GHVSKYGI
LKAGVPQGSVLGPLLFCLFINDLPLHITDRK-VSCNMFAD--------------------
---DTTLSIADSSTETVADKLQ-KSLDEICCWCLSNHMVLNPSKTKYMVITTRQKHQLHP
---LSLP-------------------LSLDAEPIEKVKEHKVLGVMIDE------QLDWN
SHINLMCKKISRNLFLLSKLRHFVDTETCKIFFSAHIIS-HINYASTLWDNCSEANLKRV
NSLYRRASKLMIPNKSLSTERKMEMLDILPLHKHLQLNKC
>JAWQFJ010002985_2195_91
------------------------------------------------------------
-----------------------------------------------RSDPSRMPSGGIF
G-CSDCVPFFPMPGMSY-------------------------------------------
------------------------------------------------------------
-----------------------LMVRYSTNFRAEAEALR--------------------
---------------------------------TASAHLLDHR-DATHQHVVIFTDALSV
LSALQDPRKKELNELAATLSELAAQVTLTLQWIPAHCGVHG-------------------
---NETADRLAREGGQLDQEDRQVSYAEE-------------------------------
----KTIIKALSQKKWRQQHPNYNQNDSYHFLNRADQVILFILRTGHNKLPAHMFHKFKV
GQTDRCS---------------------------CDTASMTGEHLLQDCPHHDALRRATW
PDPTPVRSKLYGNLEELRRTAAFVRATGAII-----------------------------
----------------------------------------
>JAWQFJ010003206_96_57
------------------------------------------------------------
------------------------------------------------------------
------------------------------------------------------------
------------------------------------------------------------
------------------------------------------------------------
------------------------------------------------------------
-----------EATSAPRSS-------------KSSNIFMT------------ERPEWFR
TTVGVRQCCLLSLPLFNLFLERIMTDALAD-LEGSISIC------------------GRK
ITNLRFADDIDGLAGSVEDLTSLVE--HLDKTLQAYDMEISAEKTKVMTNNPRGFKMEIK
VKG--QKLEA-------------------------VNN-FKYLGSIVTDEGS--KPEILS
RIAQTTAALAKLKPIWRDRNITLALKIRLMYTQAISVFLYA-------------------
----------------------------------------
>JAWQFJ010003239_129_22
------------------------------------------------------------
------------------------------------------------------------
------------------------------------------------------------
---------------GR-------------------------------------------
--RQEHQDPLQ--------------FAYARNRSTEDAILTLVHN----------------
--------------------------------------VSDHLEKPSSYARILFIDFSSA
FNTIQPHLMMRK-LLEYDVNPVLISWVFSFLTKRTQRVRVG-----------QVLSDAIT
TNTGAPQGCVLSPSLFTLYTADCRLRDL----------------------------INLL
LKFADDTSLSGLILKN-DESAYRNAVEELVKWCDDNFLELNVTKTKELIMDFRR------
------------------DNKTTVDPIVIKGEPVEMVDTYKYLGTIIDN------QLDWS
PNVDAVCKRANQRLFFLRKLRQFRVNPEILHLFYQATIQSVVSFNQLCYHSSVRKGDMER
LEKVVEEAGAITGSDLQPLSDRYPSVALRKMGKIRSDDRH
>JAWQFJ010003242_132_18
------------------------------------------------------------
------------------------------------------------------------
------------------------------------------------------------
-------RLALQQLLKH-------------------------------------------
ESQYDLLARFQ--------------SAYRAHHSTETALLR--------------------
-----------------------------------VLNDLLVASDNSYVSLLTLLDLSAA
FDTIDHGILLTRLRNSFGIENLALSFLHSYLSERRQTVSIS-----------GFASDPTP
LKYGVPQGSVLGPLLFLLYTQPLSNVIDSHS-VSHSEFAD-----------------DTQ
LYNSSHPSQIH---SLLSTSEHCISDVK--QWMTRNKLQLNDSKTEALLVGGGG------
ESDQALK-------------------LTIGHSDIVFSQSVRNSGVMFDN------DLSMR
AHVNKVCQLAYYELRKISTIRHYLSQ-QATKTLITSLVLSRLDYGNSLFAGIPDTLLNKR
QKV-------------------------------------
>JAWQFJ010003256_146_16
---------------------------------------------------WAIMKLKGG
RAPGVDEIPS-------------DLLKLAGGQ--DLPFLTAFFAKLYEGQYFPPKWSRSV
IIPLFK-AGDKLDP------------------------------------SNYRGISLLS
VMSKLFLSILTGRLKTWAEDGNKIC-----------------------------------
----------------------YEQAGFRS-EHSTIDHIF--------------------
--------------------------------TLHSAIVKNVYGCGRGKLYAAFIDYRKA
FDSVDRTYLWKVLSWSGVSTKFINMLKAVYSQVQACVRWNW------------ALSDLFN
CLAGVRQGASESPILFSLYISYAATFVRER-GLHGIQLLPG----------------SNE
IFFLLYADDVVLLSTTPAGLQNQINN--LEVISKELGLVVITEKTKVMVFRRGGHLAKRE
KWFLGGSQLE-------------------------IVNKYKYLGHVLP--------LNCQ
SQ----------------------------------------------------------
----------------------------------------
>JAWQFJ010003263_153_69
------------------------------------------------------------
--------IKLEPYLCNHQPEIVPTDLLNENLDLFLPIITNLINSSLSSGTVHTDLKTAV
VIPLIKKPSLDKNQ-----------------------------------LKNYRPVSNLP
FISKILEKVVLSQLLSH-------------------------------------------
LEANDLCNPLQ--------------SAYRAGHSTETLLLR--------------------
-----------------------------------VVNDILSALDDDKLSVLLLLDNSAA
FDTIDHCVLLSRLETVFGIRSTALQWFQSYLHDRTQYVSVN-----------NISSPSSP
LLFGVPQGSVLGPVLFVLYTTPLSTVIQQHA-VNHHLFAD-----------------DTQ
LQQSCKPSEI---LALVHTFENCSSDIK--SWMSTNKLKLNAEKTEALLFSGSTAV----
TPTPPST-------------------ITIGSSDISFSASARNLGFIMDS------SMSMK
QHIAAVCQTCYFQIRRISSIRKFLTV-DATKTLVTSCILSRLDYCNSLLIGCPDSTLQPL
QKVQHCAARLIFRARHRQPCTPLMKDLHWLPVSERIKYKT
>JAWQFJ010028202_1363_42
------------------------------------------------------------
---------------------SLRNRFLFNFT------------------------KKGV
ITCVPKPNKERNFF------------------------------------SNWRPITLLT
TVYKMASGCISRRLKTVIG-----------------------------------------
----HLIHSNQ--------------TGFIKGRYLGDNVRHVFD-----------------
--------------------------------------TIYECNEQDIPGLLLLIDFEKA
FDSLSVSFLCDVLE----------------KKDLEAVLEHG-------------------
------------------------------------------------------------
------------------------------------------------------------
------------------------------------------------------------
------------------------------------------------------------
----------------------------------------
>JAWQFJ010028227_20005_51
------------------------------------------------------------
----------------TTHLSGIPCEFYKVFWPDSKTYLLNALNHSFENGKLTVLQCQGI
ITLSPKRDRDRTSL------------------------------------SSWRPITVLN
VDYKIAAKAIANKILKVLP-----------------------------------------
----STIHHTQ--------------TGFMN-------IRKY-------------------
------------------------------------------------------------
------------------------------------------------------------
------------------------------------------------------------
------------------------------------------------------------
------------------------------------------------------------
------------------------------------------------------------
----------------------------------------
>JAWQFJ010028254_23612_61
VNADILTSFFREKSKKILQYPLPPPPWPTDANPPTPSSEANLKPFQSTEVERIVRSLKNN
TVPGYDKVEY---------------SFLKRNLSRLSDTLTAIFNICWRNGKIPSDWKHAV
INLLPKKGGNSDQP------------------------------------GDWRPISLLT
SFYKIFMKLIQARMSPWLASTGRLS-----------------------------------
-------------------------PFQKASLPRNGLQEH--------------------
--------------------------------VFSLKTTIEDFKHQSTQFYTVFVDIRDA
YGSVDHRFMLEAMERAGYPPKIVNITRDVYTNSTFEVRARG------------GMTEKIT
REKGIIQGCPWSAVAFVQALDPWVRWIAQSA--TGDPSTPP-------------------
--CQAYMDDICFIGYTPEVIRDMMGK--SEKFLNYAGMQVKHAKCAVIHGHRSGNNWVKR
DKSKELELAI-------------------------QGEQLPKYGKDRSYQYLGFQVSLTG
DGEKKQTDEIKSEFTALLQKISVSPLPVNKKMEAVNVIATSKLNFYLSNMWLSEKLLKEM
EDEIVEFVRDQLKLNCSSTRCHIFTSRKEGGLGLLKPKTI
>JAWQFJ010028257_23860_19
---------------------------------MEEQPADVQCFRVRLKLAEVISAIKKI
KSGKAPGPDNIP-----PEALKADPGATA-------DIMIDLLQEVWEREEVPKEWKTGH
IVKIPK-KGDLSNC------------------------------------QNWRGIQLLS
LPGKVFTRVILERIKEAVDTRLREE-----------------------------------
------------------------QAGFRAGRSC---TDQ--------------------
--------------------------------IATLRIIIEQSLEWQSPLYVNFVDFKKA
FDMVDRATIWRILRHYGIPQKIVSVIQNLYEGTSCRVVHNT------------DLSPPFD
VNTGVRQGCLLSPLIFSLVIDWVMKTVTDQPR-GIQWTL------------------TGK
LEDLDFADDIGLLSHTHGHMQAKTER--LHDIAKTTGLEINVPKTKSLRVNASREAP--I
TIDG-QAIED-------------------------VER-FTYLGSVVSKTGGT-DEDVRA
RIGKARHAFVTLKPVWRNESLSRHTKLRIFNTNVKSVLLYGSETWRHTKSIGHKLQVFIN
TCLRQILRIRWPERISNKELWQRTRQ--------------
>JAWQFJ010028306_31566_24
SRVWREHFESIYET--THDEHVIEGET--TVSRDFGHGEMLDAEITTSEIADAIKSLKLG
KAPGGDNILA-------------EMLRCASKE--LLPFLYKLFNRVFENADFPKQWANSV
IIPLHK-SGPVNDP------------------------------------DNYRGISLTS
NLSKVFIHILNRRLQMWTDDNGIIG-----------------------------------
----------------------EEQAGFRK-SYSTIDNIF--------------------
--------------------------------VLHSIVHRY-LQRHRK-VYAAFVDFQKA
FDTVNRQALWCILERNGVLGKMGRMLKSVYKTVKCCVKCDG------------VTSDYFD
SHMGLKQGCKMSPLLFSYLMTSLTNEIIEN-GKHGVQAMTN----------------GPD
LFTLLFADDIVLLSDTVTGLQNQIDH--LSKAADRLGLRVNYGKTKVMAFRLGGHLANSE
KWYLNGQKLE-------------------------VVSEYRYLGMVISTKLSTNSAMSDL
VCRGRAAVSRITKILRRLTHVTPDVFFRILDSQVQPILLYGSEVWGLEDTQMIETVHLQM
LKQYLNVSARTPNAMIYGDTGRHPLHINTAIRSIKYWLKI
>JAWQFJ010028336_37034_11
---------------------------------VPFTRSKVFLSLS-LSLS---------
-------------------LSLSLS-----------------------------------
---LSKVKTPTS-------------------------------------LDDFRPISVLS
ILSKPIEKHVHKHLLAF-------------------------------------------
LDRHSLLHPLQ--------------SGFRPKHSCYTALSH--------------------
-----------------------------------LIDTWLHAINTSKVIGSVFLDFRKA
FDMVHHDILLGKLTLYFHGH-TTVKFFQSFLDNRQQCVQFD-----------GHVSKYGI
LKAGVPQGSVLGPLLFCLFINDLPLHITDRK-VSCNMFAD--------------------
---DTTLSTADSSIETVADKLQ-KSLDEICCWCLSNHMVLNPSKTKYMVITTRQKHQLHP
---LSLP-------------------LSLDAEPIEKVKEHKVLGVMIDE------QLDWN
SHINLMCKKISSNLFLLSKLRHFVDTETCKIFFSAHIIS-HINYASTLWDNCSEANLKRV
NSLYRRASKLMVPNKSLSTEKKMEMLDILPLHKHLQLNKC
>JAWQFJ010030824_52730_49
------------------------------------------------------------
------------------------------------------------------------
-ISRYTKGERYKAE-------------------------------------NYRPISLTS
VLCKVLEHIIVSNIMNY-------------------------------------------
CERFNILCPEQ--------------HGFRRGHSCET------------------------
-------------------------------QLLGFLDEASEALEHGFQTDLLVLDFSKA
FDKVSHSLLVHKLRH-YGISGGTNNWIKNFLSDR--KQVVVVN---------GTSSGLVP
VESGVPQGSVLGPLLFLLYINDLPTNLTS----------------------------QAR
LFADDTACHKDVSSD-QDQDALQIDLDKLAKWEQRWKMTFHPEKCSAVHMTRSR--TTRK
RGYHLHG------------------------HQLQEEPQVVYLGVTLSK------DLRWG
PHISKITSKANKTLGFLRRNIKIH-NKNTKAATYKALVRPVLEYAAPVWDPHTADDIEAI
EKVQRRAARWVSNRFRQTSSVGGMLVDLKWPSMARRRKRA
>Nm_contig_1299
------------------------------------------------------------
------------------------------------------------------------
------------------------------------------------------------
-----LEKHVHKHLVAF-------------------------------------------
LDKHNLFHPLQ--------------SGFRPKHSCHLALSR--------------------
-----------------------------------LTDHWLHAINNYEMLGSAFLDFKKA
FDLVDHGILIQKLTSYLHGH-KTVNFFASFLENRQQYVHFN-----------GRSSSYGL
VSAGVPQGSVLGPLLFCLFINDLPLHITNKE-VSCDLFAD--------------------
---DTTLSTSGSNTECLATRLQ-QSLNEICSWCALNSMVINPAKTKCMVITTRQKHQLHP
---LSLP-------------------LFLNSIPVEQVSEHRVLGVVIDE------QLDWH
SHINEICKKMSGNLFLLSKLRHFVDTHACKIFFHAHILS-HINYASTIWDSCSGANLKRV
RSLYRRAAKLMISS-SLPTDEKMKMLDMLPLQ--------
>Nm_contig_14331
------------------------------------------------------------
KAPGRDEIPG-------------GYLKLSSSL--ITPFLTELFSTIYEIQYFPQSWDYSI
IVPIFK-SGDKLNP------------------------------------KNYSGISLLS
NISKLFMSVLTSRLRFWTGEE-KFS-----------------------------------
----------------------YEQAGFRT-NHSTTDQIS--------------------
--------------------------------TLYAKAVQNVYGEGHGKLYGEFLDFEKA
FDSMKRP-LWRVLEKLGISTKFLNMLKAASTHVEARVRWGD------------NLSDSFD
CPVGVRRGSVESPIMFCLYITYLADFIREN-GRHGMQLLTG----------------ARE
LNCLTFADDIVLLATTPVGLQRQLDS--LSTASRHLGLTVNNAKTKVMVF----------
------------------------------------------------------------
------------------------------------------------------------
----------------------------------------
>Nm_contig_2861
------------------------------------------------------------
------------------------------------------------------------
------------------------------------------------------------
-----LERHVHKHLLSY-------------------------------------------
LESNNLLHSLQ--------------SGFRPNHSCQTAITN--------------------
-----------------------------------LTSSWLSAINDQEMSSAVFLDLTKA
FDVVNHQILLNKLSLYLRSS-DAVSFFSSYLRNRTQCVYLH-----------GTFSSTEA
VKSGVPQGSVLGPLLFCMYINDLPLGISATE-VKCCMFAD--------------------
---DTILHTSSAHVNTMQCSLQ-KSLDEVQSWCTSNCMMINTSKTKCMILSTRQKQQRYP
L--HLN--------------------LVLEKNTIQQVPEHRVLGIIVDE------RLSWQ
PQIHKVGKILSKNIFLLSKL----------------------------------------
----------------------------------------
>Nm_contig_664
------------------------------------------------------------
RAPGTDNILG-------------DMIKSASSV--LLPHLLKLFNGIFSMTTYPRQWAESI
VVPLLK-KGSPSDP------------------------------------NNYRGISLTS
NLSKVFLHILKTRLQRWADENDIIG-----------------------------------
----------------------EEQAGFRR-GYSTIDHVF--------------------
--------------------------------VLHSVVKRY-LLRRKK-LFVAFVDFSKA
FDTVNRHALWDTLAQLGIQGRMGNMLKSVYESVKCCVKCDG------------VTSEFFN
CHNGLKQGCKLSPLLFSLLMTSLAREIKQK-GRHGVQLIAN----------------GIE
IFVLLFADDVVLLSDTVPGLQNQISN--LEVAAEKLGLRVNTQKTKVMAFRLGGHMARHE
------------------------------------------------------------
------------------------------------------------------------
----------------------------------------
>Nm_contig_685
------------------------------------------------------------
------------------------------------------------------------
------------------------------------------------------------
--------ILTSRLRDWAEDGNRFC-----------------------------------
----------------------PEQAGFRL-DHSTLDHIF--------------------
--------------------------------TLYSVAVKHVYGRGRGKLYVAFVDYQKA
FDSVNRSCLWKVLDQSGISTKFLKMLKSVYSNVQACVRWNG------------AMTEFFD
CEVGVRQGAVESPIIFCLYVNCVADYIRAR-GRHGVQLLPG----------------SME
IFSLLFADDIVLLSTTPVGLQNQLDN--LSKVSDELGLAVNTEKTKIMVFRRGGFLGRGE
KWDLKGKDLE-------------------------VVNKYKYLGFIFSTKLSTSAALESQ
MIKAKQKTVQLLKTMWNLCTLNTTIFFRLYDAQVQPSLLYGSELWGLDRKGCIEK-----
----------------------------------------
>Nm_contig_7015
------------------------------------------------------------
------------------------------------------------------------
------------------------------------------------------------
------------------------------------------------------------
------------------------------------------------------------
------------------------------------------------------------
-----------------------------------------SW---------RKSIVILI
LKSGKNLKAPSNYRPISLTSCVCKTLERMVNARLVWFLETH---------------GVLS
DVQCGFRKRRSTADHLVRLETLVRDAFLRKEHCVGVFFDLEKAYDTTWRYGILADLHAMG
LRGRLPQ-------------------------FVSKFLTDRSFRVRVGSFLSPSYPQEMG
VPQGSILSVTLFSIKINSIVKCLPRGVDSF-LYVDDFLIVCHAKSMDFIERQLQLSLNAL
FRWAESNGFKFSSSKTVCVHFCRRRILHPDPALLLGGAPL
>Nm_contig_8374
------------------------------------------------------------
IAPGHDGVKY---------------STLKKNISKLAETLTAIFNVCWRNNRIPGDWKHAV
INLLPKKGGNPEQP------------------------------------GDWRPISLLT
SFYKVFMKLIQGRMLPWVVSTGRLS-----------------------------------
-------------------------QNQKGSLPRNGLQEH--------------------
--------------------------------VFSLKTVIENFKHLSTQFFTVFVDIKDA
YGSVDHAVMLKAMERASYPRKVIEITRNVYTNSTFAVLAGG------------SMTQNIM
RHRGIIQGCPWSAIAFVQALDPWIRWMEQSS--IEQPLALR-------------------
--CQAYMDDVCFVGHSPEPIKAMTKR--TEEFLNFTGMEVKHAKCAVIHGHRTGNNWAKR
DKTHEVELDM-------------------------QGGQLPKLGKDNGYHYLGFHISLTG
SAEKKQLDEVKAEFTSLLQK----------------------------------------
----------------------------------------
>Pj_contig_1060
--------------------------------------------KSQGPDNIPAKVLKEL
SEELSLPLSI--------LFNKSLETGDIP--NPWKQAVV-------------------I
PIHKKGSYSDPSNY-------------------------------------RPVS--LTS
IVCKVLESIVREVMVSH-------------------------------------------
MQDRGLFSDCQ--------------HGFRKGRSCIT------------------------
-------------------------------NLVEAWKDIMDMFDRGTDVDIVYFDFKRA
FDSVPHQRLLSKLES-YGFGEKIVNWIRQFLSNR--TQYVKVK---------DKLSDVTS
VTSGVPQGSILGPLLFNIFINDLPTGIVS----------------------------PCQ
IYADDTKMYNQASRC-E---VLQQDIYTMCDWSSKWQLEFNGEKCHVMHLGKNNPQNIYY
LKSGDGL------------------------HPLTVVTEEKDLGVFMNN------KLCFD
SHIDRIVNRANKLLGMIKRSFISLRNSHTLIHLFKGIVRPHLEFGCSIWSPHWKRQSQLL
ERVQRRATKLI-----------------------------
>Pj_contig_10606
------------------------------------------------------------
KAPGPDLILG-------------EMIKSAKVV--LTPFLCNLFNKIFASGEFPISWSQAV
IVPLHK-RGDINNP------------------------------------DNYRPISLTS
VLSKLFTHIISSRLTRWASDNNIIV-----------------------------------
----------------------EEQAGFRH-GYSTTDNVF--------------------
--------------------------------ILYNVVSKY-LDKNRK-TYVAFVDFKKA
FDTVNRQRLWDILESYGIDGNILNILKSIYVSVQSCVRTNG------------SSTEYFE
CPNGLRQGCLISPILFTLLINVVAKEVIKL-GKHGIQLAP-----------------GII
LYLLLFADDIALISHTATGLQNQIDV--LTRSASRLGLAINIEKTNIIVFRKGGHLSRHE
KWYLNGQQIK-------------------------VVNTYKYLGIFFSTKRSHASTIADL
ATRGKTGTLQILRVLRRIGCHSPEILFKLFDAQIKPILLYGAEIRGTKNCDALEKIQLYA
LKMLLNVTRHTPNAMVYAETG-------------------
>Pj_contig_10752
------------------------------------------------------------
---KAPGQDN-----LNAELFKADPELAA-------DILQPLFKAIWEGKKVPDDWMKGT
IIKIPK-KGSLTDC------------------------------------NNWRGITLLS
IPSKVMTKIIILRISKAVDQKLRKE-----------------------------------
------------------------QAGFRQGRGC---IDQ--------------------
--------------------------------IFALRNIIEQCTEWQRQLYINFVDFQKA
FDSIHRDSLWRILRAYGIPTEMVQLIKSFYTNFSCTVGNS---------------NISFE
VKTGVRQGCVMSALLFNLTIDWVMCRTTEDQPRGIRWTL------------------NTI
LEDLDFADDLALLSHTHQHMQEKTNR--LSKYAKQVGLHISHNKTEVMLLNVAKAIP--I
TVEE-EILPT-------------------------TQS-FTYLGSIVKQDGGA-GQDIRN
RLNKARGVFCNLNKIWKSTQL---------------------------------------
----------------------------------------
>Pj_contig_11120
------------------------------------------------------------
---------------KFSSSDPLPSSVFKSCLDLLIVPITDIVNLSINTSTVPASLKYAV
ILPRLKKSSLPADE-----------------------------------LGNYRPISNLS
FLSKILEKAVKQQLDKY-------------------------------------------
LQHAGFFFPFQ--------------SAYQVNRSTETALLR--------------------
-----------------------------------VMNDLKLSLDSGNMSFLTLFDMSSA
FDTVEHHLLLSRLEYDFFISGPALDWLKSYLNDRTFSVSVD-----------GVFSKVHT
ISCGVPQGSVLGPRLFNIYTTPIPSFIMDQG-QTPQLYAD-----------------DTQ
SYFSFPPTDF---LSSISQLENFCSGYK--SLLEDNHLILNPKKSNILLVATKQQLNKLD
ETLISAT-------------------ITLCNTNIELSTTVTDLGITLDN------ETSLS
LHVNNI------------------------------------------------------
----------------------------------------
>Pj_contig_11181
------------------------------------------------------------
--------------------------------DELLPPICDIINTSLNKGEVPTSFKHAL
IKPRIKKSNLDSSD-----------------------------------LSNFRPVSNLP
YLSKILERVVANQLKTH-------------------------------------------
LSMHSLCHPLQ--------------SAYKAGHSTETALVK--------------------
-----------------------------------ITSDIIRAMDNGEMAVLALLDLSAA
FDTVDHDVLLRRLETNFGITGRVLDWFRSYLADRTLSVVVR-----------EACSFIHS
LKCGVPQGSVLGPLLFVLYIQPLGNVILSKG-LDHHFFAD-----------------DVE
MYKIFARDA---LAITFENIQAGIAAVKN--WTESNRLKLNNLKTEVILIGTKHKLHSC-
--KAPS--------------------VKSGDCDIAVSTCVKSLGVKLDS------ELSME
DYVRHTTQVCYFHLRNISRIRHILTA-AS-------------------------------
----------------------------------------
>Pj_contig_11207
------------------------------------------------------------
---------------VSCDLDPVPLTVVLECLDDLTPVITDIVNKTFSTGVFPSALKVAA
VKPLIKKHNLDKEQ-----------------------------------LNNYRPVSTTP
FVARVIEKLMHQKLCNH-------------------------------------------
IEGNNLLDPLQ--------------SAYRRSHSPETVLLR--------------------
-----------------------------------VTNDVRTQMDKGMLTLLVQLDVSAA
FDTVDHSILIQRLQDDFGIADKALLLLQSYITNRLQMVCID-----------GHRSTPVA
VTAGVSQGTALGTTLFNMYTNSLGQVIQKHR-INRQRFSD-----------------DTQ
LYVSFAPSRAA-FSNALDQMNNCIEDIKR--WTCMSHLKLNKDKTEAILFGTR-------
------------------------------------------------------------
------------------------------------------------------------
----------------------------------------
>Pj_contig_11602
------------------------------------------------------------
KAAGPDGIPA--------EALKTDINTSV-------NMLHPLFCRIWEEEQVPAEWKEGY
LIKLPK-KGDLSSC------------------------------------ANYRGITLLS
STGKVFNRILLNRMKDAVDPQLRDQ-----------------------------------
------------------------QAGFRRQRSC---VDQ--------------------
--------------------------------IATLRIILEQSLEWNSPLYVCFVDYEKA
FDSVDRQALWKLLRHHGVPEKLTSIIRNSYEGLTCRVVHGR------------QLTEAFE
VRTGVRQGCLLSPFLFLLAMDWTMKTSTANKRNGIQWTL------------------WTQ
LDDLDFADDLSLLSHTQTQMQDKINI--VATTSSQLGLNIHKGKTKVLRVNAARDTR--I
MLDG-EALEE-------------------------VDD-FTYLGSIVDKQGGT-DADIRV
RIGKARAAFNQLKSVWKATDL---------------------------------------
----------------------------------------
>Pj_contig_1254
------------------------------------------------------------
---------------KNCPLDQIPPLIWRESLPTLIPLFTQFANSCLQRGCFPVELRTAA
IRPHLKKPGLDIGD-----------------------------------LDNYRPVAIQP
FMARLLERLAYSRLLCH-------------------------------------------
LDRSDLHLPQQ--------------SAYRKGHSCETLLLK--------------------
-----------------------------------LTDDIRASMDRGRLVVLVSIDFSSA
FDSVHHAILLRILQQMYGVEGTPLSFFSQFLGERSSQVFIS-----------GASASYST
EGRGVPQGSSLGSVLFSVHVSPIGTALDEMN-IPNYLYAD-----------------DVG
FYLSCGSSRDA-VHACFEQLAVAFAKVKN--IASWLGLKLNDKKTQVMIFGTDSRLVSLG
----LTD-------------------CNITGTTQALANSIKLLGVTLDP------SLCFR
QHIVSVSKSC-FHLRNLRKIRIFLED-THFPRLITWYITSRLDYCNSLLAGIPMCHLGIL
QRVQNAAARLLSGAR-------------------------
>Pj_contig_130
---------------------------------------------VPGLDGIHPKILFEL
RGYLAQPLAK--------LYRQSLVKNVVP--RDWKDAAI-------------------T
PLLKKGKKSDPANY-------------------------------------RPVS--LTS
VVCKVLESIIKEGIMVH-------------------------------------------
LEKFQLIRDSQ--------------HGFSKGRSCLT------------------------
-------------------------------NLLEYMEEVTARLDKGDPVDVIYLDFAKA
FDKVPHQRLLEKLRS-HGIGGEIAKWIESWLTNR--RQTVSIN---------KEYSEWAD
IKSGVPQGSVLGPVLFLIYINDLDTGISS----------------------------NVS
KFADDTKIYRAITSE-GEADILRNDLEKIGQWSKLWQMEFNKDKCTVIHMGDHCKTQTYK
LD----------------------------GTAIKESENERDLGVIIDQ-----------
------------------------------------------------------------
----------------------------------------
>Pj_contig_1306
KAPGKDGIPAELLKCCKDTLIAELHEILCLCWREGK--VPQDMRDAN-------------
-----------------IVTLYKNKGDRSDCNNYRGISLLSTVGKLFARVVLKRLQV-LA
ERVYPESQCGFRANR--------------------------------------STIDMIF
SLRQLQEKCREQK-----------------------------------------------
------------------------------------------------------------
-----------------------------------------------QPLYAAFVDLTKA
FDMVSRSGLFEVLLKIGCPPRLLSIIQSFHEGMRGVVVFDGSISD------------AFD
IRSGVKQGCVLAPTLFGIFFAVLLKRAFGEATEG--IYLR--------------------
---TRSDGKLFNLSRLRTTTKVHLKCLRDLLFADDAVITSHSADELQQLMNRFNEACQKF
GLTVSLK-----------------------------KTQVMAQNVDR----PPKITISEH
ELDVVHEFVYLGSAVTDTVSLESELNKRIGKATTTMSRLNKRVWSNSKL-----------
----------------------------------------
>Pj_contig_1326
------------------------------------------------------------
KASGVDGVLA-------------EMIKNLDTA--SIVFVTKLFNSIFDRGIYPEIWTKAI
IVPIFK-KGDMELP------------------------------------DNYRGVALLS
ILSKCYTSVLNRRLIDWMDEFDKIQ-----------------------------------
----------------------EMQAGFRK-GYSTVDHIF--------------------
--------------------------------TLYATVEKY-KCKR--KLYTCFVDLRKA
FDSVNRSLLLDVLRRAGLNDKFLKAIAAVYKSVLSCVRIGD------------SCTDFFQ
CPVGVRQGCVLSPALFTMFIEEVAVNVTQK-GLHGVQFQSG----------------MLE
LFLLLFADDIALISTTPKGLQNQLNI--LGQACKQLKLQVNTDKTKIIVFRKGGFLGKFE
KWHLNGEPLE-------------------------VVNSYVYLGYCFTTKLSSTGGVELL
AARGRKAVAECLLTLNNLKEM---------------------------------------
----------------------------------------
>Pj_contig_1330
------------------------------------------------------------
---------------KQCSLDPIPFWLLKAIVEDIADFLAYVFNRSFVEAKVPTALKTAI
VTPKLKKAGLDAQD-----------------------------------PNNFRPLSNVP
ALSKILEKLVNVRVCDH-------------------------------------------
LNKIDTLSPVQ--------------SAYRRFHSTETVLTK--------------------
-----------------------------------EMSDIMMAADSGQATALVLLDLSAA
FDTVDHEILLRRLQISHHVTGMALEWFHSYLSNRKQSVSFA-----------GRVSASSI
VAHGVPQGSVLGPLLFNAYTSDLPSIIEQQL-LRGLGYAD-----------------DIH
MYKHFKPDKV---ADAKASLESGIGQVYD--WLSKNRLKLNPTKTEVMWCASARRSDNL-
--QTPS--------------------LTILNSIVAPVKTVRDLGVQLRS------DLSIK
DQIGAVARSCYYNIRQLRTIRSSLTL-PM-------------------------------
----------------------------------------
>Pj_contig_1353
--------------------------------------------KSQGPDNIHPHVLKML
SEELAQPLCA--------LFNRSLQEGEIP--SDWKLAEV-------------------V
PIFKKGRKCDPGNY-------------------------------------RPIS--LTS
VVAKVLESIIRDCLVNY-------------------------------------------
LLENNYISSMQ--------------YGFREHRSCTS------------------------
-------------------------------QLLEVMNDYTGFIERRIPFDVIYLDFKRA
FDSVPLERLFIKLEH-YGVTGKPLEWLRKFLVGR--VQRVRVG---------SSVSDFED
VKSGVPQGSVLGPILFLLFINDLPEVVKS----------------------------SCR
LFADDTKIYNDACN----HRILQEDLDKLYEWSCKWNLKFNIDKCKVMHYGRGNPEHTYC
YGPT--------------------------ALPLQKVTTEKDLGIWFDH------KLLFD
VHVCSSVAKANKMLGLIKRTFAFL-DKK--------------------------------
----------------------------------------
>Pj_contig_1510
--------------------------------------------------------HSTG
PDGLSSFFIKQVAEAISKPLSIIYTASYATGVIPSLWSQA-------------------I
VIPILKKGHSGLCC-------------------------------------NYRPVSLTC
VICKIMESIINSVLVQY-------------------------------------------
LENNNLLSPGQ--------------YGFRKNLSCGL------------------------
-------------------------------QLLDCRNRWTDALDKGEFIDIAYIDFAKA
FDTVVHSKLLLKLEV-NGIIGKTINWISAFLKNR--SQVVKIG---------QSVSEAAR
VTSGVPQGSVLGPTLFLIFINDLISNISS----------------------------KVV
LFADDVKLFNFCYNK-D---VLQNDLDLIYEWSLKWQLRISGEKCSLLHLGKNNPHYSYY
ISDLK----------------------------IPVQQPVRDLGVLIAS------DLSSH
DHCRHIYTKAARLSGLLFRIFQSR-DPK--------------------------------
----------------------------------------
>Pj_contig_15101
------------------------------------------------------------
------------------------------------------------------------
------------------------------------------------------------
------EKVVLCQLLAH-------------------------------------------
LEANCLCNPHQ--------------SAYRSGYSTETVLLR--------------------
-----------------------------------IANDILTALDNDKCSALLLLDNSAA
FDTIDHSILITRLESVFGIRATALQWFRSYLCNRTHYVSIN-----------GFSSKPAL
IQFGVPQGSVLGPVLFVLYTTPLSTIITQHE-VDHQLYAD-----------------DTQ
LNKSFDPSDV---TSSIHTVQNCFQDIK--FWMTDNMLKLNDEKTEAMIFVGSKKD----
CSVP-SY-------------------ITLGSSKISFSASARNLGFIMDD------ELTMK
QHVTKLCQICYFEFKRISSIL---------------------------------------
----------------------------------------
>Pj_contig_152
------------------------------------------------------------
------------------------------------------------------------
------------------------------------------------------------
------------------------------------------------------------
------------------------------------------------------------
-----------------------------------------------------------A
FDSINHEILIQKLACYQVLP-HFLQLYKSYLTNRKQYVTLN-----------GALSTVCH
ITRGVPQGSIIGPQLFTIYINDLPSHLSNS---TCDLYAD--------------------
---DLTASAFASTLSSARHLLT-CDCQSLASWCNTNDMAINYKKTKCMVISSRQKLQLQP
T--FKIH-------------------LSINNNNIEQVHYFKLLGITVDS------HLTWK
FHSENLAISLARRIFVLAQLKHLLDHKTKLIFAHSHIIS-AIDYCSTLWSHCPSTYLSSI
DKLYRRTARTVTGNTSS-----------------------
>Pj_contig_1581
------------------------------------------------------------
------------------------------------------------------------
------------------------------------------------------------
-----LEKIILRQLIDY-------------------------------------------
LTANSLFDCFQ--------------SAYRQYHSTETALVR--------------------
-----------------------------------LTSDVRGAIDQKELVICVTIDLKAA
FDTVDIDLLCGFLRSDFGICDAALGLLHSFLSNRSMCILIN-----------NTCSDNFD
LPIGVPQGCSLSAILFILYMHRIVRIIMIYK-ICYHLYAD-----------------DIV
LYIKCANNAAS-IASAVKTLSNCLRDLKK--TLVDLKLKINSNKTEVIIFGSQNALSKID
----TST-------------------IVLDGDTLCTSAKIKVLGVILDR------ELSMN
DQVNATVGKCYWALKNIWSIRRMLDA-DAARMLVQWCITSRLDYCNGLLGNTTKYNLCKL
QRIQNASARLITGARRSQHVKPILCELHWLPVEYRIKFKL
>Pj_contig_16041
------------------------------------------------------------
KAAGPDGLIG-------------EFYKSAVLE--IVPFLLNFLNELFDRGIYPDGWCEAI
IHPLFK-KGDPHNA------------------------------------DNYRGISLLN
ISSKCYSYILNKRLTAWAEMSNVIG-----------------------------------
----------------------EEQAGFRK-GRSTADQLF--------------------
--------------------------------TLVAIIQKQ--LIRHQKLYVLFVDFRKA
FDLVNRDKLWDSLRAYGIQGRFIRALQAMYSTVTARVRVGC------------ELSHSFS
CPRGLKQGETTSPVLFSLLINQLTRDIIKE-DIRGVQLHPD----------------TAQ
LLHLLFADDVALFSDTVAGLQKLINV--LCRTAKALDLEVNLDKTQVVIFRNGGPVSNKE
RWYLDNTQLQ-------------------------VVNMYKYLGTYLSTRLTFSHAFDDL
ATRARLGVMTLIRTLWQLGDY---------------------------------------
----------------------------------------
>Pj_contig_1630
------------------------------------------------------------
------------------------------------------------------------
------------------------------------------------------------
-------KILQKRLEPYLDREMPEE-----------------------------------
------------------------QAGFRRGRGT---RDQ--------------------
--------------------------------IANLRWIMEGAREYQKEVYMCFIDYNKA
FDSVDHNKLWNCLREMGVPDHLIMLMRNLYTEQEATVRTEV------------GETEKFG
VGKGVRQGCILSPYLFNMYSECIMRNAELEGKVAGIKLG------------------GKN
INNLRYADDTTLLAESKEDLVELVK--KVKEESAKAGLKLNMSKTKIMSN--RTIK-DFH
IDG--EQLEV-------------------------VDG-YVFLGSNL-DREGGSTKEIKR
RIMLGRAAMTNMNKIMRDKDVSMLTKKRLVETIVFPITTYGCESWTLRKSERKKIDSFEM
WCWRRLLGISWTEKRTNCSILEQIMPEHSLES--------
>Pj_contig_1662
------------------------------------------------------------
---------------CGSGPDGIPSKVLKYCAAELTPIVHFLFNKSLQTGHVPTLWKTTE
INPLPKVKCPKNVE-------------------------------------DFRPIAHTS
ALSKALERIVSKKLDSD-------------------------------------------
--LRQHVDQFQ--------------FAYKCKRATDDAITVLIHE----------------
--------------------------------------VLQHLETGGNYARIMFLDFSSA
FNTIIPSVLFEK-LRDIGVGSRLCTWILNYMTDRDQYTTMS-----------GIRSCTVK
TNIGTPQGGVLSPRLFSLYTHDLTSDCQ----------------------------SSVG
LKFADDIAIAGLILEDN-ELPYRQDLNAVLDKARSLSLKVNVKKTREVIVDFRS------
-------------------RPFCHQAVVLEEQKVDIVESFKYLGITLTS------KLDWQ
THIDTIIKKCEQRLYVMRCIKSFKVSPH--------------------------------
----------------------------------------
>Pj_contig_1681
------------------------------------------------------------
------------------------------------------------------------
------------------------------------------------------------
-----LEKYITETISSF-------------------------------------------
CKEHSLISSSQ--------------SGFRRGHSCHTSLTK--------------------
-----------------------------------TMESWHLKLNQGEFGAALFVDFTKA
FDVVNHELLIQKLSCYHFSP-STLKLVNSFLDDRSQQVIVN-----------GKLSSTTS
IAQGVPQGSILGPELFGLFINDLPLVFEHS---ACDMYAD--------------------
---DTSISTFSSSMEQLRTQLQ-TDAINLASWCADNSLSINYDKTKCMLICTKQRLRHLS
D--LRLN-------------------IFIDSHLIEQVPSFKLLGIHIDS------HLTWS
THTANLSTSLARKTFALSRLKHFLDTPSLKTFACAFILS-PINYCSTLWSNCYATHLKRI
NILYKRTARLVSGHNRS-----------------------
>Pj_contig_1719
------------------------------------------------------------
---------------KFSSIDPIPAHLFMNCLEILLVPITDIINLSLRSSVVPASLKHAF
VYPRLKKPSLDTSD-----------------------------------FKNYRPISNLS
FLSKLLEKVVKAQLESH-------------------------------------------
LLSNGYTFPFQ--------------SAYIPHRSTETALLR--------------------
-----------------------------------VTNDLRSSLDSGHAAFLTLFDMSAA
FDSVNHRMLLQQLDKNFKVQSNALQWFQSYLSDRTQVVAVE-----------NSVSEIHT
LHQGVPQGSVLGPSLFNIYSTPMLQFAANCE-QTPHGYAD-----------------DTQ
SYFSFRPSEY---SQSLSRLETFCTMYQ--SCASQHQLTLNSAKTKVLLVASNFHINQCN
NPTGDRF-------------------ILLNQVPVPIVTECVNLGVVFDN------ELSLA
PYVNSICNIANFHLKNISKIRSLLTV-TE-------------------------------
----------------------------------------
>Pj_contig_18320
------------------------------------------------------------
---------------KTSVCDPAPTDLVVDCLDVLLTPITNIINMSLSEGSLPACLKRAV
VKPLLKNSGLDTQV-----------------------------------FENYRPISNLP
FLSKLIEQVVKTQLLAH-------------------------------------------
LEANDLFPAFQ--------------SAYRKGHSTETSLLH--------------------
-----------------------------------MVDELRCALDGGNAAVLTQYDISAA
FDTVDHLRLLQCLHSDFAISNSALQWFKSFLTLRTQAVMVG-----------HASSTDHV
LDCGVPQGSVLGPILYCLYTAGLLEVVKCLP-VSPHGYAD-----------------DVN
TTTVLNPRAA---QSGLSTIEQCGTTIK--LWTQANKLKLNDKKSVALLVGSKKNVSLIR
S--SVTE-------------------VKVGDVLVPLADVTKSLGCVLDS------DLSMA
THVRHVCRSAYATLRSISLIRHLLSQ-TA-------------------------------
----------------------------------------
>Pj_contig_187
------------------------------------------------------------
------------------------------------------------------------
------------------------------------------------------------
-----FERIVLFRLSDS-------------------------------------------
--LKNFLDPCQ--------------FAYRRNRSVDDALLYVLNK----------------
--------------------------------------IYCHLEKPGSHIRLMFFDFSSA
FNTIQPHLLADK-LLRMDVPSCTVLWIMNYLTMRPQFVKMSD----------NTISDTLY
TNTGAPQGTVLSPFLFSLYTADFRCSSD----------------------------SCSM
TKFADDTALVGLMTDG-DDLDYRQEITKFVDWCDENFLDLNVEKTKEMIMDFRRK-----
-----------------ENNKCVHSSILIKGEEVGKVDQYKHLGIIIDN------KLTWK
PNTDFIVKKLNSRLYFLRKLRSFNVRSEILQMFYVATCDSILHYGSVCWGSSICKQDKEK
MEKL------------------------------------
>Pj_contig_21123
------------------------------------------------------------
TSPGPQPQIT---------------ARLIKKLP--TGIYQRIFNLWLYLGSVPDAMKHCN
TTLIPKSAENLNDI------------------------------------KNWRPITIGP
ILLRVYARILEGRLKP------KLN-----------------------------------
-------------------------WSQKAFQPVDGCGEH--------------------
--------------------------------IAVLTTLINQYRQEKKELNLVFLDLSKA
FDSVSHDSIRRALSRFNVHPALQHVILDLYHGADTVISCQE------------GTTNNIP
LLRGVKQGCPLSPTIFNMIIDELLVSIPNHLGIKIEGLYVT-------------------
--SLAFADDIALISGNHENISSMLKM--VHDFCTQRGMTINAEKSNGIRF----------
------------------------------------------------------------
------------------------------------------------------------
----------------------------------------
>Pj_contig_2150
------------------------------------------------------------
------------------------------------------------------------
------------------------------------------------------------
-----MESVINSALVNY-------------------------------------------
LENNNMLCKNQ--------------YGFRKNSSCAL------------------------
-------------------------------QLLWCRNLWTSAIDNRRNIDAVYIDFNKA
FDSIVHAKLIHKLKN-YGISGKLLNWIEAFLSGR--VQYVQLG---------NACSSEKA
VISGVPQGSVLGPTLFLMYINDLCDNISS----------------------------SIV
LFADDVKLFNYSNNN-D---VLQTDLDSISDWAKKWQLTFSVEKCSVIHFGFSNPRVKYF
LGDNC----------------------------LTPVSSIKDLGIHITE------NLLFH
DHCNLIYSKAFKFTGILFRIIQSQ-NRQILVKAFVTYVRPILEYASVVWNPFHITDINRL
EKVQRYFTKRVLGYTTLTYSERLSILGLQRLETRRLQIDL
>Pj_contig_2443
KAPGSDGIPAEVYKAGGPALTRNLTQLFQSMWKEGK--VPQQLKDAS-------------
-----------------IVHIYKRKGNRLSCDNHRGISLLSTAGKILARVLLNRLLLHLE
HGLLPESQCGFRAKR--------------------------------------GTADMIF
AARQLQEKCQEQN-----------------------------------------------
------------------------------------------------------------
-----------------------------------------------IDLFVTFVDLTKA
FDTVSRDGLWKIMEKFGCPSKFTAIVRQFHDGMMVKVLDGGDESK------------AFP
VTNGVKQGCVLAPTLFSMMFSAMLTDAFRDCEDG--ISLR--------------------
---YRTDGKLFNPRRLQTVTKVKETILRDLLFADDCALNAGTEQQMQHEMDCFSQGCDNF
GLTINTT-----------------------------KTEVMYQPAPRQSYLAPHITVKEQ
SLQAVDNFTYLGSTLSRAVNIDVEIDNRIAKASAAFGRLREKVWERRGL-----------
----------------------------------------
>Pj_contig_25444
------------------------------------------------------------
---------------TNSPLDNLPAYLYTDLGSQTIEVITNMINACLRDGVFPEQLKRSI
TKPMLKSATADTSN-----------------------------------LANYRPVTNNC
FMAKILEKVILDQLKNF-------------------------------------------
LTESNLHDKYQ--------------SAYKPLHSPETALAK--------------------
-----------------------------------ITHDIRDQLDHRNLVFLIKLDLKAA
FDWVNHEKLAEILHSCFGIRGIALELIRDFLHDRRVSVLVD-----------ATYSDSVK
ISRGLPQGSSLSAILFILYMHAAVLELDKYG-VGFHIFAD-----------------DII
IYISCVNDPDA-IKSGLETLDACIANLRR--ILQYLDLQINYAKTDAMAFGTPHCLNSLN
----IHS-------------------IIIDDTIIKLSKSIRCLGVILDP------TLSLD
KQVGNVVRSCYWALRNIRFSSKYLTS-TA-------------------------------
----------------------------------------
>Pj_contig_2578
------------------------------------------------------------
------------------------------------------------------------
------------------------------------------------------------
-----MESIIRDQIVKF-------------------------------------------
FTENKLYSECQ--------------HGFRNKRSCIT------------------------
-------------------------------QLLEVLNDFTRSLDEGENIDIVYLDFRRA
FDSVPHERLMVKLAE-YGISGNVLKWVREFLTDR--IQAVRVG---------KSLSNYSR
VVSGVPQGSVLGPVLFTIYINDLPEGIKS----------------------------ACK
MFADDTKLYVPSGSA-N---LLQEDIYVLQKWAQKWQLPLNADKCRVLHIGNRDNAHKFY
MMDGATM------------------------VEIIESEGEKDLGVIFDR------KLNFD
CHINKSINKANQILGLIRRTFEFK-GKEIFLKLYKHLVRPHLEYANIIWHPQYKRQSVAV
ERVQRRATRLI-----------------------------
>Pj_contig_2695
------------------------------------------------------------
------------------------------------------------------------
------------------------------------------------------------
-----MEGIVRDAVVEY-------------------------------------------
MNRCLDMGSTQ--------------HGFSKGRSCLT------------------------
-------------------------------NLLVFNEFLTKTRDEGGSTDVIFLDFSKA
FDRVPHLRLNNKVRA-LGIGGSVALWIEQWLQDR--SQRVKLG---------SAYSDWAL
VTSGVPQGSVLGPLLFNIYVDDLGDDLNC----------------------------NVL
HFADDTKMFQKIEGL-VDACRLQKDIDRVFEWTRKWQMELNIDKCKVMHIGPLQLTRTYR
VDGTD----------------------------LGVVESVKDLGVVIEN------TLMVG
QQCLSAAKRANRVLGLIKRSVKTK-NAKFIIPLYKCLVRPHLEYCVQAWNPYLRKDIAVL
ERVQRRATRMVEEYVGLSYYERLERAKLLSMEQRRRRGAL
>Pj_contig_2746
------------------------------------------------------------
------------------------------------------------------------
------------------------------------------------------------
-----VEKVVSLQLNQY-------------------------------------------
LNSNGLFDSFQ--------------SAYRSNHSTETALAK--------------------
-----------------------------------VTSEVRMSIDKGDVVLMVTLDLRAA
FDSVDHGILSQILEQIFGITDSALKLLASFVQDRILVVNVN-----------GEESSPKP
LLSGVPQGCSLSATLFILYMYKVTDILIAHG-LQFHLYAD-----------------DIV
LFLSFNNNYAA-FQDALAKINYCLDELVN--QLARFNFFLNHDKTEVMLLGTKQALNKLD
----VTD-------------------IKILGRNVQNSKSLRVLGVVLDQ------QLSMT
SHTNYIRKCCFFSLKNIWFIRKWLSE-DAIKTLVYWQVTSKLDYCNSLLSNTSKTNLRVL
QRVQNFAARIIRRTRITEHITPILKQLHWLPIQQRIKFKI
>Pj_contig_2918
------------------------------------------------------------
------------------------------------------------------------
------------------------------------------------------------
-----LEHIIIKHMLAF-------------------------------------------
LTENNLLSPNQ--------------FGFRSGSSTEL------------------------
-------------------------------LLVDLVHFIANSMQNGGQVDIIAIDLAKA
FDRVPHKPLIFKLQK-YGMSDEIVNWYSDFLSNR--MQYVRVD---------GASSKSEK
VLSGVPQGSVSGPLLFLIYINDLLSLLGN----------------------------KCM
YFADDGTLIRQIKTP-LDHLSLEEDLKKMSTWCNDWHMEVNWSKSSVMSVSRKQSNEIFV
YDYRVQG------------------------ETLTRVQGMKILGITLSS------DLNWS
MHIENIVVKADRALYLVRKIARNT-SRAVRLVLYKALVRPHLEYASSVWDPYCKNLIQSL
EKVQKRAARFIATAYDRDICATNLVTSLDLPPLMTRRLEK
>Pj_contig_3141
------------------------------------------------------------
------------------------------------------------------------
------------------------------------------------------------
-----LERLILKRLLQQ-------------------------------------------
--TKDQLDPLQ--------------FAYKAHRGTDDATLLLVHT----------------
--------------------------------------LLQHLDTPNASARVLYIDFSSA
FNTVRPSLMHDK-LYQMSVSAQLIKWVVDFMVGRTQYVSVD-----------GACSNTIT
ISTGAPQGCCLSPTLFTLYTNACVTQRE----------------------------SNLL
AKFADDSALVGLIVND-DDAAYRADVEHVVRWCEDNSLDLNVGKTREVIHDFRR------
-------------------KSSDPAPLVIGGKEVERAGDYKYLGTTINA------DLTWT
PHIDKVISKCHSRLYFLRKLRQFKVSQDIMTMYYRSSIESMLTFNFTAWHHACNAYDKDR
LDRVVRQAEKVVGTELPSLQHLGAVRTIKKARK-------
>Pj_contig_3407
------------------------------------------------------------
---------------KAPGLDQISGRVLKNCANQLGYIFKIIFQTLLDLHVMPRSWKSSI
IIPVPKSSAALQPN-------------------------------------DFRPVALTS
IVAKCLESIVRQHLLTD-------------------------------------------
--VAGKLDPYQ--------------FAYKAQRGTDDACLALLDL----------------
--------------------------------------ITRHLTNSKSYARVLMIDFSSA
FNCMEPLVLLRR-MADLGVNNNIVRFVNSFLRDRPQRVRSG-----------NSISDEIV
VSVGAPQGCVLSPTLFSIYTDGIRFCDE----------------------------LSAL
FKFADDMALVGLLKKEDSLVEYHANVQTLTDWCKGSYLELNVKKTKELVFDNRK------
-------------------TKPDFVPTVINGEAVEVKDSFKYLGVYIDT------KITFK
NNVDYIYKKAQQRLYLLRKLKSFHVSAR--------------------------------
----------------------------------------
>Pj_contig_3544
------------------------------------------------------------
------------------------------------------------------------
------------------------------------------------------------
------------------------------------------------------------
------------------------------------------------------------
------------------------------------------------------------
-----------------------VRWIENWLANR--KQKVCVN---------REYSEWSD
VISGVPQGSVLGPILFLIYINDIDINVDS----------------------------KIS
KFADDTKLCRGVLTE-DENKHLQFDLDRIHEWSELWQMEFNVDKCAVIHFGKDNIRCAYR
LGKHS----------------------------VKTVNQERDLGVAIDH------TGKVG
EQVQAAVKKANSVLGMIKRNIKHK-TREVITRLYKALIRPKLEYCIQVWNPYLRCDVNML
ERVQRRATRLIHGYSKLSYEERLQRTGLQPLEKRR-----
>Pj_contig_3601
------------------------------------------------------------
------------------------------------------------------------
------------------------------------------------------------
------------------------------------------------------------
------------------------------------------------------------
-----------------------------------------------------------A
FDKVPHQRVLEKIRS-HGMGGEIDKWIESWLTNR--RQTVGIN---------KEYSEWAD
IRSGVPQGSVLGPVLFLIYINDLDIGISS----------------------------KLS
KFADDTKIYRAITSE-GEADLLRIDLEKINHWSKLWQMEFNAEKCTVIHMGKPGKTQNYR
LGATA----------------------------IKQSENERDLGIIIDH------AGKVS
EQVQAAVKKANLVLGMIKRNIKYR-SKKVMVKLYKALVRPKLEYCIQVWNPHLK------
KRHQ------------------------------------
>Pj_contig_3663
------------------------------------------------------------
---------------KAAGPDRIKPNLLKSCADQLAGIFCILFNLSLSECRVPSIWKTSC
IVPVPKKSSVKTMN-------------------------------------DLRPVALTS
SVMKILERFVLRYLQVL-------------------------------------------
--VIEFLDPLQ--------------FAYRSKRSVEDAVLYVLNR----------------
--------------------------------------MYVHLENSNTFIRMMFFDFSSA
FNTMQCHLLVDK-LVRMNVDAHTVLWIFDYLTDRPQFVRLSN----------KILSDTRY
TNTGAPQGTVLSPFLFSLYTADFRHTND----------------------------SCPL
VKFADDTGLTGLITDND-DTHYRQEINNFVEWCDKSYLELNVSKTKEMIVDFRK------
-------------------HRLALDDVVIKGEVVERVQSYKYLGVVLDD------KLSWK
DNTNQIIKKVHSRLFCLRKLKSFNVQQE--------------------------------
----------------------------------------
>Pj_contig_397
------------------------------------------------------------
------------------------------------------------------------
------------------------------------------------------------
-----LEKVVKLQLDTH-------------------------------------------
LSDSEINFPFQ--------------SAYIKDRSTETALLR--------------------
-----------------------------------MTSDMRMAADTGHISLLSMFDISSA
FNTVDHNILLSRLSFDCGISGTALTWFKSYLDKRTFTVQAD-----------HCRSSIRE
TDCGVPQGSVLGPPLFNIYINPVLGLIAKSQ-LTPHGYAD-----------------DIH
ALSSFPPALL---SVGLNKLSSCSADIK--SFLAENKLVLNERKTCVFIAADKYQLNQLP
LPPSEIN-------------------MKISDVAIPLSTVAKTLGVTIDN------NISMS
THVSQICKTAYYHLKNISRIRRYLSQ-KQAETLTLTLVMSRLDYCNSLLANAPAYLINKL
QRVQNYAARVVTITPRSYHITPV-----------------
>Pj_contig_4008
------------------------------------------------------------
------------------------------------------------------------
-----------PSV-----------------------------------KENYRPVANSP
FMAKVLDKIINMQLIGY-------------------------------------------
LDRNELYDPMQ--------------SAFRKHHGVETSLLK--------------------
-----------------------------------LTNDIRMAVDKHQVTMLVLLDLKSA
FDLVDHNILINVLNHEYGISGPPLELIRNFLNNREFTVEFG-----------GTSSSPRI
VKKGVPQGATLSSTLFTMYIRAVTEVCRKYE-LLYIVYAD-----------------DIQ
IYGYCSDDVDK-IVELAKRISDCVNDIQT--QLTKIKLQMNSQKTEAILFGTERQIAKTT
P--IITH-------------------IMIAGKEVKLSTNVRSLGVTLDQ------SLNYD
K-----------------------------------------------------------
----------------------------------------
>Pj_contig_420
------------------------------------------------------------
---KAPGQDN-----LNAELFKADPETAA-------KMLQPLFEAIWRGKRIPEDWNKGI
IVKIPK-KGALNNC------------------------------------NNWRGVTLLS
VPSKILAKVIVQRIADAVDEQLRNE-----------------------------------
------------------------QAGFRKGRGC---SDQ--------------------
--------------------------------IFSLRNIIEQCTEWQRQLYINFVDFEKA
FDSIHRDSLWRILRAYGIPEEIVKVIKSFYANFSCKVGNS---------------DRSFD
VKTGVRQGCVMSATLFNTVIDWVMRKTTEDQARGIRWNL------------------FSS
LEDLDFADDVALLSHKHQHMQEKTSQ--LKTVAQQVGLKISLQKTAVMTLNVPNPSP--I
QIEG-ADLPT-------------------------TDQ-FTYLGSIVSRDGGA-NIDIKS
RLGKARKVSSMLNKVWRSPLY---------------------------------------
----------------------------------------
>Pj_contig_4257
------------------------------------------------------------
------------------------------------------------------------
------------------------------------------------------------
------------------------------------------------------------
----------Q--------------SAYHDSRSTETALLR--------------------
-----------------------------------VTNDLKVSLDSGNISFLTLFDMSSA
FDTVEHHILLNRLEYDFFISGSALDWLRSYLTGRTFSVHVD-----------DSFSNVRT
ISCGVPQGSVLGPRLFNVYTSPIPSFIADHG-QTPQLYAD-----------------DTQ
SYFSFPSRDI---LSSISKLEYFCGEYK--SLLEENHLTLNPKKTNILVVASEQQLNKLS
PILTSAS-------------------IALGNSSIQFLTKVTDLGVTFDN------ELSLS
THVSNICRIAYFHLKTLSKIRHLLSE-KDAARLAVSLILSRLDYCNSLLAGAPKYLILKL
QRVQNFTARVVTNTARDDHITPV-----------------
>Pj_contig_4459
------------------------------------------------------------
------------------------------------------------------------
------------------------------------------------------------
------ESFIRDMLTAH-------------------------------------------
LEENKLLSNCQ--------------YGFRSGSDCIA------------------------
-------------------------------QLISYTNDLLESHDRGESVDVVFFDFKKA
FDSVPHRRLIVKLQA-CGVSPPICDWIQSFLQGR--KQRVKIG---------NTYSDYME
VRSGVPQGSLLGPTLFLIYINDITANIAS----------------------------QIK
LFADDMKVYGYSSEH-K---QIQNDIYKLSQWAKKWHLQFNIDKCVVMYFGGKNPKHPYK
MSEEPNS-------------------------FLPESNQETDLGIIFDH------QLTFD
AHINKIVKKANRNLAIIKTSFQHL-TATAFIYLYKSLVRSCLEYGNAIYFPMYKRQSQVI
EAVQRRATKLVRQVSELDYTSRLKVLKLPSMKYRRLRGDM
>Pj_contig_448
------------------------------------------------------------
------------------------------------------------------------
-------------------------------------------------LDNYRPVAIQP
FLARLLDKLIYSRLMIH-------------------------------------------
LYSSNLLLSQQ--------------SAYRKGHSCETLLLK--------------------
-----------------------------------LTNDIRSNLDKGRIVALVSIDFSSA
FDSILHSRLIDSLQHTYGIAGPALSILTEFLTDRTSHVCLA-----------GASAAFST
PGRGVPQGSSLGSILFSLHVAPIGLALDDMN-TSNYLYAD-----------------DVG
FFLSCDPSLIS-LEATFDKLALAYARVKE--IATTLGLSLNDHKTQVIVFGTSNMLRRVG
----PTT-------------------CNITGTSQPLSKSVKVLGVTLDP------SLSLR
THVSNTASA---------------------------------------------------
----------------------------------------
>Pj_contig_461
------------------------------------------------------------
---------------HNCPLDPVPTKVLLNVIEPLIPIIGGIVNTALSQGLYPTDLKIAA
IHPVMKTTTLDPQE-----------------------------------LSNYRPVATIP
FLARILDKAANEQLLKH-------------------------------------------
LSHNQLHYPLQ--------------SAYRAKHSTETVLVT--------------------
-----------------------------------LLDDIRRNMDAGRITIFVQLDIRAA
FDSVDHTKLLETLKNHTGLSGPVLSYFETYLKDRRNIICIG-----------DSRATLEN
MNCGIPQGSITGTTLFSIVMEPIGRLLSLLG-VNHYLFAD-----------------DIR
MWESCLPTDMT-FQATQKNLMDGFNKLKS--YAAKFGLVINDCKTNIMLFGMEGKLAPFK
----NQM-------------------INITGTPKRPSNTIIDLGVALDP------TLSMN
NQISRVTRA---------------------------------------------------
----------------------------------------
>Pj_contig_4665
------------------------------------------------------------
------------------------------------------------------------
------------------------------------------------------------
-----LEKAVKRQMEAH-------------------------------------------
LINIGFDLPYQ--------------SAYMQNRSTETALLR--------------------
-----------------------------------IVNDLRISLDHGKVSLLALFDLTSA
FDTVHHQTLLTRLIKDCKMHGTVIEWFRSYLEHRTFAVEVE-----------LLRSSARH
ALSGVPQGSVLGPPLFNIYINPIHKAIFHNN-FTPAGYAD-----------------DTQ
AYRSFPLKSL---STELHNLSICSEDIK--VTLATSCLLLNESKTSVFLAATDNHLKHLP
SSLNDIR-------------------VKVGDATIPLSTSVKNLGVHLEH------DLSMH
THVNNACRAAYYHLRNISRIRRYLTQ-QQATTLVLTLVVSRLDYCNSLLINSPSYLLHKL
QKVQNYAARLVTYAPRNAHITPI-----------------
>Pj_contig_4726
------------------------------------------------------------
------------------------------------------------------------
------------------------------------------------------------
-----LEKMVLKRLDAD-------------------------------------------
--VCTAVDNLQ--------------FAYKRNRSTEDATTLLIHA----------------
--------------------------------------IAQHLDKKGNTARVLMLDYSSA
FNSVSPALLQQK-LRALQVNELLCQWIWDLTFCRTQFTVVG-----------EVTSDSIM
TFTGVTQGGVLSPRLYSYYTYDLNRNSN----------------------------SCFG
TKYADDLAAIGLISND-DDTEYRAMVCELVVNSDRNFLKINASKTKELIFDTRK------
-------------------ASTQKVPIIIDGNEVERTHLFKYLGLYISD------TFDWT
EHINSLIKKCNQRMYLLRVLKKFYLGQNVLKIYYQSCIETLVTYGITVWYGACTKRDKMK
LDRNRKWASRIIGCDMPSFDYIYEERCLKRAKSIMCDVDH
>Pj_contig_4762
------------------------------------------------------------
TATGPQKQVT---------------ARLLKRTS--TPILQRLFNLWLYLGRVPDQIKQCE
TTLIPKGSEELGDI------------------------------------KNWRPITIGP
LLLRTYARILDERVQP------NLH-----------------------------------
-------------------------WAQKAFIPVDGCSEH--------------------
--------------------------------LATLTALISNARQGKKNQSIVFLDLAKA
FDTVSHDSVRRALSRFQLHPALQNAILDFYQGASTIVSCKE------------GYTGRIQ
ILSGVKQGCPLSPKLFNMVMDELLETIPEELGYQLEDMRIP-------------------
--ALAFADDLALVTDDTRKMSSLLEI--VHGFCKQRGMTINAEKSNGIGLC---------
------------------------------------------------------------
------------------------------------------------------------
----------------------------------------
>Pj_contig_4944
--------------------------------------------KCPGLDGIHPKILFEL
RESLAQPLAA--------LYSKTLATGVIP--RDWKDAGV-------------------S
PLFKKGKRTDPANY-------------------------------------RPVS--LTS
VICKILESIIKDAITKH-------------------------------------------
LERFNLIGSSQ--------------HGFIRGRSCLT------------------------
-------------------------------NLLEFMEEITAKLDKGEPVDVIYLDFAKA
FDKVPHQRLYKKLKA-HGIGGEVARWIKNWLTER--RQKVGIN---------KEYSEWGA
VQSGVPQGSVLGPVLFLLFVNDLDVDIRS----------------------------MIV
KFADDTKLCRGVPTE-AERKILQSDLDNIHKWSELWQMEFNVNKCTVIHMGSSNMAFDYK
LG----------------------------KENVTNADTEKDLGVILDR------SGKVN
KQVQAVAKKANAVLGMIKRNIEHR-SRDV-------------------------------
----------------------------------------
>Pj_contig_51
------------------------------------------------------------
KASGVDNIPA---------ELIQAG------GESLIDILLIICNKIWKTGEWPTPWTQSL
VITLPK-KGNLRLC------------------------------------QNYRTISLIC
HPSKVMLKIILNRLNPQAEKIISEE-----------------------------------
------------------------QAGFRAGRST---TEQ--------------------
--------------------------------IFNLRILCEKYREHQQQLFHVFVDFKKA
FDRVWHAALWATMRLYNINANLTKIIENLYNKASSAVCYNG------------NIGEWFR
TTVGVRQGCLLSPSLFNIFLERIMTDALEN-HTGTVSIG------------------GRN
ITNLRFADDIDGLAGSEKELADLVD--RLDKTSTAFGMEINAEKTKLMTNNCKGITRDIR
IGG--KKLET-------------------------VER-FKYLGAIVTDQGS--KPEVLA
RIAQATAALAKLKPIWKDRNI---------------------------------------
----------------------------------------
>Pj_contig_5100
------------------------------------------------------------
------------------------------------------------------------
------------------------------------------------------------
------------------------------------------------------------
-------LPQQ--------------SAYRKGHSCETLLLK--------------------
-----------------------------------LTDDIRTSMDRGRVVILVSIDFSMA
FDSVLHERLLQILQQTCGLEGAPLSFFEQFLDRRSSQVCIS-----------GASASYST
DGRGVPQGSSLGSVLFSLHVSPIGAALDDMG-VANYLYAD-----------------DVG
FYQSCDPSLEA-IRECLEQLTHAFAKVKG--VASWLGLKLNDNKTQVMIFGTDSRLERLR
----LTE-------------------CNIIGNPQPLAKSIKLLGVTLDP------SLSLR
QHIASVSKTCRFHLRNLRKIKHLLDV-THLTTLTSWYITSRLDYCNSLLAGITKGDLGVL
QRVQNAAARLLSGAGLRDHMTPV-----------------
>Pj_contig_5282
------------------------------------------------------------
---------------STCSLDPIPVRLLKVAIDAVSPLVTKIVNLSLTDGVFPTALKQTL
VKPRLKRSASDPKC-----------------------------------MDNYRPVCNVP
FLAKVVERAVYEQLLLH-------------------------------------------
LETHGLHDPLQ--------------SAYKKGHSTETAVLK--------------------
-----------------------------------VFNDIITDMDAGHVAMLTCLDMSSA
FDTVDHQTLLSVLHSRYGVAGVVLNWFESYLTGRVQVVAIG-----------NFRSNSYC
LMFGVPQGSILGPPLFTLYIRPITEVIDTSR-VNRHLYSD-----------------DIA
LLKAFDAHLIQ---QALTEISDCVHNVKD--YCAQSNLLLNENKTEVILIGSKSKLTSC-
---EMTT-------------------VTLGDISLQLSSLIRYLGVQIDN------NLSLK
QHISHLCRIMYLNLRNISRLKAFLDVKA--------------------------------
----------------------------------------
>Pj_contig_5357
------------------------------------------------------------
------------------------------------------------------------
------------------------------------------------------------
-----FEKVMHEQIQEY-------------------------------------------
LREQDLNYALQ--------------SAYKKKHSTETALVK--------------------
-----------------------------------IVNDIRRASDNGRVTFLLKLDFTAA
FDTIHHDHLLTTLQTKYSIGGNVLSLIASYLADREAKVSID-----------DATAPLLS
VKNGVPQGSILGSTFFSMAIAEIGHALDDLD-IPHHLFAD-----------------DIN
LQLDTSLDPNS-IADTISKLDEAHEAVKC--AAAGIGLILNGAKTEAICFGTKNQLTKVN
----VDA-------------------INIGGLNLKMQKSIRLLGVTLDQ------KLDMY
KHCSAVAASCYGQLRKLRRIRYCLST-QQIRTLVHWFITSRIDYANALLQSTTEKCINIL
QKVQNASARVI-----------------------------
>Pj_contig_5427
------------------------------------------------------------
------------------------------------------------------------
------------------------------------------------------------
-----VEKSIYNQLYDY-------------------------------------------
VEKHHLLDPNQ--------------VAYRRNNSTETMLLR--------------------
-----------------------------------ITNDIRHAMDQGDIVILLSLDLKAA
FDSLSPMKLCRILFEDFGVCGSALKTVFEFVTGRSMTVDVN-----------GSQSNPYQ
QHYGVPQGCSLSSLLFNIYVSRIAKALRSHQSICFFMYAD-----------------DIY
IYIRSSTRLAD-IENACVVLHNALSSVKA--ILIELNLTLNLNKTEAIIFCSKSVKAKLD
----RTE-------------------LKLGDTVFQCSASIKCLGAILDE------HLSME
KYVSAVVCRCSYALKNISFMRKWLSY-DVTRLLVQWWVFSRLDYCNSLLAGSTKNQMRRL
QLLQNRAARLIFRT-------PI-----------------
>Pj_contig_598
------------------------------------------------------------
------------------------------------------------------------
------------------------------------------------------------
------------------------------------------------------------
------------------------------------------------------------
----------------------------------------------------LFIDFSSA
FNTIRPDILIDN-LTKMEVNPLLVAWISSFMSDRPQYVNLQ-----------GNVSSTLI
TNVGVPQGSVISPTLFSLYTSDLRTTIT----------------------------TNKL
VKFADDKCLTGLIKDD-NSADYIKEVDNISQRCSEKHLIINLEKTKEMVIDFRK------
-------------------NSLSPPPLMINGLEVGRVSQYKYLGVTIDE------KLKWE
LNTTTIKKKCQQRMYFLRKLKFLGASQRLLRLFYESVIQTLMTYGISAWYNSLAVSCSTK
LDRIVRQSQRVIGLKLATP---------------------
>Pj_contig_6044
------------------------------------------------------------
---------------HSCPVDPAPPAIWKETLHLLVPTLTEFVNSCLKDGSFPTLLRTAS
IRPHLKKPTLDSSD-----------------------------------LNNYRPVAIQP
LVARLLERVAYKQLIKF-------------------------------------------
VETNKLHLPQQ--------------SAYRKQHCTEYLLLH--------------------
-----------------------------------LTDTIRSAIDEGRIAVLVSLDFQAA
FDSIDHRQLGHLLQQLYGIQGPVLQFFNEFLQHRSADVHIA-----------GSFARYHS
DDYGVPQGSSLGSILFSLHVAPIGMLLDTLS-CQNYLFAD-----------------DVG
FLTCCESTTQS-TSAALDHLDLVYRQVRD--LSLKLGLTLNDSKTQIIMFGTDRRLNTVK
----IKS-------------------CQIGGNAQKVASSIKLLGVTLDS------TLSMH
SHVLNTAKTCLYHLRNIRRIKCFFNQ-SQ-------------------------------
----------------------------------------
>Pj_contig_6219
------------------------------------------------------------
------------------------------------------------------------
------------------------------------------------------------
------------------------------------------------------------
------------------------------------------------------------
------------------------------------------------------------
------------------------------------------------------------
----VPQGTVLGPLLFLLYINDITHYVSQD--------------------------TTLR
LFADDIIIYRQIKDT-NDCRILQNDLEQLALWETTWAMNFNPNKSQSIKITNKK--SPTN
FTYYVHN------------------------QQITESKSVKYLGITIDA------KLNFN
EHIQAVRNNASNYLHFLRRNFPSV-NKAVKSHLYSSLVRPTMEFCSTIWAPHTKNNIASL
EMVQRRAARFIFNKPSKLIRVSPLLSKLQWPSLECRRNRA
>Pj_contig_6300
------------------------------------------------------------
------------------------------------------------------------
------------------------------------------------------------
-----LEHIIVKHMLCF-------------------------------------------
LNTNNLLSPNQ--------------FGFRSGASTEL------------------------
-------------------------------MLIEFYHYLASHCQNGGQVDILSIDLAKA
FDKVPHNYLIYKLTS-YGISKEITDWFNSFLTGR--SQRVLVN---------DILSDVGH
VTSGVPQGSVSGPLLFILYINDLLESLQN----------------------------RNL
YYADDGIIFREIQNY-NDHLLIAADLEFIDNWCKKWGMSVNWEKSSYISVTKRSPFNISL
YQYSAGD------------------------TPLQRLTELKILGIYFSS------DVSWT
KHINYITGKANKSLYLLRRIGGGL-NQSCKLLLYKSIVRPHLEYCSSLWDSDSKVQIDKL
EIIQNRAIRLITNNFIKKLSITPLRCELNLPTLKLRRK--
>Pj_contig_6466
------------------------------------------------------------
---KAPGHDN-----LNAELFKTAPETAA-------EILQPLFKAIWTSTCIPEEWTKGV
IIKIPK-KGTLNDC------------------------------------NNWRGITLLS
IPSKILAKIITNRLSEAVDKMLRKE-----------------------------------
------------------------QAGFRTGRSC---IEQ--------------------
--------------------------------IFALRNIIEQSAEWQSHLYVNFIDFEKA
FDSVHRDSLWQIMRAYGIPAHMTQLIKSFYNNYICSVGGG---------------DIWFE
VKTGVRQGCVMSALLFNIVIDWVMRRTTEVGQTGIRWTL------------------FST
LDDLDYADDLALLSHTHKLMQIKTDR--LNRFGSQVGLKINQKKSEILTLNTTTQTPTPI
KVND-QSLPV-------------------------TES-FTYLGSIVTTDGGS-KKDIQH
RLNKARATFSSMNNVWKSSQY---------------------------------------
----------------------------------------
>Pj_contig_6490
------------------------------------------------------------
---KAPGHDN-----LNAELFKADIETTA-------KILEPLFKTVWKEACVPEDWTKGV
IIKIPK-KGTLNDC------------------------------------NNWRGITLLS
IPSKIFARVIIDRLSAAIDEILRKE-----------------------------------
------------------------QAGFRKSRSC---IEQ--------------------
--------------------------------IFTLRNIIEQCAEWQQQLHINFIDFEKA
FDSVHRDSLWHILRAYGIPRHIVRLIESFYNNYSCCIAGS---------------DIWFE
VKTGVRQGCVMSALLFNIVIDWVMRCTTKAGPTGIRWTL------------------LST
LEDLDYADDLALLSYTHQQMQNKTDK--LNQFSQQVGLQINQKKSEVMTLNTTTQLP--I
RVNN-NSLPF-------------------------TES-FVYLGSIITPDGGS-KKDILN
RLNKARNAFINMKNIWKSSQY---------------------------------------
----------------------------------------
>Pj_contig_659
------------------------------------------------------------
TAPGYDGVEY---------------RFLKKEARALTPALTDIFNACLINKKVPRDWKHSI
VTLIPKKGGNPNNV------------------------------------DDWRPISLLL
SLYKIYMKLVQNRAMPWIVTTRRLS-----------------------------------
-------------------------ASQKGPLPRDGWQEH--------------------
--------------------------------VFCIKTLIDNLKHSSAKLLIMFVDIKDA
YGSLDHRIMLQALTLAGYPETLVEITRDIYTGSSFQVQVGR------------SLTPRIQ
RHRGIIQGCPWSAITFIQAINPWLDWICQLK--DPQTTPTP-------------------
--CLGYMDDVGLCTSDPQKMTEMVRR--TETFLTYSGMEAKHAKCGLIWGQRSGNNWVKK
E-----------------------------------------------------------
------------------------------------------------------------
----------------------------------------
>Pj_contig_7122
------------------------------------------------------------
---------------KNCPIDPIPSIIWHEAVTLLIPQLTHFVNSCFQSGHFPHSLRTAA
ITPYLKKPALDIST-----------------------------------LDNYRPVAIQP
FLARLLDKLIYSRLMNH-------------------------------------------
VESSHLLISQQ--------------SAYRKGHSCETLLLK--------------------
-----------------------------------LTNDIRTSFDKGRLVALVSIDFSAA
FDSILHCRLTQLLQDSYGLQGQSLSILTQFLSDRSSHVCVS-----------GTSASFST
PGRGVPQGSSLGSILFSLHVAPIGQALDQMG-TNNYLYAD-----------------DVG
FYLSCGSSLTE-LEDTFNKLALAYAKVKD--TATSLGLSLNEDKTQVIVFGTAGRLNKLN
----IKN-------------------CNVTGIVRPLAKTVKLLGVTLDP------TLGLR
NHIAKTASACR-------------------------------------------------
----------------------------------------
>Pj_contig_7289
------------------------------------------------------------
---------------VHCPLDPAPPFILNQCMDILIPLLTNIVNECLQRGIFPTALRQAA
IRPLVKNSRLDPND-----------------------------------CANYRPIATVP
FIARLLEKIVNSQLLSH-------------------------------------------
LNQSSLHLKFQ--------------SAFRPGYSTETALLR--------------------
-----------------------------------MTNDIRREMDTGRLTILLLIDFSAA
FDSVRHDKLLEILQEVCGIKGSALSLLVSYLTDRTNHVFID-----------SHSYPYHT
GNRGVPQGSSLGPTLFSQAICILGHALLRSE-MPHYIFAD-----------------DLG
LYESFEPGTNS-LDKAVAKLSKVFTIVEN--LAASVGLLVNHSKTQLMLIGTRNRLKLFK
----HVK-------------------IALHGIPTTGVVSVKCLGVTLDQ------HLEFD
IHVRRVAAVCFARIRDLKALKAFVTS-DQ-------------------------------
----------------------------------------
>Pj_contig_7380
------------------------------------------------------------
------------------------------------------------------------
------------------------------------------------------------
-----LESIIKDSVLPY-------------------------------------------
LEEHGFLSNSQ--------------YGFRSSRSCEG------------------------
-------------------------------QLLLFLNDILIMNENTKSVDIIYFDFCKA
FDSVPHARLLYKIEA-YGIKGDLLRWFGSFLTER--KQRVRIN---------KSKSDYLP
VSSGVPQGSVLGPLLFLLFINDLPQIITN----------------------------SVK
LFADDLKIYGCSNKS-E---TLQSDIYRLIHWSHQWQLRINWDKCHVLHIGKDNPRKTYY
ADLQKT-------------------------ICITTTTVERDLGVLFSH------PLNFD
EHITNVVNRSNKLVGLIKRSFHYV-NEYIFLHLFKSIVRPVLEYANCVWNPLYKRQSIIL
EKVQRRATRCIPSLKGLSYFERLNKLKLPSLKYRRLRNDL
>Pj_contig_780
------------------------------------------------------------
------------------------------------------------------------
------------------------------------------------------------
-----LEQFIRDGIVEY-------------------------------------------
MQKFNLYSDSQ--------------HGFRENRSCMT------------------------
-------------------------------QLIEVMDDFSRFVEEKKSFDVIYLDFRRA
FDAVPHERLLVKLQN-YGIAGKILMWIEAFLKGR--TQRVRVG---------ECLSNDSK
VLSGIPQGSVLGPVLFTLFINDLPKCIES----------------------------KCK
IFADDTKIYNDANCF-D---TIQNDLNNLSKWSDKWQLYFNESKCSVMHVGRNNPRYSYY
INGTK----------------------------LQECDISKDLGVQFDY------KLTFD
ENIDGLVNRANRMLGMIKRSFKNL-DSDTFLLLYKSLVRSIVEYGNVIWSPWRIGQSRVI
ERVQRRATKMIKMVAHLKYGERLQKLGLPSLKYRRLRGDL
>Pj_contig_795
------------------------------------------------------------
---------------TTCELDPAPLSVVMKCLDLLLPILVTIINACVVIGYYPAKLRTTA
VKPRLKKLNLDKNS-----------------------------------LKNYRPVSTSP
FISRIIEKIIYNRINQH-------------------------------------------
CMEHNLCDPLQ--------------SAYRKGHSPETALLK--------------------
-----------------------------------ITNDIRMATDKGYVTLLALLDVSAA
FDSVDHSLLIERLEKQIGMSGTALSLLKSYLENRTQTVYIN-----------GCFSEPID
ATEGIPQGSILGSTLFVLYTDSLGQIMKSDG-FSYHKFSD-----------------DIR
SYKSFPPSAAA-VEDMQGSLSKCIDSIGK--WMKASKLELCTDKTEIIIIGTQKKIAAFS
----DIQ-------------------FDIGGTVLKPSNAVKDLGCMLDN------TLSMD
QQVIRTAQICFFHLRNIKRIKGYLRTTD--------------------------------
----------------------------------------
>Pj_contig_82
------------------------------------------------------------
------------------------------------------------------------
------------------------------------------------------------
-----LEAIIKDGILEH-------------------------------------------
LEKFNLIKASQ--------------HGFTKGRSCLT------------------------
-------------------------------NLLEFMENVTTLLDRGEPVDVIYLDFAKA
FDKVPHQRLLRKLRS-HGIGGDVSKWIENWLKGR--RQRVGIN---------KEYSDWIE
VKSGVPQGSVLGPILFLIYINDLDTEIMS----------------------------KIA
KFADDTKICRGISSI-ADVDILRRDLNKIREWSKCWQMEFNVQKCTVIHMGRNNREYEYK
MGENI----------------------------IRKVENERDLGVIINH------TGKVS
EQVQVAVKKANTMLGMIKRNIKHR-SKEVIVRLYKALVRPKLEYCVQVWNPYLRGDINML
EKVQRRATRLIDGFQKYSYEERLRKTGLQTLEMRRIRGDL
>Pj_contig_868
------------------------------------------------------------
------------------------------------------------------------
--------LER-------------------------------------------------
--------AVTDQLIDH-------------------------------------------
LSQNNLFDKFQ--------------SAYRRGHSTETAITK--------------------
-----------------------------------IINDILTSINNGKVVLLTLLDLSAA
FDTIDHSLLLDKMHRQYGISDLALSWFKSYLSNRVHKVVVG-----------TNSSESVE
IQCGVPQGSVLGPILFIMYVKDLGKIIDQTH-INRHHFAD-----------------DSE
LYDSFVPNDIN-CDHAVDHIKTCCAKVK--IWMHANRLKLNDDKTEIILLGSKSQL----
QKINLTE-------------------IKIGDSNIILSSAVRNLGFSINC------NVDMT
SHINQTIKSCYFQIRLLGKIRPFLTE-HAANIFAVALILSRLDYCNSAFWGLPNTLLDRL
QKIQNIAARIVTGA--------------------------
>Pj_contig_938
------------------------------------------------------------
KSAGVDNIPA---------ELIQAG------GEAMIDILTNICNKIWQTGEWPTCWTQSL
VITLPK-KGNLQKC------------------------------------QNYRTISLIS
HPSKVMLRVLLNRLKPQAETIIAEE-----------------------------------
------------------------QAGFRAGRST---TEQ--------------------
--------------------------------ILNLRILCEKHLQHQQDLYHVFIDFKKA
FDRVWHSAMWATMRKYNINENLIKVIEHLYDHATSAVLLNG------------NTGEWFR
TTVGVRQGCILSPTLFNIFLERLMTDALED-HEGSISIG------------------GRT
ITNLRFADDIDGLAGSEDELATLVE--RLDKTSQAYGMEISAEKTKLMTNNPNGIKRNIK
VEG--QKLEA-------------------------VDS-FKYLGSIISDEGS--KKEILS
RIAQSTSALSKLKTIWRDRNI---------------------------------------
----------------------------------------
>Pj_contig_958
------------------------------------------------------------
---------------SSPGPDKIIPKVLKFCADELADVFCKIFNLSLDAGIVPSIWKQTV
IKPLAKIRRPKQPD-------------------------------------DYRPIANGS
APLKVLEKIVDNRLANI-------------------------------------------
--IPSSTDPDQ--------------FAYRKSRSTEDAASVLMHE----------------
--------------------------------------ITSLLDTPGQYVRTLFLDYTAA
FNTLVPDTLITK-LKELHVDYRLCKWIKSYLTNRTHVTTLG-----------DITSSVII
TSVGTPQGGVLSPRLFALYTHDLTSGCH----------------------------LSTT
AKYADDVAAAATGDGVR-DELYRKDIDSIVAQSTASKLVINTSKTKEVIFDFRK------
-------------------MHHEHFPVLINGKPVDIVKEFKYLGLMITC------TLKWD
THVDYVLKKCQQRLFLLRWLKKFGLSPH--------------------------------
----------------------------------------
>Pj_contig_9732
------------------------------------------------------------
KSTGADNIPA---------ELIQAG------GENMITALTAICNKIWKTGEWPTSWTQSL
IITLPK-KGNLQLC------------------------------------QNHRTISLIS
HPSKVMLKVLLNRLQPQAEKIIAEE-----------------------------------
------------------------QAGFRAGRST---TEQ--------------------
--------------------------------IVNLRILCEKYLQHQQNLYHVFIDFKKA
FDRVWHAALWDTMRMYNIDSNLITVIENLYNKATSAVLYNG------------SVGDWFR
TTVGVRQGCLLSPTLFNIFLERIMLDALED-HNGSVSIG------------------GRA
ITNLRFADDIDGLAGKEEELAELVK--RLDRASTTYGMEISADKTKIMTNDPEGISIDIK
VQG--QKLKS-------------------------VTS-FKYLG----------------
------------------------------------------------------------
----------------------------------------
>PVD19379_Pomacea_canaliculata
KRKNEDNKNYYIPEKFDRQARQQSAEESNGEPGTSARDDCETSVKTPRLGAKSLFVQEQL
EAASGHPRKTFDIVNSLLGKNGTSPVLPEVDVKSAADQLSSFFVNKIKEISAGLESAACE
LPECEEDYSVPFAG---------------------------------------VPLTSFT
CIDESYLRKLVARSTKTSCAVDP-------------------------------------
-------------------------SAYRPGFSTETALLR--------------------
-----------------------------------VTNDILCSVNSGNLKLLVLLDLSSA
FDTINHRLLLQRLSSEAGIQGAALQWIASYLAERSQIVIVG-----------SASSEAVP
LVCGVPQGSILGPLLFSLYVSQLGQVIER-------------------------------
-------------FQMGRQFFADDTQILNSFPQTRQWLGMRFNDLNLVVLR---------
------------------------------------------------------------
------------------------------------------------------------
----------------------------------------
>PVD20262_Pomacea_canaliculata
GIADHSQPFILHCDAIVNLLVSPPDNVDELVALYNSTLTALLDKFAPRYAKQEGQRQAER
RWRKSRLEVDRQIYRHTRSQCSAIIVKARSRYVMNILSSAVSDSRKMFAVVNGLLGKDVT
QPILPEMDDQTAAST----------------------------------LSAYFEDKIKT
IMDSFSDSVDTVEQTSD-------------------------------------------
LFCGTPLSNFQPVTEDELLKLVRRCSPTTRRTDPSTAVRQPFC-----------------
-----------------------------------LMNDLLCSADAGKVTLVVLLDLSVA
FDVIDHSTLLTRLQMEVGIGGSALQWFHSYLSDRTQRVMVN-----------QASSVTVP
LLCGVPQGSVLGPVLFSIYTSQLGPLIEKHN-VNRKMFAD-----------------DTE
LYFSFSTDSEA-VREAVCAVEDCCLEVKS--CMLRNKLKLNDEKTEAMLCGSKLSLSKVS
----LDS-------------------IQFGGCWVPRALSVSL------------------
------------------------------------------------------------
----------------------------------------
>PVD21538_Pomacea_canaliculata
SWNANSEFKTPTLARIENKVYKEIPPQLADIQPAAIDLDICTDPPSLEEVTAAVKTMKSR
KAPGADGITA--------EMLKADINVTA-------PKLTEIFRQIWESGQVPVAWKTGL
IFKLPK-KGDLGDC------------------------------------NNWRGITLLS
LTSKVFSKIILSRLTATLEKDLRPQ-----------------------------------
------------------------QAGFHPGRSC---SEH--------------------
--------------------------------IFILRQILEQSNEWNTPLYINFIDLEKA
FDSIHRESLWKILRHYGVPAKLVQVIAMLYSDFKSQVVCDT------------ELTDPFN
VSTGVKQGCILSPFLFILAMDWIMKTSTDNERRGIRWTMTMT--------------ATTA
LEDLDFADDIALLSHRHQDMQGRREP--ARAPGQTISPGPCNL-----------------
------------------------------------------------------------
------------------------------------------------------------
----------------------------------------
>PVD21563_Pomacea_canaliculata
IAPNTLNAHFAGIAPRVVLNDKSQENNLDKLQS--FCNSKHIDMALSIPPMTILDVYQ-A
LTKLKDTNTKGPDSINNKILKLSAPAITESLTYLYN--------LCIDKSYFPMHLKQAK
VIPVHKSGDPSD-------------------------------------PTNYRPISILS
PLSKPLEKHIHKHLQEH-------------------------------------------
LLRYELLHTNQ--------------SGFRPRHSCHTALTS--------------------
-----------------------------------MVEQWLNNINDNLFSAALFVDFAKA
FDVIDHNLLIRKLTLYKLST-SSIELLISFLDNRTQRVAVN-----------NQLSDPLE
VKFGVPQGSVLGPLLFSIYINDLPLHIS----QSCEMFAD--------------------
---DTTIHAHHQKIEPLASLLQ-LSADELQAWTESNHMSLNPQKTEVMLLTTRQKRQNLA
T--PFPT-------------------IQIGAQSITEVQVHKLMGVTIDN------NLSWS
QHISTTSKNISKKVYQLSRIKHFLDTHTRKLFYTTHIQS-VIDYASTLWDSASGSSMKPL
ASVQRRAIKAVLLKPKLDPPLPEPLVE-------------
>PVD23459_Pomacea_canaliculata
QVRHATN---CDVCDTGAAIVT--------------------------------------
---ARCLKCRGDNSWVSRSGIDLLLSSARNVIRIVNASLFSASVPRQFKTA-------VI
KPILKKHN-LDPSSC----------------------------------KNYRPVSNLPF
VSKLVERVVA-LQLTFH-------------------------------------------
LDRYSLLDKFQ--------------SAYRPKHSCETALLR--------------------
-----------------------------------LMNDLLCSADAGKVTLVVLLDLSAA
FDVIDHSTLLPRLQMEVGIGGSALQWFHSYLSDRTQRVMVN-----------QASSVAVP
LLCGVPQGSVLGPVLFSIYTSQLGPLIEKHN-VNRKMFAD-----------------DTE
LYFSFSTDSES-VREAVCAVEDCCLEVKS--WMLRNKLKLNDEKTEAMLCDSQLSLSKVS
----LDS-------------------IQVGQARIPLSSSVRNLGLYVDN------LLTMS
DHVSSVVKACYFHIRTLGRLRPSLNKKTANA-VAVSLIGSTLDYANSCLWGISKSEFSRL
QRVQNTAARIVAGKKTTDHITPVLRDL-------------
>PVD24668_Pomacea_canaliculata
LLTTVTTPVVKDVITLVAGLTG--------------------------------------
---HVSVRHDGSLLFVKDGGAVIVRISAVVKAKTIIAIQIMASVQKMFAVVNGLLGKDVT
QPVLPEMDDQIAAST----------------------------------LSAYFEDKIKT
IMDSFSDSVA-TQLTFH-------------------------------------------
LDRYSILDKFQ--------------SAYRPKHSCETALLR--------------------
-----------------------------------LMNDLLCSADAGEVTLVVLLDLSAA
FDVIDHSTLLTRLQMEVGIGGSALQWFHSYLSDRTQRVMVN-----------QASSVTVP
LLCGVRRALFWARFYFSIYTSQLGPLIEKHN-VNRKMFAD-----------------DTE
LYFSFSTDSES-VREAVCAVEDCCLEVKS--WMLRNKLKLNDEKTEAMLCGSKLSLSKVS
----LDS-------------------IQVGQARIPLSSSVRTWTLFITSSRDDKEALIGA
GPVAGIAVGCSIVFFILGFL--IMTSSRDDK-EALIGVSPVAGIAVSCAIVFFILGFLTR
LRLRLSRCHQPSATHGSPVKTSVTSDL-------------
>PVD25394_Pomacea_canaliculata
------------------------------------------------------------
------------------------------------------------------------
------------------------------------------------------------
------------------------------------------------------------
------------------------------------------------------------
------------------------------------MNDLLCSADAGKVTLVVLLDLSAA
FDVIDHSTLLTRLQMEVGIGGSALQWFHSYLSDRTQRVMVN-----------QASSVTVP
LLCGVPQGSVLGPVLFSIYTSQLGPLIEKHN-VNRKMFAD-----------------DTE
LYFSFSTDSES-VREAVCAVEDCCLEVKS--WMLRNKLKLNDEKTEAMLCGSKLSLSKVS
----LDS-------------------IQVGQARIPLSSSVRNLGLYVDN------LLTMS
DHVSSVVKACYFHIRTHGRLRPILNKKTANA-VAVSLIGSKLDYANSCLWGISKSELSRL
QRVQNTAARIVAGKKTTDHITPVLRDL-------------
>RUS68506_Elysia_chlorotica
TIPGEEEQRRRWAEHFKETLNRPAPSTPVDIPSQTEPLNINTNAPSKAEITNAIKSLKSG
KAAGPDGIPP--------EALKADIQTST-------EMLHPLLNKIWEQECVPEDWKKGY
LVKLPK-KGDLSSC------------------------------------NNWRGIMLLS
IPGKVLTRIMLERLKTALDKKLREE-----------------------------------
------------------------QAGFRQERSC---TDQ--------------------
--------------------------------IATLRIIIEQSLEWQSPLYTVFVDFQKA
FDSVDREIIWKLMRYYGIPTKFITIIQSLYEDATCQVIHDG------------KLTEPFN
VQTGVRQGCLLSPTIFLIVIDWVMRQATKNQRTGIQWTL------------------MRQ
LEDLDFADDISLLSHKLDDAQKKLCR--VAEEAEKTGLQINISKTEVMRVNSKQQNP--I
RLHE-EDIKE-------------------------ANK-FTYLGSIVNKDGGS-DEDIKC
RINKARQAFITLRQIWKSKTLSIHNKLRIFNTNVKSVLLYGSETWRVTKTNSKKIQGFTN
RCLRNILGVHWPEVISNEELWERTRQTPVETEIMKRKWGW
>RUS69429_Elysia_chlorotica
EDVWTRLKNPLLDTASKVCGLSKNHQWRRETWWWDDKVEDAIKMKRTRFKTYKALTKAGK
RSEAIAAKTAYIEAKRIAKHAVWQARSEAEKEQFADISPNDGSIYKLAKQMDRKNQDVVG
EKCVRNDAGELSLND--------------------------------------EDKMKAW
VEHYARLLN---------------------------------------------------
------------------------------------------------------------
---------------------------------------------------------VEF
EWPSDLLPDLAPVEGPPPPITVDRIRKALSKMKCGKAAGPSGIIA------------EML
KAAGEEGLEMLRQLAEVVFINGEIPKDWEESYIL--------------------------
-----------NLYKGKGDALDRGN--YRGLKLTDQVMKLLERVLDNFIRGMVDIDAMQF
GFVPGRG-----------------------------TTDAIFIIRQLQEKYIAANKPL--
-FVDLEKAFDRVPRKVLWWALRSMGVEEWTIRVIQGMYTDVRSRVRVNGQYSEELECIR-
------------------------------DPSSARCFSS
>RUS73531_Elysia_chlorotica
-DIWNNLKTGLLKTTEEVCGTTRPHRWRRETWWWNEDVDKAITTKRQAFKAWK----TGK
G-----TRAEYDAAKRTARHLVHHVRYEADKVVYQNIDPKSSEVFRLANQMRKENADVVG
DKPVKNDAGEMSMSV--------------------------------------DSKQKAW
LEHYERLLN---------------------------------------------------
------------------------------------------------------------
---------------------------------------------------------VEF
DWDPDHLSDEPPVEGPSNPITIDMVKKAISQMKSGKAAGPSGIVV------------EMI
KAAGDTGASMIHDLTDAIIRDGKVPSDWEQSFIV--------------------------
-----------CLYKGKGDALDRGN--YRGLKLTEQVMKVLERIVDSLIRQVVSIDEFQF
GFVPGRG-----------------------------TTDAIFVVRQLQEKYLAANKRLYM
AFVDLEKAFDRVPRKVIWWALRKLGVEEWTVRLVQGMYANARSQVRVGDGYSEELEVKVG
VHQELRRVPLCCKKWVHKKCSGLKRLTKDSDFKCSRCQGT
>RUS74991_Elysia_chlorotica
LLTTESEQEARWTEHFREVLNRPPPTAEADIHFAEVDLDINTEPPEKAEIER---AIKSL
KSGKAPGQDN-----LNAELFKVDPALAA-------EIIKPLFASIWEKKELPKDWTEGI
IVKIPK-KGARSDC------------------------------------NNWRGITLQD
P-----------------------------------------------------------
------------------------------------------------------------
--------------------------------------VQDPCTEWQRQLYINFVDFEKA
FDSIHRDSLWRILRAYGIPEKIVLIIKSFYSNFRCRVGNS---------------STSFE
VKTGVRQGCVMSALLFNITIDWVMRRTTEDKSRGIRWNL------------------FST
LEDLDFADDLALLSHTHNHMQEKTAR--LSNFAKQVGLKINKKKTEVMMLNISNQSP--I
EVNG-ENLPT-------------------------TEE-FTYLGSKVRHDGGA-GTDIQS
RLSKARNSFRMLNNVWRSSQYKVKTKLRLYQSCVLSTLLYGSECWRMTQSDLNKLSTFHT
KNLRRILRISWPETISNQHLLARCNQLCMDTIIMQRRWRW
>RUS75926_Elysia_chlorotica
IKDKEGNMLFEQDKIKARWVEYVGDLFDDARPEKPTMPNEEGPPIMREEVEYALRGIKDG
KASGLDNITI---------EMLKALK------EFGVDELTKLCNDIYDTGHLPNDMKESV
FITLPK-TPSATEC------------------------------------GNFRTISLMS
HTMKLLLKIILNRIGPKINKEVGHE-----------------------------------
------------------------QFGFRPNSGT---REG--------------------
--------------------------------IMCMKMVCEKYLEKHKDIYVCFIDYAKA
FDRVHHTKLIECLKGIGIDGKDKRIIRNLYWEQTSCIRIGE------------EVTDQTN
IQRGVRQGCVMSPSLFNLYTEIIFRNINEL---PGMNIS------------------GQN
INNIRYADDTALVAETPEQLQALLD--KVNEESENCGLAMNAKKTKVMVISRKDITPKIN
INIGNTVLEQ-------------------------VST-FIYLGQLISDDNRA-DQDIKR
RIGIAKTSFNSLLNTFTSNSISMKTKLQLLKTFVWSTLLYGVIRDLYNGEVEGSRGRGRP
RTKWNDNIAEWTCYSLVQCQRLAQDRCQWR----------
>RUS79972_Elysia_chlorotica
LLTTESEQEARWTEHFREVLNRLPPTAEADINFAEVDLAINTEPPEKAEIER---AIKSL
KSGKAPGQDN-----LNVELFKVDPAMAA-------EIIKPLFTSIWGKKELPKDWTEGI
IVKIPK-KGARNDC------------------------------------NNWRGITLLS
IRSKILSKIIIQMISEAVDQQLRNE-----------------------------------
------------------------QAGFRKGRGG---CDQ--------------------
--------------------------------IFTLRNIIEQCTEWQRQLYINFVDFEKA
FDSIHRDSLWRILRAYGIPEKIVLIIKSFYSNFRCRVGNS---------------STSFE
VKTGVRQGCVMSALLFNITIDWVMRRTTEDKSRGIRWNL------------------FST
LEDLDFADDLALLSHTHNHMQEKTAR--LSNFAKQVGLKINKKKTEVMMLNISNQSP--I
EVNG-ENLPT-------------------------TEE-FTYLGSKVSHDGGA-GTDIQS
LLSKARNSFRMLNNVWRSSQYKVKTKLRLYQSCVLSTLLYGSECWRMTQSDLNKLSTFHT
KILRRIL---------------------------------
>RUS80216_Elysia_chlorotica
IKDKEGNMLFEQDKIKARWVEYVGDLFDDARPEKPTMPNEEGPPIMREEVEYALRGIKDG
KASGLDNITI---------EMLKALK------EFGVDELTKLCNDIYDTGHLPNDMKESV
FITLPK-TPSATEC------------------------------------GNFRTISLMS
HTMKLLLKIILNRIGPKINKEVGHE-----------------------------------
------------------------QFGFRPNSGT---REG--------------------
--------------------------------IMCMKMVCEKYLEKHKDIYVCFIDYAKA
FDRVHHTKLIECLKGIGIDGKDIRIIRNLYWEQTSCIRIGE------------EVTDQTS
IQRGVRQGCVMSPSLFNLYTEIIFRNINEL---PGMNIS------------------GQN
INNIRYADDTALVAETPEQLQALLD--KVNEESEN-------------VDSR--------
------------------------------------------------------------
------------------------------------------------------------
----------------------------------------
>RUS80900_Elysia_chlorotica
TIPGEEDQRRRWAEHFKETLNRPAPSTPVDIPSQTEPLSINTNAPSKAEITNAIKSLKSG
KAAGPDGIPP--------EALKADIQTST-------EMLHPLLNKTWEQECVPEDWKKGY
LVKLPK-KGDLSSC------------------------------------NNWRGIMLVS
IPGKVLTRIMLERLKTALDKKLREE-----------------------------------
------------------------QAGFRQERSC---TDQ--------------------
--------------------------------IATLRIIIEQSLEWQSPLYTVFVDFQKA
FDSVDRETIWKLMHYYGIPKKFITIIQTLYEDATCQVIHDG------------KLTEPFN
FKN---------------------------------------------------------
-----WAYDFKKIGAKI-------------------------------------------
------------------------------------------------------------
------------------------------------------------------------
----------------------------------------
>RUS82268_Elysia_chlorotica
TIPGEEDQRRRWAEHFKETLNRPAPSTPVDIPSQTEPLSINTNAPSKAEITNAIKSLKSG
KAAGPDGIPP--------EALKADIQTST-------EMLHPLLNKIWEQECVPEDWKKGY
LVKLPK-KGDLSSC------------------------------------NNWRGIMLLS
IPGKVLTRIMLERLKTALDKKLREE-----------------------------------
------------------------QAGFRQERSC---TDQ--------------------
--------------------------------IATLRIIIEQSLEWQSPLYTVFVDFQKA
FDSVDRETIWKLMHYYGIPTKFITIIQTLYEDATCQVIHDG------------KLTESFN
VQTGVRQGCLLSPTIFLIVIDWVMRQATKNQRTGIQWTL------------------MRQ
LEDLDFADDISLLSHKLDDAQKKLCR--VAEEAEKTGLQINISKTEVMRVNSKQQNP--I
RLHE-EDIKE-------------------------ANK-FTYLGSIVNKDGGS-DEDIKC
RINKARQAFITLRQIWKSKTLSIHNKLRIFNTNVKSVLLYGSETWRVTKTNSKKIQGFTN
RCLRNILGVHWPEVISNEELWERTRQTPVETEIMKRKWGW
>RUS82649_Elysia_chlorotica
VVSPKTRTFKPGVLYPAQALREGEATVGFPPTIYG-------------------------
------QIIEEQDPSKKKKKKKKKKKKKKKKKKKKKKKKK-------------------K
KKKKKKKKKKKKKK-------------------------------------KKKKKKKSD
GGAKCIEFISASTQLIS-------------------------------------------
IRLTTGGRHQR--------------NKWMDRGTLTS------------------------
-----------------------------VRKKHQLFRKWQQTKDGLDYTAYIKARNKAA
KDCRQAKKRLEKTVA-ADCKKNPKAFWSYVKSKTT-VRSGIGD---------LKKEDGTR
TSSDQEKAETLNTFFQSVFTCEDKDHMPNPP-SYTYDHALE---------------DIEI
REDSVNKLLKSLNTK-KAAGPDGITPLLLVETADALTQSITLIFRKSLASGQIPLDWISA
SVSPIFKK--------------------GSKLEPGHYRPASLTCILCKV------LEKIV
REHVIEHLQVNKLISRQQHGFTKGRSCVTQLLDVMDAWTEILDEGGSIDIIYMDFMKAFD
SVPHQRLLAKLSAHGIQGKVLEWIQAFLSEREQRVVVNGT
>RUS84500_Elysia_chlorotica
LFKRCDKDNRGVLILVRSHLKPTPSSVSEECKGAESIWCEIGLDGTDRLLIGCVYRSPNS
DKSNNELIIKDLKTACEKKFSHILICGDFNLPEIKWKDEGECVGREGTSFMEGFRDCFLH
QHVQEPTHYRADQQ-------------------------------------ANILDLIFT
NEEDMIDEISRETPLGKSHHSTLVFQMNTYVKKVRQKPRYVYARADWNKIRNDLKEITWQ
TALDGLTCEEA--------------WDVIKKKIHHSMDTNIPKCTPGNKPKKPVWMNEKA
LAK--------------------------VKKKHATFKRYMETREGKDYAEYAKARNQAK
WECRKAIRDLERKIA-QDSRHNPKAFFQYAKSKLN-TKCGIAD---------LIRDDGSV
AETDKEKAEVLNEFFCSVFTREDTTEIPEFR-ERDIKHKQQ---------------DMYV
TEEDVIKKLNRLDPN-KAPGPDNISSSILKQCSNELAAPLAILMNKSLEEGVIPSEWKMA
HVSPIFKKRKKTAPGNLRPVSLTSVTCKGKKTSPGNYRPVSLTSVVCKI------TESLI
RDHLIKHFTENDLLTNCQHGFISGRSCSTNLIAVLDLWTQALEENDSIDTI--DFAKAFD
TVPHKRLLLKLKGYGIEGKLLAWIRDFLTGRKQRVVVNGE
>RUS86294_Elysia_chlorotica
--------------------MGPAPSTPVDIPSQTEPLSINTNAPSKAEITNAIKSLKSG
KAAGPDGIPP--------EALKADIQTST-------EMLHPLLNKIWEQECVPEDWKKGY
LVKLPK-KGDLSSC------------------------------------NNWRGIMLLS
IPGKVLTRIMLERLKTALDKKLREE-----------------------------------
------------------------QAGFRQERSC---TDQ--------------------
--------------------------------IATLRIIIEQSLEWQSPLYTVFVDFQKA
FDSVDRETIWKLMHYYGIPTKFITIIQTLYEDATCQVIHDG------------KLTESFN
VQTGVRQGCLLSPTIFLIVIDWVMRQATKNQRTGIQWTL------------------MRQ
LEDLDFADDISLLSHKLDDAQKKLCR--VAEEAEKTGLQINISKTEVMRVNSKQQNP--I
RLHE-EDIKE-------------------------ANK-FTYLGSIVNKDGGS-DEDIKC
RINKARQAFITLRQIWKSKTLSIHNKLRIFNTNVKSVLLYGSETWRVTKTNSKKIQGFTN
RCLRNILGVHWPEVISNEELWERTRQTPVETEIMKRKWGW
>RUS86850_Elysia_chlorotica
METKFERLKDQYREYYREADKTVKRKTRADKRAFIDDLASQAEEAAGRGEQGKVYKITKI
VAGKYSRTSNTPITDKQGRLLTTESEQEARWTEHFREVLNRPPSTAEADIHFAEDWTEGI
IVKIPK-KGARSDC------------------------------------NNWRGITLLS
IPSKILSKIIIQRISKAVDQKLRNE-----------------------------------
------------------------QAGFRKGRGC---CDQ--------------------
--------------------------------IFTLRNIIEQCTEWQRQLYINFVDLMKA
FDSIHRDSLWRILCAYGIPEKIVLIIKSFYSNFRCRVGNS---------------STSFE
VKTGVRQGCVMSALLFNITIDWVMIRTTEDKSRGIRWNL------------------FST
LEDLDFADDLALLSHTHNHMQEKTAR--LSNFAQQVGLKINKKKTEVMMLNISNQSP--I
EVNG-ENLPT-------------------------TEE-FTYLGSKVRHDGGA-GTDIQS
RLSKARNSFRMLNNVWRSSQYKVKTKA------------------------ISELRAFHP
TIRL------------------------------------
>RUS88821_Elysia_chlorotica
------MFLFTCDQHFKETLNRPAPSTPVDIPSQTEPLSINTNAPSKAEITNAIKSLKSG
KAAGPDGIPP--------EALKADIQTPT-------EMLHPLLNKIWEQECVPEDWKKGH
LVKLPK-KGDLSSC------------------------------------NNWRGIMLLS
IPGKVLTRIMLERLKTALDKKLREE-----------------------------------
------------------------QAGFRQERSC---TDQ--------------------
--------------------------------IATLRIIIEQSLEWQSPLYTVFVDFQKA
FDSVDRETIWKLMHYYGIPTKFITIIQTLYEDATCQVIHDG------------KLTESFN
VQTGVRQGCLLSPTIFLIVIDWVMRQATKNQRTGIQWTL------------------MRQ
LEDLDFADDISLLSHKLDDAQKKLCR--VAEEAEKTGLQINISKTEVMRVNSKQQNP--I
RLHE-EDIKE-------------------------ANK-FTYLGSIVNKDGGS-DEDIKC
RINKARQAFITLRQIWKSKTLSIHNKLRIFNTNVKSVLLYGSETWRVTKTNSKKIQGFTN
RCLRNILGVHWPEVISNEELWERTRQTPVETEIMKRKWGW
>RUS90025_Elysia_chlorotica
TIKGEEEQRARWAEHFRETLNRPPPATPPDIPPAAQLLDISTNPPTKAEITKAIKSTKIG
KAAGPDGIPP--------EALTADIQTCT-------DMLHPLLTKIWENECVPVDWKKGH
LVKLPK-KGDLSFC------------------------------------NNWRGIMLLS
LPGKVLSRIILERLKTALDKTLREE-----------------------------------
------------------------QAGFRQDRSC---TDH--------------------
--------------------------------IATLRIIIEQSLEWQAPLYCIFVDFQKA
FDSVDREVIWRLMHHYGFPPKFINIIRQLYENATCQVIHNG------------KLTEPFT
VQTGVRQGCILSPTIFLMVIDWVMRQSTTGKRTGIQWTL------------------TKQ
LEDLDFADDIALLSHKYQDAQEKQRK--PRRPGSRSA-----------------------
------------------------------------------------------------
------------------------------------------------------------
----------------------------------------
>RUS90495_Elysia_chlorotica
LLTTESEQEARWTEHFREVLNRPPPTAEADIHFAEVDLDINTEPPEKAEIER---AIKSL
KSGKAPGQDN-----LNAELFKVDPALAA-------EIMKPLFASIWEKKELPKDWTEGI
IVKIPK-KGARSDC------------------------------------NNWRGITLLS
IPSKILSKIIIQRISEAVDQQLRNE-----------------------------------
------------------------QAGFRKGRGC---CDQ--------------------
--------------------------------IFTLRNIIEQCTEWQRQLYINFVDFEKA
FDSIHRDSLWRILRAYGIPEKIVLIIKSFYSNFRCRVGNS---------------STSFE
VKTGVRQGCVMSALLFNITIDWVMRRTTEDKSRGIRWNL------------------FST
LEDLDFADDLALLSHTHNHMQEKTAR--LSNFAKQVGLKINKKKTEVMMLNISNQSP--I
EVNG-ENLPT-------------------------TEE-FTYLGSKVRHDGGA-GTDIQS
RLSKARNSFRMLSNVWRSSQYKVKTKLRLYQSCVLSTLLYGSECWRMTQSDLNKLSTFHT
KNLRRILRISWPETISNQHLLARCNQLCMDTIIMQRRWRW
>RUS90921_Elysia_chlorotica
TLKACLQHPKASPEVERSDAPSKISSAALKQK----------------------------
-------ILSALNLELLQYLQPSQQCQQYQQTEFKQKDQ--------------------F
ETFNLIPQYRPN------------------------------------------------
---DGLDEY----PVG--------------------------------------------
-DLD-LGLEAP--------------EDVYKQELY--------------------------
--------------------------------------IFDVTREGKDYAEYAKARNQAK
WECRKAIRDLERKIA-QDSRHNPKAFFQYAKSKLN-TKCGIAD---------LIRDDGSV
AETDKEKAEVLNEFFCSVFTREDTTEIPEFR-DRDIKHKQQ---------------DMYV
TEEDVIKKLNRLDPN-KAPGPDNISSSILKQCSNELAAPLTILMNKSLEEGVIPSEWKMA
HVSPIFKK--------------------GKKTAPGNYRPVSLTSVTCKV------LESII
RDHLINYFHQNDLFSNCQHGFVSGRSCSTNLLAVLDLWTSVLESDGSVDTIYLDFAKAFD
TVPHERLLKKLEGYGVSEKILSWVRDFLAGRKQRVVISGE
>XP_013062430_Biomphalaria glabrata
-----MSRPELSLVSTDLRSQSRVDVLNDVG-SDHLPVLVTIEL----------------
------------------------------------------------------------
------------------------------------------------------------
------------------------------------------------------------
------------------------------------------------------------
-----------------------------------------EKLNVSTPYTEP-------
--KWVYKRANWDLFRSASDVALNGLDIQADCINRTYGLFVETILG------------AAR
KAITRSYGGRKFRHFWSHDLARLIRLRRAARRQH--------------------------
---SRRKTDKTRRAYNKLTAEVKEAIAEGTRQKWAKTCANLDLAD-GRQAWKLLNNLTRA
KEPKTAA-----------------------------PLQTAQGLVVTDSKRSDALNHAFA
TISRTGERSEVSKALDSIRKAKAKRSYVYGEDETSTFITYGELDITLRKCKLRKAPGPDG
ISNEMLKHLGPIGRRKLLDLINRTWTKGDFPKAWGVATIV
>XP_013063307_Biomphalaria glabrata
--------------MYKNISAASVQHVQEYQRSKCTTCTRISAQQVYNLYKNISAASVQH
VQEYQRSKCTTCTRISAQQVYNMYKTISTASFCVTARLFMSRSSRAVTSQSMDRSEKSEE
VQLREKEEVQLREK---------------------------------------EEVELRE
KEEVQLREREEVQLREK-------------------------------------------
-EEVQLREREE--------------VQLREKEEVQLREKE--------------------
----------------------------------EVQLRETEKVQLREKEEVQLRETEGV
QLREKEEVQLREKEEVQLREKEEVQLREKEEVQLREKKEVQIR---------EKEEVQLR
EKEEVQLREKEEVQLREKEEVQLREKEDTVRPLQSISGHSPPP-------------AEYL
WTQSAPCRVFLDTVRPLQSISGHSPPPAEYLWTQSAPCRVSLDTVRPLQSISGHSPPPAE
YLWTQSAPCR---------------------VSLDTVRPLQSISGHSPLPAEYFWTQSAP
CRVSLDTVRSLQSISGHSPPPAEIIEDALEGYGGTLSIEGRRITNLPFVDDIDDLAETEF
ADLVLHTA--------------------------------
>XP_013064650_Biomphalaria glabrata
------------------------------------------------------------
------------------------------------------------------------
------------------------------------------------------------
------------------------------------------------------------
------------------------------------------------------------
------------------------------------------------------------
-------------MELDEYPSLVEVETAIEKLKRHKMPGSGGLPA------------DVF
NMDGASLTERLIDLFTLCWDICTISPELRDATII--------------------------
-----------SLYKKGDKSDCSNYRGITLLSVAGKIFARRLLERLANSIEGSVLSASQC
GFQAGRG-----------------------------TSDMILVLRQCRENAG---SLTWT
CTLHSST-----------------------------------------------------
----------------------------------------
>XP_013065825_Biomphalaria glabrata
ECFKEAIHCTALSILGPMERKHQDWFDENSTEIRKLLDEKHKLHILYLNNPNSQSNKDAF
TNMGKNVQKQLRQMQDTWLSKKVESIQEFADKHDVKNFFHAITEVYGPTKSCLSPLLNAD
GTILLTDKEEILKR-------------------------------------WAEHFEKVL
NTPSIINEAAIDRLHLYIGSKLLIV-----------------------------------
------------------------LNGYDVIKEALIRRAD--------------------
----------------------------------DFSDRPVMVFDELMGYQGKGLAFASG
DVWREHRSVTLNIFRKLGLDENVLATRVTTEVNRFLGHLDKSDGQP------VNIRELIS
ASTSSIICAILLGRVFQYDDPRFENIIRDIQTIISKNQQIVM--------------MSYF
PLLKLLPLDVLGYKRLLRTMDGLYGEFKLWIEESRNRDPRDNFIAAYLTERTTRVRQGHT
TTLDEIN-------------------------LLKVVSDLFIAGSETTSATIVWFILYML
NYPDVQRKIFHEIDQHVEKGRAPTLRDKPKLTYVVASILETQRLSSISPVSIVRTCPKDV
HIKGFTVPRGSLVVPNLDSVLFDKTIWGQDAKLFRPERFI
>XP_013066180_Biomphalaria glabrata
------------------------------------------------------------
------------------------------------------------------------
------------------------------------------------------------
------------------------------------------------------------
------------------------------------------------------------
------------------------------------------------------------
------------MNELDKVPTLLELNKAIDSIAARKAPGCEGNPT------------ELL
KQCKSTLSQPLHELLCKCWHEGAVPQDLRDAKII--------------------------
-----------TLYKNKGDRSDCNN----YRG--ISLLSIFKAIIQEAYLEQTFQSAQAL
TLFVFND-----------------------------TTYSLLPPSRLLSLYDKQSANNLG
AKEYVSSFTLPLALETSAFSDSAPFTTYSVRNRKAFLNKKELRIGNKITSGERTFLIEDQ
FRRASP----------------------------------
>XP_013066611_Biomphalaria glabrata
RLMISKNWYYDSVFCSQYVNCGNVITSYVDNQICVPDISCTSNETCTQYYTRIHIGAYHI
RTYIQSSSPYLNGHDQSSADFLMRTLYYNTELYLRIPLMSSSAIRIELPLAMNVQVIDDV
TKQTLYIRQFCPWYN----------------------------------ADPQRIQEVLN
SIFQKWPAFIRAFLINTYG-----------------------------------------
IYTNYYYYYYTYVS----------EYEIWFRKDVDDKLIRN-------------------
----------------------------IAETIVMAHEKLGGTLTGTYSIYKTMKDKTDG
IIAIDWIEVINRLSLGQYFCNGGNFIINITGNFNFDCVEACGN--------LTWGDNCTE
TCNCTPNNTVACEKLNGSCICQSDFEGSSCEQQIDICLKYS----------------PCG
EHADCINTLKYYECQCHEGYRNNIYNSLICEACSGWTYGFNCNTSCSCLIDNTQSCDIVS
GNCTCKPG------------------------FQSINCELDVNECNQSSSPCAGNLQCYN
TYGSFLCTEELVYARVTLNQSDFGMYKNETVNSFQQTLQTFFDTYAYWTYFKFVVVHNTF
EQGQQGSKRVISIKGEKPTSICSFRYLRATVSDEGKKPKL
>XP_013067832_Biomphalaria glabrata
YRGSRERLNDLQQQQQGGFEQDIDGGRLDRRGGSRHHRDRTGKEQRRSPSRERDRDRFGP
QDSQEDTQFSRHRILIEHASDNQADDVRDTSSKDAGDKKQHLDPSSAGGGRTRNNRKKME
TMLRNDSLSSDPSD-------------------------------------CVRPPPPKP
HKHKRGKKQRQHSLSSSEDELQSSPE-------------------------------CSS
CEEEVDLESESVSEKGELDSGNGSQRSFRSSQSRPKQEWPTWYDSQHHSHKPTLYDTGRG
--------------------------TSLETESGSSEPQVKDSGNDTGLSSSSNQTLNTV
DDVLSKRQIKHPVTWQLSADGSKWIGHMILKKTVLEGGEEKRDS--------IAILGLKV
IGGKVSETGKLGAFITKVKKGSIADTVGHLRPGDEVVEWN-----------------GRS
LQGATFEEVYDIILESKQEPQVELIVHRNVKYVCSCYVKLWYDVQSYQLIVSIISAIDLP
LTENGKFRNP------------YCKMYMLPDRSEKSKRRTKTVASTIDPTWNQTFIYCPV
KESDMHERLLEITVWDYDRVGASEFLGEVLIDLTTANLNDEPYWYQLDHHDNASIPLPAS
SPRTKTSQDPYDVRKDHLSPPVSSRGLSDSDMSELDFDDS
>XP_013070287_Biomphalaria glabrata
------------------------------------------------------------
--------------------------------------MLLHLGSQ------------AK
------------------------------------------------------------
------------------------------------------------------------
------------------------------------------------------------
-----------------------------------------------------RKR----
--------EIRQNHKHLGKRHFDPQTKAWQTKNKLDSYRLISLTS------------CTC
KLMERVVNNRLSWIHESN---NLLTEAQSGFRKG--------------------------
---RSTEDQ---ITQEIEDGFQE-------KKPTTIVWLDLEKAFDKVWEQGLLLKLTQH
HISHRMY-----------------------------NWIK---ESKSMHARAKKSHSGYK
KWHP--PRRGPLPNTFPNIHK---------------------------------------
----------------------------------------
>XP_013073802_Biomphalaria glabrata
----------------------------------------------------------MY
TNIRKNVQKQLHLMQDTWLSKKVETIQEFADKHDMKN-FHAINEVYGPTKSGSSPILNGD
ATILLTDKDEILKR-------------------------------------WAEHFEKVL
KTPSIINEVAIDRLQQVP------------------------------------------
------------------------IN----------------------------------
----------------------------------EKMDDPHMLKETDLAIQQLAHGKAPG
-----SDSIPIEVYKKGGL-----------------------------------------
------------------------------------------------------------
--------------ALIERLHELF--FIMWEQES---IPQDFIKIPQLSIYTSKKETAKS
LTTTKEY-------------------------LFPLLLGKYLH------------TFY--
------------------------------------------------------------
----------------------------------------
>XP_013074156_Biomphalaria glabrata
QSSLENKLTPVAQFKAKPLPSRSLNSSLSDNSLYTSECFTYSPGLSDYSLPNTSLANRTL
EGSDLHSNDFELVAKKLEQKETVFKPSIVKASPMETKAEQKVGQISTSVKENCESVVKVM
DCEITEKKDKKASDN----------------------------------IKRLKAIRETS
KLKLKQQMVIQKALEHVD------------------------------------------
SKDFGSVNRTVFASDSEDDVDDGPTKSFSEASEIKTSKKS--------------------
----------------------------------KDTMELFGSSSDSENDYEEMFKSKPH
FEGKKGEQLMKMERNFGDSRFKLDAKFVDTDSEEEEEKNHINEKSSQDNDLEEEKAASLR
VLENVIGKSKLDNDMNTVRFDPTKVLAQKEVQTKQNLTSGKIPLTLTDRANKKSSLSQAD
MRKSNREEETNKTESVTKQKQLESTKVETCTTETKNKSKISDPESDTLLKTKDTSDNAKN
AAKSRVDKSLLN---------------LFISKESEKDENNTQVFSLLDQFGNISGDSSNE
SDIDTKAQDIKPKAVLTGLFKNSQDPKTKTTKTSTNSALNLSAQAGFRKGRSTQDQIAFI
TQEIEDGFQEKKPTTIVWVDLEKAFDKVWEQDQPRKGNNT
>XP_013078067_Biomphalaria glabrata
------------------------------------------------------------
------------------------------------------------------------
------------------------------------------------------------
------------------------------------------------------------
------------------------------------------------------------
--------------------------------------------------------MVKH
LGGIARDKLLEFMNRTWAESRLPGAWKSAVIVPVLKKGKDATN-----------VESYRP
ISLTSTLGKVAERMEFVMGLSVLSRGTFQER---------------------------LQ
WAFSLYDVNGDGVITKEEMLDIVTAIYEMMGRYTEPSIDDTTAREHVERVFQKMDTN---
------------------------------------RDGVISVEEFMDT-------CRRD
ENITRGMSIFDTVL----------------------------------------------
----------------------------------------
>XP_013078125_Biomphalaria glabrata
------------------------------------------------------------
------------------------MRKAFGPHTSKCAPLKSKDGSIISDRALQMELWVKH
YAELYQIENAISPN----------------------------------------------
------------------------------------------------------------
------------------------------------------------------------
------------------------------------------------------------
--AVSNFPSLPVLTELDETPSVKELSIAIDMLAHGKAPGGDGIPA------------EVI
QAGKHVLIKPLHELLSLCWEQGMVHQELKDSNIV--------------------------
-----------TIYKNKGDRSDCNN----HRG--VLLLR-AGHSPSRAL-----------
------------------------------------------------------------
------------------------------------------------------------
----------------------------------------
>XP_013078170_Biomphalaria glabrata
------------------------------------------------------------
------------------------------------------------------------
------------------------------------------------------------
------------------------------------------------------------
------------------------------------------------------------
----------------------------------------------MTRERIQLVKDLTT
SKHGRTNTIQDKNNKCLTEDKDVLKRWTEYCSELYNFEISG---------------DPEI
LNVPVVSNIDDYPILRSEVAAAVKALKKGNS--------------------------AGV
DNIPGELLQAGGETMINTLYMICNKIWQLGEWPKPWTQSLKITLPNRSVKTIAPSAS---
------------------------------------------------------------
------------------------------------------------------------
----------------------------------------
>XP_013079510_Biomphalaria glabrata
------------------------------------------------------------
-----------------MSPGLSHAHSIMKALGDLLADFCTFNDLIIGGTIFPHKTIHKT
TWTSPDGKTENQID-------------------------------------------HFA
ISQKWRRSLLDVRVKRG-------------------------------------------
------------------------------------------------------------
------------------------------------------------------ADVASD
HHLLIAKVRIKLKSFKDFSDRPHYKFNTQYLKSEEKKVLFN--------------CEVKN
DETLEQHCLTLQEIWKSTCTDVLGRKTKQHK----------------------------Q
WLSAETWAKIQEQKELKEKINQCQNEEQKANLRTQYGAVNKSVRTNARDDKKRFLHEMTV
DAEKAAE--------------------------QRDMKRLYDITRTLAG---------RN
TNTNKPVKDKQGKIITSDVGQKDRWAEHF-------------------------------
----------------------------------------
>XP_013080114_Biomphalaria glabrata
------------------------------------------------------------
------------------------------------------------------------
------------------------------------------------------------
------------------------------------------------------------
------------------------------------------------------------
--------------------------------------IVTLHIIPNQVLYTSLVNHNER
FNTQFNSGAVVFRKNFNREAVYVTGQLKGGRTVTAKLNPAN-----------ITVMNGVV
HQIDNILGFVYKTAIEEISIDPLTHFQAGRG-----------------------------
--TSDMILVLHQIQESCKEQNLDFYAVNINLTKAFGTMNCDGFMEDSLQAQIPSKVP---
---------------------------------IHSSSSLLDKKAKLDTS----------
------------------------------------------------------------
----------------------------------------
>XP_013080354_Biomphalaria glabrata
------------------------------------------------------------
--------------------MYEGIKKAIGPAQNKPAPLKSTTGETITDMSEQMHRWVEH
YSELYATTSSVSDS----------------------------------------------
------------------------------------------------------------
------------------------------------------------------------
------------------------------------------------------------
--ALNTINQLPTMNELDEVSNLLDIIKAIDSMAAGKVPGCDGIPP------------DLL
KQCKTTLSQPLHELLCKYWQEGAVPQDLRDTKII--------------------------
-----------TLYKNKDDRSDCNN----YRG--ISLLSIVGIVFARVRLPRLQKLDDRV
------------------------------------------------------------
------------------------------------------------------------
----------------------------------------
>XP_013081329_Biomphalaria glabrata
------------------------------------------------------------
---------------------------------------------------------MEF
VSDTPKDEAGNENG-------------------------------------QEEPSGGIG
CCGYILYALSMLTIIIT-------------------------------------------
------------------------------------------------------------
----------------------------------FPFSLCLCIKVVQEYERAVIFRLGRL
LSGGAKGPESGEPSETFEVSNVAPTLFSIMFSAMLTDTFTD--------------RENIK
INTTYRFDGGLSVLTRDSVTVAVDAVVYYR------------------------------
VKNATMSITNVEDANRSTRLLAATTLRNVLGTKNLSEILSDRENISHLMQTSLDEATDPW
GVKVER-----------------------------VEVKDVRLPVQLQR--------AMA
AEAEASREARAKVIAAEGEQKASKSLKEAADIMIQSPAALQLRYLQTLNTISAEKNSTII
FPLPIDMLSVFMKK--------------------------
>XP_013082875_Biomphalaria glabrata
RDTAEISKEEMKEIYRELQAISDKLREENNILHEREAKLKERERMLTISQESLQTVTDHQ
MRSKISALEEKFGSEIVQLEQTLKEKLKENKRLKENFETMKQANDALKKEIEVLTLRNSK
LEKMSNSLQARFVN-----------------------------------LQRKQEYDLKL
KESDTMKQTTEISSNQQ-------------------------------------------
-------------------------SRENTSQKLGEKLEN--------------------
-----------------------------------KILKNNTPQNKQSVVQVYSTTVSIL
FDWICEAHLRQSLTELPIKPVETYKSLPFIQDKVVKILPNLVD---------ILRDNSSN
IHCGLPCLQFIYWSLLHLDQGQSPLSLNMSTTTRRIG----------------------E
EIYYPKSSKVPDVEKMIGSSATLNEKLKEPLFMRSTNNHIRLLSTLIVLKTLSRADVIAQ
AFN-----------------------------MLKLELKSEHAKELFLYYQATNVILNYL
KPIHKAFTSVAMEILLQMATDSPFQQMFFESCSNENFFRSAALLIRTPLPDIKVMERLSI
ILQKLSKLK-------------------------------
>XP_013085556_Biomphalaria glabrata
-------------------------------------------MTVLDQSQLEVQYPIHG
KPFNARKQTLIGTWNVRTLNQCGKLAQLLREFDSYRLDILGICEMRWTSSGQIINVGKTI
IYSGHDKEHIGGVG----------------------------------IIMSKIAASALI
AWKPVSNRIITARLQKK-------------------------------------------
-----QIKVTT-------------IQAYAPTEDAEDTFKDN-------------------
----------------------------------FYNQLQTTLDETPTHDLILLMGEKIN
PNRTGFEYVMGPYGSAENISDNGERLISLCASNSLSIGNTYFK----------HKQIHTK
KTWRSPNGETFNEIDYIYISKRWRSSLLDVR---------------------------TR
RGADISSDHYLVSGKCKLRLKRQPKRATRPRPFNVEKLKDGNTAAQFQLKLTNRFVALAD
ILTVEEEWAN--------------------FKDTTIECAEEVIGRRRDPSPDNDLKVMTE
PITAEEVTMAIAVLKNNKAPGLDMISAEMLKYGGQFIVNRMIDLSNLCWRNSKVPEDWQK
GVI-------------------------------------
>XP_013086426_Biomphalaria glabrata
------------------------------------------------------------
--------------------MVTDSQSCLQAMAGLGGKSKLVEEALGAANNIRLLIGAVI
VMQWVPSHCGVRGN------------------------------------------AVAD
ALAREGALVVPTFEAPS-------------------------------------------
--------------------------TFQQATTAIR------------------------
---------------------------------------ECTEVVDSGVEHQTRLMIMKA
YDRVWKQGLYLKLR-AMGVRGRTYNWIKQFLTERKTRTQFQYS-----------LSGENT
PIRGLPQGSALSCILFIAYLNDLPSSLRCHK----------------------------L
LYADDIVLWSTGKKADQLQAALQADLQTISSYCSKWQIQPRGPRAHRREPDRPGHDIHAG
GGKP------------------------------ALKPASQDIGTVKAP------HESLA
DHPFYYLADSGLSGIW--------------------------------------------
----------------------------------------
>XP_013087202_Biomphalaria glabrata
------------------------------------------------------------
--------------------MYEGIKKALGPSQNKTAPLKSTTGEIITDKCQQMHRCVEH
YSELYATTSSVSAS----------------------------------------------
------------------------------------------------------------
------------------------------------------------------------
------------------------------------------------------------
--ALKAIIQLPTMNELDKIPTLLELNKDIDNIAARKAHGCDCIPP------------DLL
KQCKTTLIQPIHELLCKCWQEDAVPQDLRDAKII--------------------------
-----------TLYKNKGDRSDCNN----YRG--ISLLRIIGKVFAR-------------
------------------------------------------------------------
------------------------------------------------------------
----------------------------------------
>XP_013088403_Biomphalaria glabrata
------------------------------------------------------------
------------------------------------------------------MSTEDV
GDDLLETVDDEEEE---------------------------------------EAMTAPE
VLHKLEEAWLNEKFSPD-------------------------------------------
------------------------------------------------------------
-----------------------------------LLPVKSNLVECMLDQIVAMENNIST
LKKGDFRISVHRMEIDRIRYVISSYLRHRLAKIESLTTHVLQ----------------EE
EKRRDSENVLMSPAELEFAKGYCNSVMTHLT---------------------------NT
ALDHMPLKAATPNAKEIDNVRYPLELLGSLYCSELYNFEIPGDRVLLKVPAVSNIEKYP-
----------------------------------ILRLEIASSGQALKR--------GKS
DGVDNISGELLNHDKHILKIR---------------------------------------
----------------------------------------
>XP_013088404_Biomphalaria glabrata
--------MNELDEVPTILKLNKAIDSMSAAKPLDVTLSPPGLLKQCK------------
------------------TTLYKNKGDRSDCNNYRGIALLSIVGKVFARVILLKPQK-LA
DRVNPESQCGFCSGR--------------------------------------STIDMTF
SIRHLQEKCREQR-----------------------------------------------
------------------------------------------------------------
-----------------------------------------------MPLYIAFID----
------KGV---------------------------------------------------
------------------------------------------------------------
------------------------------------------------------------
------------------------------------------------------------
------------------------------------------------------------
----------------------------------------
>XP_013088562_Biomphalaria glabrata
RAWLTSTTPDLAFATD--NKKCTREVADQLATSDHRPILISIDTSFPRTKRK--------
------------------------------------------------------------
------------------------------------------------------------
------------------------------------------------------------
------------------------------------------------------------
-----------------------------------------------------------L
LQIFNASWKSGRIPNIWKKAIMIPILKHGKPRNKLDSYRPISLTS------------CTC
KLMERVINSRLTLILESN---SLLTEAQAGFRK---------------------------
------------------------------------------------------------
------------------------------------------------------------
------------------------------------------------------------
----------------------------------------
>XP_013089670_Biomphalaria glabrata
------------------------------------------------------------
----------------------------------MCAPLKSKDGSIICDRALQMELWVKH
YAELYQIENAISPN----------------------------------------------
------------------------------------------------------------
------------------------------------------------------------
------------------------------------------------------------
--DISSFSSLPVLMELDETPSVKELCIAIDMLAHGKTPGGDGIPA------------EVI
QAGKHALIKPLHERLSLCWEQGMVPQELKDSNIV--------------------------
-----------TIYKNKGDRSDCNN----YRG--ISLLSIVGKAFARVLSRVAVWLQGR-
------------------------------------------------------------
------------------------------------------------------------
----------------------------------------
>XP_013089895_Biomphalaria glabrata
------------------------------------------------------------
------------------------------------------------------------
------------------------------------------------------------
------------------------------------------------------------
------------------------------------------------------------
--------------------------------------MEELSVASSFMSNLKDENIKLS
MNLTEHNEKIEDLSDKVYKEIEIVLEFMQKLDNSKESIEKLQE----------ENADYQA
SLETKRMRPVKELANVATKLETLEDLVQN---------------------------LQDI
IADITNYLGSKVSNDASLSREIDNHLTKASSAFGRHRLRVWRKRSHHNFTLTGIEEANKP
------------------------------------------------------------
------------------------------------------------------------
----------------------------------------
>XP_013090651_Biomphalaria glabrata
------------------------------------------------------------
---------------------------------------------MPEGNEVAQRLRADH
WRDACAGLDLRDTS------------------------------------KAWRLLCNLE
AKDSVRTATPLLSPSGD-------------------------------------------
--------------------------RVAAKDQKMAYLLN--------------------
--------------------------------------KYFVSISKSEKKSATSIALNKE
RKRLDREPDGSEDLVTCNAPFCRAELDGAIAKCKNRKAPGPDK----------VTPKMVK
HLGCIAKDNLLGPIRKLWVESRLPRAWRCAT-----------------------------
IVPLLKKGKDATNVESYRPISLTSTIGKIVERMVSERLVWSFDSAGILEPEQAGFRAG--
------------------------------------LSPIDQVSFHAGG-------GRWV
PEVREHICSFYRPKTGL-------------------------------------------
----------------------------------------
>XP_013091544_Biomphalaria glabrata
------------------------------------------------------------
------------------------MKKAFGPHTSKCAPLKSKDGSIITDRALQMERLVEH
YAELCQIENFISTT----------------------------------------------
------------------------------------------------------------
------------------------------------------------------------
------------------------------------------------------------
--ALSNFPPLSVLSELDETPSRKELSTAIDMLAHGKAPGGDGIPA------------EVI
QAGKHALIKPLHELLSLCWEQEIVPQELKDANIV--------------------------
-----------TIYKNKGDRTDCNS----YRG--ILLLSIVGKAYARVILKRLQILAE--
------------------------------------------------------------
------------------------------------------------------------
----------------------------------------
>XP_013091614_Biomphalaria glabrata
---------------------------------------------ARANAQRTARICANE
YWVELSENIQLAAQVGNIRGMYEGIKKALGPSQNKTTPLKSTTGEIITDKCQQMHRSVEH
CSKLYATTSSVSDS----------------------------------------------
------------------------------------------------------------
------------------------------------------------------------
------------------------------------------------------------
--ALKAIIQLPTMNDLDETPTLSELNKAIDNIAARKAPGCDGIPQ------------DLL
KQCKTTLIQPLHELLCKCWQEGAVPQDLRDSKII--------------------------
-----------TLYKNK-------------------------------------------
------------------------------------------------------------
------------------------------------------------------------
----------------------------------------
>XP_013092112_Biomphalaria glabrata
------------------------------------------------------------
------------------------MRKVLGPHTSKCAPHKSKDGSIISNRALQMERWVEN
YAKLYQIENAISPN----------------------------------------------
------------------------------------------------------------
------------------------------------------------------------
------------------------------------------------------------
--AVSNFPSLPVLTELDETPSVKELSIAIDMLAHGKAPGGDGIPA------------EVI
QAGKHALIKPLHELLSLCWEQGMVPKELKDSN----------------------------
-----------TIYKNKGDRSHCSN----YRD--ISLLSIVGKAFARVLLKRLQILADRV
YPESQCG-----------------------------FRA---------------------
------------------------------------------------------------
----------------------------------------
>XP_013092871_Biomphalaria glabrata
TDHRLILYKLKICIKPPRRPQECKHAKRLDVGKLKIPNIKQGLINKLDSEIKTLHMNKDV
KNSWNKLRDSVYSLVSSVLGQPKRKQQDWFDENNVQIEQLLTHKQYCFKVFLCSPTCAKA
ENATLMPKESSSPIF--------------------------------------SSDGNKL
LTDKEDILVRWAE-----------------------------------------------
------------------------------------------------------------
-----------------------------------------------HFSTVLNCPSSIS
AEAIARLEQVPINHSLTDPPRLNKVMTAISNLSNGKAPGLDSIPA------------EIY
SLGSSEVTAKLTEIYQIMWEQKKLPQEFKDASIH--------------------------
-----------LYKRKGNRQLYDNHCGISLLCIAGKVLARVLLNRLQHHLETGLLQESQC
GFMRGRG-----------------------------TVDMICAVRQLQEKCREQNSNFYT
VFVDLTKAFDKVSREGLCQIMS--------------------------------------
----------------------------------------
>XP_013093204_Biomphalaria glabrata
MTEGRVHREPPPFSYFVPRLQ--LTEIYQIMWEQKK--LPQEFKDTS-------------
-----------------IIHLYKRKGNRQLCDNHRGISLLCIAGKILARVILNRLQHHLE
TGLLPESQCGFRQD----------------------------------------------
------------------------------------------------------------
------------------------------------------------------------
------------------------------------------------------------
--------LWQIMSKFGCPNQFIPMMRLFHDDMQARVQDNGDYSK------------PFP
VSNGVKQGCVLAPTLFSIMFTDMLKDA-RKHRSW--LTIS--------------------
---HR------------------------------CKCIQCSETQSKDQ-----------
------------------------------------------------------------
------------------------------------------------------------
----------------------------------------
>XP_013094312_Biomphalaria glabrata
------------------------------------------------------------
------------------MENGLKPVGVRQGHLLSLTLFNILLERIMEDALEGNEVTITS
IILFTLYSCPSTIQG----------------------------------------VGQYT
KAIKAVEEDIQNVLKNVN------------------------------------------
-----------------------ELSGIKESDTGLAP-----------------------
------------------------------------PALWDLAADKQTLQSEQPLQVARC
TKIINADSSLLILSLIKDLNNNKFKFVCCLNNVHNKLLFGLHR------------VDRNK
YQIHIPLPPKIDPTVTMMQVEEKPDVTYSDVG----------------------------
---GCKEQIEKLREVVETPLLHPERFVNLGIEPPKGVLLFGPPGTGKTLCARAVANRTDA
CFIRVIG--------------------------SELVQKYVGEGARMVR------ELFEM
ARAKKACIIFFDEIDAVGGARFDDGAGGDNEVQRTMLELI--------------------
----------------------------------------
>XP_013094749_Biomphalaria glabrata
------------------------------------------------------------
------------------------MRKAFGPHTSNCAPLKSKDGSIISDRALQMERWVEH
YAELYQIENTISPN----------------------------------------------
------------------------------------------------------------
------------------------------------------------------------
------------------------------------------------------------
--AVSNFPSLPVLTELDETPSVKELSIAIDMLAHGKTPG-DGISA------------EVI
QAGKHALIKPLHELLSLCWEQGMVPQELKDFNIV--------------------------
-----------TIYKNKGDRSDCNN----YRG--ISLLSIVGKAFARVVLKRLQILADRV
YPESQCG-----------------------------FRA---------------------
------------------------------------------------------------
----------------------------------------
>XP_013094885_Biomphalaria glabrata
------------------------------------------------------------
------------------------MRKAFGPHTSKCAPLKSKDGSVISDRVLQMERWVEH
YAELYQIEITISQN----------------------------------------------
------------------------------------------------------------
------------------------------------------------------------
------------------------------------------------------------
--AVSNFPSLPVLRELHETPSVKELRTAIDMLAHGKAPGGEDITV------------EVI
HAGKHALIKPLHELLSLCWEQGMVPQELKDSNIV--------------------------
-----------TIYKNKGDRSDSSDGDPKSAGPTNSPTKPGGPTNSPTKPRRANQLAN--
------------------------------------------------------------
------------------------------------------------------------
----------------------------------------
