# Supplementary material for: The Families of Non-LTR Transposable Elements within Neritimorpha and Other Gastropoda
Source: Genes (Basel). 2024 Jun 14;15(6):783. doi: 10.3390/genes15060783 (PMC11203168; doi:10.3390/genes15060783)
Supplement: Supplementary file 1 [file genes-15-00783-s001.zip › ORF2_Neritimorpha.fasta]

>Nm_contig_1299
------------------------------------------------------------
------------------------------------------------------------
LEKHVHK----------------------HLVAFLDKHNLFHPLQSGFRPKHSCHLALSR
LTDH--WLHAINNYEMLGSAFLDFKKAFDLVDHGILIQKLT-SYLHGHKTVNFFASFLEN
R--QQYVHFNGRSSSYGLVSAGVPQGSVLGPLLFCLFINDLPLHITNKE-VS--------
-----------------------CDLFADDTTLSTSGSNTECLATRLQ----QSLNEICS
WCALNSMVINPAKTKCMVITTRQKHQLHP-LS--LPLFLNSIPVEQVSEHRVLGVVIDEQ
LDWHSHINEICKKMSGNLFLLSKLRHFVDTHACKIFFHAHILS-HINYASTIWDSCSGAN
LKRVRSLYRRAAKLMISS-SLPTDEKMKMLDMLPLQ---------
>Nm_contig_14331
---------KAPGRDEIPGGYLKLSSSL-ITPFLTELFSTIYEIQYFPQSWDYSIIVPIF
K-SGDKLNPKNY------------------------------------SGISLLSNISKL
FMSVLTSR--------------------LRFWTGE-EKFS-YEQAGFRT-NHSTTDQIST
LYAKAVQNVYGEGHGKLYGEFLDFEKAFDSMKRP-LWRVLE-KLGISTKFLNMLKAASTH
V-EARVRWGD-NLSDSFDCPVGVRRGSVESPIMFCLYITYLADFIRENGRHG--------
------------MQLLTGARELNCLTFADDIVLLATTPVGLQRQLD----------SLST
ASRHLGLTVNNAKTKVMVF-----------------------------------------
------------------------------------------------------------
---------------------------------------------
>Nm_contig_2861
------------------------------------------------------------
------------------------------------------------------------
LERHVHK----------------------HLLSYLESNNLLHSLQSGFRPNHSCQTAITN
LTSS--WLSAINDQEMSSAVFLDLTKAFDVVNHQILLNKLS-LYLRSSDAVSFFSSYLRN
R--TQCVYLHGTFSSTEAVKSGVPQGSVLGPLLFCMYINDLPLGISATE-VK--------
-----------------------CCMFADDTILHTSSAHVNTMQCSLQ----KSLDEVQS
WCTSNCMMINTSKTKCMILSTRQKQQRYP-LH--LNLVLEKNTIQQVPEHRVLGIIVDER
LSWQPQIHKVGKILSKNIFLLSKL------------------------------------
---------------------------------------------
>Nm_contig_664
---------RAPGTDNILGDMIKSASSV-LLPHLLKLFNGIFSMTTYPRQWAESIVVPLL
K-KGSPSDPNNY------------------------------------RGISLTSNLSKV
FLHILKTR--------------------LQRWADENDIIG-EEQAGFRR-GYSTIDHVFV
LHSVVKRY-LLRRKK-LFVAFVDFSKAFDTVNRHALWDTLA-QLGIQGRMGNMLKSVYES
V-KCCVKCDG-VTSEFFNCHNGLKQGCKLSPLLFSLLMTSLAREIKQKGRHG--------
------------VQLIANGIEIFVLLFADDVVLLSDTVPGLQNQIS----------NLEV
AAEKLGLRVNTQKTKVMAFRLGGHMARHE-------------------------------
------------------------------------------------------------
---------------------------------------------
>Nm_contig_685
------------------------------------------------------------
------------------------------------------------------------
---ILTSR--------------------LRDWAEDGNRFC-PEQAGFRL-DHSTLDHIFT
LYSVAVKHVYGRGRGKLYVAFVDYQKAFDSVNRSCLWKVLD-QSGISTKFLKMLKSVYSN
V-QACVRWNG-AMTEFFDCEVGVRQGAVESPIIFCLYVNCVADYIRARGRHG--------
------------VQLLPGSMEIFSLLFADDIVLLSTTPVGLQNQLD----------NLSK
VSDELGLAVNTEKTKIMVFRRGGFLGRGEKWDLKGKDLEVVNKYK--------YLGFIFS
TKLST-SAALESQMIKAKQKTVQLLKTMWNLCTLNTTIFFRLYDAQVQPSLLYGSELWGL
DRKGCIEK-------------------------------------
>Nm_contig_7015
------------------------------------------------------------
------------------------------------------------------------
------------------------------------------------------------
---------------------------------------------------SWRKSIVIL
ILKSGKNLKAPSNYRPISLTSCVCKTLERMVNARLVWFLETHGVLSDVQCGF--------
-----------------------RKRRSTADHLVRLETLVRDAFLRKEHCVGVFFDLEKA
YDTTWRYGILADLHAMGLRGRLPQFVSKFLTD--RSFRVRVGSFLSPSYPQEMGVPQGSI
LSVTLFSIKINSIVKCLPRGVDSF-LYVDDFLIVCHAKSMDFIERQLQLSLNALFRWAES
NGFKFSSSKTVCVHFCRRRILHPDPALLLGGAPL-----------
>Nm_contig_8374
----------IAPGHDGVKYSTLKKNISKLAETLTAIFNVCWRNNRIPGDWKHAVINLLP
KKGGNPEQPGDW------------------------------------RPISLLTSFYKV
FMKLIQGR--------------------MLPWVVSTGRLSQNQKGSLPRNGLQ----EHV
FSLKTVIENFKHLSTQFFTVFVDIKDAYGSVDHAVMLKAME-RASYPRKVIEITRNVYTN
S-TFAVLAGG-SMTQNIMRHRGIIQGCPWSAIAFVQALDPWIRWMEQSSIEQ--------
------------PLALR------CQAYMDDVCFVGHSPEPIKAMTK----------RTEE
FLNFTGMEVKHAKCAVIHGHRTGNNWAKRDKTHEVELDMQGGQLPKLGKDNGYHYLGFHI
SLTGSAEKKQLDEVKAEFTSLLQK------------------------------------
---------------------------------------------
>Pj_contig_1060
KSQGPDNIPAKVLKELSEELSL----------PLSILFNKSLETGDIPNPWKQAVVIPIH
KKGSYSDPSNYR-----------------------------------PVS--LTSIVCKV
LESIVRE----------------------VMVSHMQDRGLFSDCQHGFRKGRSCITNLVE
AWKD--IMDMFDRGTDVDIVYFDFKRAFDSVPHQRLLSKLE-SYGFGEKIVNWIRQFLSN
R--TQYVKVKDKLSDVTSVTSGVPQGSILGPLLFNIFINDLPTGIV----SP--------
-----------------------CQIYADDTKMY---NQASRCEVLQQ-----DIYTMCD
WSSKWQLEFNGEKCHVMHLGKNNPQNIYYLK-----SGDGLHPLTVVTEEKDLGVFMNNK
LCFDSHIDRIVNRANKLLGMIKRSFISLRNSHTLIHLFKGIVRPHLEFGCSIWSPHWKRQ
SQLLERVQRRATKLI------------------------------
>Pj_contig_10606
---------KAPGPDLILGEMIKSAKVV-LTPFLCNLFNKIFASGEFPISWSQAVIVPLH
K-RGDINNPDNY------------------------------------RPISLTSVLSKL
FTHIISSR--------------------LTRWASDNNIIV-EEQAGFRH-GYSTTDNVFI
LYNVVSKY-LDKNRK-TYVAFVDFKKAFDTVNRQRLWDILE-SYGIDGNILNILKSIYVS
V-QSCVRTNG-SSTEYFECPNGLRQGCLISPILFTLLINVVAKEVIKLGKHG--------
------------IQLAP-GIILYLLLFADDIALISHTATGLQNQID----------VLTR
SASRLGLAINIEKTNIIVFRKGGHLSRHEKWYLNGQQIKVVNTYK--------YLGIFFS
TKRSH-ASTIADLATRGKTGTLQILRVLRRIGCHSPEILFKLFDAQIKPILLYGAEIRGT
KNCDALEKIQLYALKMLLNVTRHTPNAMVYAETG-----------
>Pj_contig_10752
---------KAPGQDNLNAELFKADPEL-AADILQPLFKAIWEGKKVPDDWMKGTIIKIP
K-KGSLTDCNNW------------------------------------RGITLLSIPSKV
MTKIIILR--------------------ISKAVDQKLRKE---QAGFRQGRGC---IDQI
FALRNIIEQCTEWQRQLYINFVDFQKAFDSIHRDSLWRILR-AYGIPTEMVQLIKSFYTN
F-SCTVGNS----NISFEVKTGVRQGCVMSALLFNLTIDWVMCRTTEDQPRG--------
-------------IRWTLNTILEDLDFADDLALLSHTHQHMQEKTN----------RLSK
YAKQVGLHISHNKTEVMLLNVAKAIP--ITVEE--EILPTTQSFT--------YLGSIVK
QDGGA-GQDIRNRLNKARGVFCNLNK-IWKSTQL--------------------------
---------------------------------------------
>Pj_contig_11120
----------KFSSSDPLPSSVFKSCLDLLIVPITDIVNLSINTSTVPASLKYAVILPRL
KKSSLPADELGN-----------------------------------YRPISNLSFLSKI
LEK----------------------AVKQQLDKYLQHAGFFFPFQSAYQVNRSTETALLR
VMND--LKLSLDSGNMSFLTLFDMSSAFDTVEHHLLLSRLEYDFFISGPALDWLKSYLND
R--TFSVSVDGVFSKVHTISCGVPQGSVLGPRLFNIYTTPIPSFIMDQG-QT--------
-----------------------PQLYADDTQSYFSFPPT--DFLSSISQLENFCSGYKS
LLEDNHLILNPKKSNILLVATKQQLNKLDETLISATITLCNTNIELSTTVTDLGITLDNE
TSLSLHVNNI--------------------------------------------------
---------------------------------------------
>Pj_contig_11181
---------------------------DELLPPICDIINTSLNKGEVPTSFKHALIKPRI
KKSNLDSSDLSN-----------------------------------FRPVSNLPYLSKI
LERVVAN----------------------QLKTHLSMHSLCHPLQSAYKAGHSTETALVK
ITSD--IIRAMDNGEMAVLALLDLSAAFDTVDHDVLLRRLETNFGITGRVLDWFRSYLAD
R--TLSVVVREACSFIHSLKCGVPQGSVLGPLLFVLYIQPLGNVILSKG-LD--------
-----------------------HHFFAD--DVEMYKIFARDALAITFENIQAGIAAVKN
WTESNRLKLNNLKTEVILIGTKH--KLHSCK--APSVKSGDCDIAVSTCVKSLGVKLDSE
LSMEDYVRHTTQVCYFHLRNISRIRHILTAAS----------------------------
---------------------------------------------
>Pj_contig_11207
----------VSCDLDPVPLTVVLECLDDLTPVITDIVNKTFSTGVFPSALKVAAVKPLI
KKHNLDKEQLNN-----------------------------------YRPVSTTPFVARV
IEKLMHQ----------------------KLCNHIEGNNLLDPLQSAYRRSHSPETVLLR
VTND--VRTQMDKGMLTLLVQLDVSAAFDTVDHSILIQRLQDDFGIADKALLLLQSYITN
R--LQMVCIDGHRSTPVAVTAGVSQGTALGTTLFNMYTNSLGQVIQKHR-IN--------
-----------------------RQRFSDDTQLYVSFAPSRAAFSNALDQMNNCIEDIKR
WTCMSHLKLNKDKTEAILFGTR--------------------------------------
------------------------------------------------------------
---------------------------------------------
>Pj_contig_11602
---------KAAGPDGIPAEALKTDINT-SVNMLHPLFCRIWEEEQVPAEWKEGYLIKLP
K-KGDLSSCANY------------------------------------RGITLLSSTGKV
FNRILLNR--------------------MKDAVDPQLRDQ---QAGFRRQRSC---VDQI
ATLRIILEQSLEWNSPLYVCFVDYEKAFDSVDRQALWKLLR-HHGVPEKLTSIIRNSYEG
L-TCRVVHGR-QLTEAFEVRTGVRQGCLLSPFLFLLAMDWTMKTSTANKRNG--------
-------------IQWTLWTQLDDLDFADDLSLLSHTQTQMQDKIN----------IVAT
TSSQLGLNIHKGKTKVLRVNAARDTR--IMLDG--EALEEVDDFT--------YLGSIVD
KQGGT-DADIRVRIGKARAAFNQLKS-VWKATDL--------------------------
---------------------------------------------
>Pj_contig_1254
----------KNCPLDQIPPLIWRESLPTLIPLFTQFANSCLQRGCFPVELRTAAIRPHL
KKPGLDIGDLDN-----------------------------------YRPVAIQPFMARL
LERLAYS----------------------RLLCHLDRSDLHLPQQSAYRKGHSCETLLLK
LTDD--IRASMDRGRLVVLVSIDFSSAFDSVHHAILLRILQQMYGVEGTPLSFFSQFLGE
R--SSQVFISGASASYSTEGRGVPQGSSLGSVLFSVHVSPIGTALDEMN-IP--------
-----------------------NYLYADDVGFYLSCGSSRDAVHACFEQLAVAFAKVKN
IASWLGLKLNDKKTQVMIFGTDSRLVSLG----LTDCNITGTTQALANSIKLLGVTLDPS
LCFRQHIVSVSKSC-FHLRNLRKIRIFLEDTHFPRLITWYITSR-LDYCNSLLAGIPMCH
LGILQRVQNAAARLLSGAR--------------------------
>Pj_contig_130
-VPGLDGIHPKILFELRGYLAQPLAK----------LYRQSLVKNVVPRDWKDAAITPLL
KKGKKSDPANYR-----------------------------------PVS--LTSVVCKV
LESIIKE----------------------GIMVHLEKFQLIRDSQHGFSKGRSCLTNLLE
YMEE--VTARLDKGDPVDVIYLDFAKAFDKVPHQRLLEKLR-SHGIGGEIAKWIESWLTN
R--RQTVSINKEYSEWADIKSGVPQGSVLGPVLFLIYINDLDTGIS----SN--------
-----------------------VSKFADDTKIYRAITSEGEADILRN-----DLEKIGQ
WSKLWQMEFNKDKCTVIHMGDHCKTQTYKLD---------GTAIKESENERDLGVIIDQ-
------------------------------------------------------------
---------------------------------------------
>Pj_contig_1306
---------KAPGKDGIPAELLKCCKDT-LIAELHEILCLCWREGKVPQDMRDANIVTLY
KNKGDRSDCNNY------------------------------------RGISLLSTVGKL
FARVVLKR--------------------LQVLAER-VYPE--SQCGFRANRST---IDMI
FSLRQLQEKCREQKQPLYAAFVDLTKAFDMVSRSGLFEVLL-KIGCPPRLLSIIQSFHEG
M-RGVVVFDG-SISDAFDIRSGVKQGCVLAPTLFGIFFAVLLKRAFGEATEG--IYLRTR
SDGKLFNLSRLRTTTKVHLKCLRDLLFADDAVITSHSADELQQLMN----------RFNE
ACQKFGLTVSLKKTQVMAQNVDR----PPKITISEHELDVVHEFV--------YLGSAVT
DTVSL-ESELNKRIGKATTTMSRLNKRVWSNSKL--------------------------
---------------------------------------------
>Pj_contig_1326
---------KASGVDGVLAEMIKNLDTA-SIVFVTKLFNSIFDRGIYPEIWTKAIIVPIF
K-KGDMELPDNY------------------------------------RGVALLSILSKC
YTSVLNRR--------------------LIDWMDEFDKIQ-EMQAGFRK-GYSTVDHIFT
LYATVEKY-KCKR--KLYTCFVDLRKAFDSVNRSLLLDVLR-RAGLNDKFLKAIAAVYKS
V-LSCVRIGD-SCTDFFQCPVGVRQGCVLSPALFTMFIEEVAVNVTQKGLHG--------
------------VQFQSGMLELFLLLFADDIALISTTPKGLQNQLN----------ILGQ
ACKQLKLQVNTDKTKIIVFRKGGFLGKFEKWHLNGEPLEVVNSYV--------YLGYCFT
TKLSS-TGGVELLAARGRKAVAECLLTLNNLKEM--------------------------
---------------------------------------------
>Pj_contig_1330
----------KQCSLDPIPFWLLKAIVEDIADFLAYVFNRSFVEAKVPTALKTAIVTPKL
KKAGLDAQDPNN-----------------------------------FRPLSNVPALSKI
LEKLVNV----------------------RVCDHLNKIDTLSPVQSAYRRFHSTETVLTK
EMSD--IMMAADSGQATALVLLDLSAAFDTVDHEILLRRLQISHHVTGMALEWFHSYLSN
R--KQSVSFAGRVSASSIVAHGVPQGSVLGPLLFNAYTSDLPSIIEQQL-LR--------
-----------------------GLGYAD--DIHMYKHFKPDKVADAKASLESGIGQVYD
WLSKNRLKLNPTKTEVMWCASARR--SDNLQ--TPSLTILNSIVAPVKTVRDLGVQLRSD
LSIKDQIGAVARSCYYNIRQLRTIRSSLTLPM----------------------------
---------------------------------------------
>Pj_contig_1353
KSQGPDNIHPHVLKMLSEELAQ----------PLCALFNRSLQEGEIPSDWKLAEVVPIF
KKGRKCDPGNYR-----------------------------------PIS--LTSVVAKV
LESIIRD----------------------CLVNYLLENNYISSMQYGFREHRSCTSQLLE
VMND--YTGFIERRIPFDVIYLDFKRAFDSVPLERLFIKLE-HYGVTGKPLEWLRKFLVG
R--VQRVRVGSSVSDFEDVKSGVPQGSVLGPILFLLFINDLPEVVK----SS--------
-----------------------CRLFADDTKIY---NDACNHRILQE-----DLDKLYE
WSCKWNLKFNIDKCKVMHYGRGNPEHTYCYGP-------TALPLQKVTTEKDLGIWFDHK
LLFDVHVCSSVAKANKMLGLIKRTFAFLDKK-----------------------------
---------------------------------------------
>Pj_contig_1510
------------HSTGPDGLSSFFIKQVAEAISKPLSIIYTASYATGVIPSLWSQAIVIP
ILKKGHSGLCCN-----------------------------------YRPVSLTCVICKI
MESIINS----------------------VLVQYLENNNLLSPGQYGFRKNLSCGLQLLD
CRNR--WTDALDKGEFIDIAYIDFAKAFDTVVHSKLLLKLE-VNGIIGKTINWISAFLKN
R--SQVVKIGQSVSEAARVTSGVPQGSVLGPTLFLIFINDLISNIS----SK--------
-----------------------VVLFADDVKLFN---FCYNKDVLQN-----DLDLIYE
WSLKWQLRISGEKCSLLHLGKNNPHYSYYIS---------DLKIPVQQPVRDLGVLIASD
LSSHDHCRHIYTKAARLSGLLFRIFQSR-DPK----------------------------
---------------------------------------------
>Pj_contig_15101
------------------------------------------------------------
------------------------------------------------------------
-EKVVLC----------------------QLLAHLEANCLCNPHQSAYRSGYSTETVLLR
IAND--ILTALDNDKCSALLLLDNSAAFDTIDHSILITRLESVFGIRATALQWFRSYLCN
R--THYVSINGFSSKPALIQFGVPQGSVLGPVLFVLYTTPLSTIITQHE-VD--------
-----------------------HQLYAD--DTQLNKSFDPSDVTSSIHTVQNCFQDIKF
WMTDNMLKLNDEKTEAMIFVGSKK--DCSVP---SYITLGSSKISFSASARNLGFIMDDE
LTMKQHVTKLCQICYFEFKRISSIL-----------------------------------
---------------------------------------------
>Pj_contig_152
------------------------------------------------------------
------------------------------------------------------------
------------------------------------------------------------
--------------------------AFDSINHEILIQKLA-CYQVLPHFLQLYKSYLTN
R--KQYVTLNGALSTVCHITRGVPQGSIIGPQLFTIYINDLPS--HLSN-ST--------
-----------------------CDLYADDLTASAFASTLSSARHLLT----CDCQSLAS
WCNTNDMAINYKKTKCMVISSRQKLQLQPTFK--IHLSINNNNIEQVHYFKLLGITVDSH
LTWKFHSENLAISLARRIFVLAQLKHLLDHKTKLIFAHSHIIS-AIDYCSTLWSHCPSTY
LSSIDKLYRRTARTVTGNTSS------------------------
>Pj_contig_1581
------------------------------------------------------------
------------------------------------------------------------
LEK----------------------IILRQLIDYLTANSLFDCFQSAYRQYHSTETALVR
LTSD--VRGAIDQKELVICVTIDLKAAFDTVDIDLLCGFLRSDFGICDAALGLLHSFLSN
R--SMCILINNTCSDNFDLPIGVPQGCSLSAILFILYMHRIVRIIMIYK-IC--------
-----------------------YHLYADDIVLYIKCANNAASIASAVKTLSNCLRDLKK
TLVDLKLKINSNKTEVIIFGSQNALSKIDTS----TIVLDGDTLCTSAKIKVLGVILDRE
LSMNDQVNATVGKCYWALKNIWSIRRMLDADAARM-LVQWCITSRLDYCNGLLGNTTKYN
LCKLQRIQNASARLITGARRSQHVKPILCELHWLPVEYRIKFKL-
>Pj_contig_16041
---------KAAGPDGLIGEFYKSAVLE-IVPFLLNFLNELFDRGIYPDGWCEAIIHPLF
K-KGDPHNADNY------------------------------------RGISLLNISSKC
YSYILNKR--------------------LTAWAEMSNVIG-EEQAGFRK-GRSTADQLFT
LVAIIQKQLIRHQK--LYVLFVDFRKAFDLVNRDKLWDSLR-AYGIQGRFIRALQAMYST
V-TARVRVGC-ELSHSFSCPRGLKQGETTSPVLFSLLINQLTRDIIKEDIRG--------
------------VQLHPDTAQLLHLLFADDVALFSDTVAGLQKLIN----------VLCR
TAKALDLEVNLDKTQVVIFRNGGPVSNKERWYLDNTQLQVVNMYK--------YLGTYLS
TRLTF-SHAFDDLATRARLGVMTLIRTLWQLGDY--------------------------
---------------------------------------------
>Pj_contig_1630
------------------------------------------------------------
------------------------------------------------------------
--KILQKR--------------------LEPYLDREMPEE---QAGFRRGRGT---RDQI
ANLRWIMEGAREYQKEVYMCFIDYNKAFDSVDHNKLWNCLR-EMGVPDHLIMLMRNLYTE
Q-EATVRTEV-GETEKFGVGKGVRQGCILSPYLFNMYSECIMRNAELEGKVA--------
-------------GIKLGGKNINNLRYADDTTLLAESKEDLVELVK----------KVKE
ESAKAGLKLNMSKTKIMSN--RTIK----DFHIDGEQLEVVDGYV--------FLGSNL-
DREGGSTKEIKRRIMLGRAAMTNMNK-IMRDKDVSMLTKKRLVETIVFPITTYGCESWTL
RKSERKKIDSFEMWCWRRLLGISWTEKRTNCSILEQIMPEHSLES
>Pj_contig_1662
----------CGSGPDGIPSKVLKYCAAELTPIVHFLFNKSLQTGHVPTLWKTTEINPLP
KVKCPKNVEDFR-------------------------------------PIAHTSALSKA
LERIVSK------------------------KLDSDLRQHVDQFQFAYKCKRATDDAITV
LIHE-VLQHLETGGNYARIMFLDFSSAFNTIIPSVLFEKLR-DIGVGSRLCTWILNYMTD
RD-QYTTMSG-IRSCTVKTNIGTPQGGVLSPRLFSLYTHDLTSDCQ---SSV--------
-----------------------GLKFADDIAIAG-LILEDNELPYRQ-----DLNAVLD
KARSLSLKVNVKKTREVIVDFR------SRPFCHQAVVLEEQKVDIVESFKYLGITLTSK
LDWQTHIDTIIKKCEQRLYVMRCIKSFKVSPH----------------------------
---------------------------------------------
>Pj_contig_1681
------------------------------------------------------------
------------------------------------------------------------
LEKYITE----------------------TISSFCKEHSLISSSQSGFRRGHSCHTSLTK
TMES--WHLKLNQGEFGAALFVDFTKAFDVVNHELLIQKLS-CYHFSPSTLKLVNSFLDD
R--SQQVIVNGKLSSTTSIAQGVPQGSILGPELFGLFINDLPL--VFEH-SA--------
-----------------------CDMYADDTSISTFSSSMEQLRTQLQ----TDAINLAS
WCADNSLSINYDKTKCMLICTKQRLRHLSDLR--LNIFIDSHLIEQVPSFKLLGIHIDSH
LTWSTHTANLSTSLARKTFALSRLKHFLDTPSLKTFACAFILS-PINYCSTLWSNCYATH
LKRINILYKRTARLVSGHNRS------------------------
>Pj_contig_1719
----------KFSSIDPIPAHLFMNCLEILLVPITDIINLSLRSSVVPASLKHAFVYPRL
KKPSLDTSDFKN-----------------------------------YRPISNLSFLSKL
LEK----------------------VVKAQLESHLLSNGYTFPFQSAYIPHRSTETALLR
VTND--LRSSLDSGHAAFLTLFDMSAAFDSVNHRMLLQQLDKNFKVQSNALQWFQSYLSD
R--TQVVAVENSVSEIHTLHQGVPQGSVLGPSLFNIYSTPMLQFAANCE-QT--------
-----------------------PHGYADDTQSYFSFRPS--EYSQSLSRLETFCTMYQS
CASQHQLTLNSAKTKVLLVASNFHINQCNNPTGDRFILLNQVPVPIVTECVNLGVVFDNE
LSLAPYVNSICNIANFHLKNISKIRSLLTVTE----------------------------
---------------------------------------------
>Pj_contig_18320
----------KTSVCDPAPTDLVVDCLDVLLTPITNIINMSLSEGSLPACLKRAVVKPLL
KNSGLDTQVFEN-----------------------------------YRPISNLPFLSKL
IEQVVKT----------------------QLLAHLEANDLFPAFQSAYRKGHSTETSLLH
MVDE--LRCALDGGNAAVLTQYDISAAFDTVDHLRLLQCLHSDFAISNSALQWFKSFLTL
R--TQAVMVGHASSTDHVLDCGVPQGSVLGPILYCLYTAGLLEVVKCLP-VS--------
-----------------------PHGYAD--DVNTTTVLNPRAAQSGLSTIEQCGTTIKL
WTQANKLKLNDKKSVALLVGSKKNVSLIRSS--VTEVKVGDVLVPLADVTKSLGCVLDSD
LSMATHVRHVCRSAYATLRSISLIRHLLSQTA----------------------------
---------------------------------------------
>Pj_contig_187
------------------------------------------------------------
------------------------------------------------------------
FERIVLF------------------------RLSDSLKNFLDPCQFAYRRNRSVDDALLY
VLNK-IYCHLEKPGSHIRLMFFDFSSAFNTIQPHLLADKLL-RMDVPSCTVLWIMNYLTM
RP-QFVKMSDNTISDTLYTNTGAPQGTVLSPFLFSLYTADFRCSSD---SCS--------
-----------------------MTKFADDTALVG-LMTDGDDLDYRQ-----EITKFVD
WCDENFLDLNVEKTKEMIMDFRRKE---NNKCVHSSILIKGEEVGKVDQYKHLGIIIDNK
LTWKPNTDFIVKKLNSRLYFLRKLRSFNVRSEILQMFYVATCDSILHYGSVCWGSSICKQ
DKEKMEKL-------------------------------------
>Pj_contig_21123
------------TSPGPQPQITARLIKKLPTGIYQRIFNLWLYLGSVPDAMKHCNTTLIP
KSAENLNDIKNW------------------------------------RPITIGPILLRV
YARILEGR--------------------LKPKLN------WSQKAFQPVDGCG----EHI
AVLTTLINQYRQEKKELNLVFLDLSKAFDSVSHDSIRRALS-RFNVHPALQHVILDLYHG
A-DTVISCQE-GTTNNIPLLRGVKQGCPLSPTIFNMIIDELLVSIPNHLGIK--------
------------IEGLY----VTSLAFADDIALISGNHENISSMLK----------MVHD
FCTQRGMTINAEKSNGIRF-----------------------------------------
------------------------------------------------------------
---------------------------------------------
>Pj_contig_2150
------------------------------------------------------------
------------------------------------------------------------
MESVINS----------------------ALVNYLENNNMLCKNQYGFRKNSSCALQLLW
CRNL--WTSAIDNRRNIDAVYIDFNKAFDSIVHAKLIHKLK-NYGISGKLLNWIEAFLSG
R--VQYVQLGNACSSEKAVISGVPQGSVLGPTLFLMYINDLCDNIS----SS--------
-----------------------IVLFADDVKLFN---YSNNNDVLQT-----DLDSISD
WAKKWQLTFSVEKCSVIHFGFSNPRVKYFLG---------DNCLTPVSSIKDLGIHITEN
LLFHDHCNLIYSKAFKFTGILFRIIQSQ-NRQILVKAFVTYVRPILEYASVVWNPFHITD
INRLEKVQRYFTKRVLGYTTLTYSERLSILGLQRLETRRLQIDL-
>Pj_contig_2443
---------KAPGSDGIPAEVYKAGGPA-LTRNLTQLFQSMWKEGKVPQQLKDASIVHIY
KRKGNRLSCDNH------------------------------------RGISLLSTAGKI
LARVLLNR--------------------LLLHLEHGLLPE--SQCGFRAKRGT---ADMI
FAARQLQEKCQEQNIDLFVTFVDLTKAFDTVSRDGLWKIME-KFGCPSKFTAIVRQFHDG
M-MVKVLDGG-DESKAFPVTNGVKQGCVLAPTLFSMMFSAMLTDAFRDCEDG--ISLRYR
TDGKLFNPRRLQTVTKVKETILRDLLFADDCALNAGTEQQMQHEMD----------CFSQ
GCDNFGLTINTTKTEVMYQPAPRQSYLAPHITVKEQSLQAVDNFT--------YLGSTLS
RAVNI-DVEIDNRIAKASAAFGRLREKVWERRGL--------------------------
---------------------------------------------
>Pj_contig_25444
----------TNSPLDNLPAYLYTDLGSQTIEVITNMINACLRDGVFPEQLKRSITKPML
KSATADTSNLAN-----------------------------------YRPVTNNCFMAKI
LEKVILD----------------------QLKNFLTESNLHDKYQSAYKPLHSPETALAK
ITHD--IRDQLDHRNLVFLIKLDLKAAFDWVNHEKLAEILHSCFGIRGIALELIRDFLHD
R--RVSVLVDATYSDSVKISRGLPQGSSLSAILFILYMHAAVLELDKYG-VG--------
-----------------------FHIFADDIIIYISCVNDPDAIKSGLETLDACIANLRR
ILQYLDLQINYAKTDAMAFGTPHCLNSLN----IHSIIIDDTIIKLSKSIRCLGVILDPT
LSLDKQVGNVVRSCYWALRNIRFSSKYLTSTA----------------------------
---------------------------------------------
>Pj_contig_2578
------------------------------------------------------------
------------------------------------------------------------
MESIIRD----------------------QIVKFFTENKLYSECQHGFRNKRSCITQLLE
VLND--FTRSLDEGENIDIVYLDFRRAFDSVPHERLMVKLA-EYGISGNVLKWVREFLTD
R--IQAVRVGKSLSNYSRVVSGVPQGSVLGPVLFTIYINDLPEGIK----SA--------
-----------------------CKMFADDTKLY---VPSGSANLLQE-----DIYVLQK
WAQKWQLPLNADKCRVLHIGNRDNAHKFYMM-----DGATMVEIIESEGEKDLGVIFDRK
LNFDCHINKSINKANQILGLIRRTFEFK-GKEIFLKLYKHLVRPHLEYANIIWHPQYKRQ
SVAVERVQRRATRLI------------------------------
>Pj_contig_2695
------------------------------------------------------------
------------------------------------------------------------
MEGIVRD----------------------AVVEYMNRCLDMGSTQHGFSKGRSCLTNLLV
FNEF--LTKTRDEGGSTDVIFLDFSKAFDRVPHLRLNNKVR-ALGIGGSVALWIEQWLQD
R--SQRVKLGSAYSDWALVTSGVPQGSVLGPLLFNIYVDDLGDDLN----CN--------
-----------------------VLHFADDTKMFQKIEGLVDACRLQK-----DIDRVFE
WTRKWQMELNIDKCKVMHIGPLQLTRTYRVD---------GTDLGVVESVKDLGVVIENT
LMVGQQCLSAAKRANRVLGLIKRS-VKTKNAKFIIPLYKCLVRPHLEYCVQAWNPYLRKD
IAVLERVQRRATRMVEEYVGLSYYERLERAKLLSMEQRRRRGAL-
>Pj_contig_2746
------------------------------------------------------------
------------------------------------------------------------
VEK----------------------VVSLQLNQYLNSNGLFDSFQSAYRSNHSTETALAK
VTSE--VRMSIDKGDVVLMVTLDLRAAFDSVDHGILSQILEQIFGITDSALKLLASFVQD
R--ILVVNVNGEESSPKPLLSGVPQGCSLSATLFILYMYKVTDILIAHG-LQ--------
-----------------------FHLYADDIVLFLSFNNNYAAFQDALAKINYCLDELVN
QLARFNFFLNHDKTEVMLLGTKQALNKLDVT----DIKILGRNVQNSKSLRVLGVVLDQQ
LSMTSHTNYIRKCCFFSLKNIWFIRKWLSEDAIKT-LVYWQVTSKLDYCNSLLSNTSKTN
LRVLQRVQNFAARIIRRTRITEHITPILKQLHWLPIQQRIKFKI-
>Pj_contig_2918
------------------------------------------------------------
------------------------------------------------------------
LEHIIIK----------------------HMLAFLTENNLLSPNQFGFRSGSSTELLLVD
LVHF--IANSMQNGGQVDIIAIDLAKAFDRVPHKPLIFKLQ-KYGMSDEIVNWYSDFLSN
R--MQYVRVDGASSKSEKVLSGVPQGSVSGPLLFLIYINDLLSLLG----NK--------
-----------------------CMYFADDGTLIRQIKTPLDHLSLEE-----DLKKMST
WCNDWHMEVNWSKSSVMSVSRKQSNEIFVYD-----YRVQGETLTRVQGMKILGITLSSD
LNWSMHIENIVVKADRALYLVRKIARNT-SRAVRLVLYKALVRPHLEYASSVWDPYCKNL
IQSLEKVQKRAARFIATAYDRDICATNLVTSLDLPPLMTRRLEK-
>Pj_contig_3141
------------------------------------------------------------
------------------------------------------------------------
LERLILK------------------------RLLQQTKDQLDPLQFAYKAHRGTDDATLL
LVHT-LLQHLDTPNASARVLYIDFSSAFNTVRPSLMHDKLY-QMSVSAQLIKWVVDFMVG
RT-QYVSVDG-ACSNTITISTGAPQGCCLSPTLFTLYTNACVTQRE---SNL--------
-----------------------LAKFADDSALVG-LIVNDDDAAYRA-----DVEHVVR
WCEDNSLDLNVGKTREVIHDFRR------KSSDPAPLVIGGKEVERAGDYKYLGTTINAD
LTWTPHIDKVISKCHSRLYFLRKLRQFKVSQDIMTMYYRSSIESMLTFNFTAWHHACNAY
DKDRLDRVVRQAEKVVGTELPSLQHLGAVRTIKKARK--------
>Pj__contig_3407
----------KAPGLDQISGRVLKNCANQLGYIFKIIFQTLLDLHVMPRSWKSSIIIPVP
KSSAALQPNDFR-------------------------------------PVALTSIVAKC
LESIVRQ------------------------HLLTDVAGKLDPYQFAYKAQRGTDDACLA
LLDL-ITRHLTNSKSYARVLMIDFSSAFNCMEPLVLLRRMA-DLGVNNNIVRFVNSFLRD
RP-QRVRSGN-SISDEIVVSVGAPQGCVLSPTLFSIYTDGIRFCDE---LSA--------
-----------------------LFKFADDMALVGLLKKEDSLVEYHA-----NVQTLTD
WCKGSYLELNVKKTKELVFDNR------KTKPDFVPTVINGEAVEVKDSFKYLGVYIDTK
ITFKNNVDYIYKKAQQRLYLLRKLKSFHVSAR----------------------------
---------------------------------------------
>Pj__contig_3544
------------------------------------------------------------
------------------------------------------------------------
------------------------------------------------------------
--------------------------------------------------VRWIENWLAN
R--KQKVCVNREYSEWSDVISGVPQGSVLGPILFLIYINDIDINVD----SK--------
-----------------------ISKFADDTKLCRGVLTEDENKHLQF-----DLDRIHE
WSELWQMEFNVDKCAVIHFGKDNIRCAYRLG---------KHSVKTVNQERDLGVAIDHT
GKVGEQVQAAVKKANSVLGMIKRN-IKHKTREVITRLYKALIRPKLEYCIQVWNPYLRCD
VNMLERVQRRATRLIHGYSKLSYEERLQRTGLQPLEKRR------
>Pj__contig_3601
------------------------------------------------------------
------------------------------------------------------------
------------------------------------------------------------
--------------------------AFDKVPHQRVLEKIR-SHGMGGEIDKWIESWLTN
R--RQTVGINKEYSEWADIRSGVPQGSVLGPVLFLIYINDLDIGIS----SK--------
-----------------------LSKFADDTKIYRAITSEGEADLLRI-----DLEKINH
WSKLWQMEFNAEKCTVIHMGKPGKTQNYRLG---------ATAIKQSENERDLGIIIDHA
GKVSEQVQAAVKKANLVLGMIKRN-IKYRSKKVMVKLYKALVRPKLEYCIQVWNPHLK--
----KRHQ-------------------------------------
>Pj__contig_3663
----------KAAGPDRIKPNLLKSCADQLAGIFCILFNLSLSECRVPSIWKTSCIVPVP
KKSSVKTMNDLR-------------------------------------PVALTSSVMKI
LERFVLR------------------------YLQVLVIEFLDPLQFAYRSKRSVEDAVLY
VLNR-MYVHLENSNTFIRMMFFDFSSAFNTMQCHLLVDKLV-RMNVDAHTVLWIFDYLTD
RP-QFVRLSNKILSDTRYTNTGAPQGTVLSPFLFSLYTADFRHTND---SCP--------
-----------------------LVKFADDTGLTG-LITDNDDTHYRQ-----EINNFVE
WCDKSYLELNVSKTKEMIVDFR------KHRLALDDVVIKGEVVERVQSYKYLGVVLDDK
LSWKDNTNQIIKKVHSRLFCLRKLKSFNVQQE----------------------------
---------------------------------------------
>Pj__contig_397
------------------------------------------------------------
------------------------------------------------------------
LEK----------------------VVKLQLDTHLSDSEINFPFQSAYIKDRSTETALLR
MTSD--MRMAADTGHISLLSMFDISSAFNTVDHNILLSRLSFDCGISGTALTWFKSYLDK
R--TFTVQADHCRSSIRETDCGVPQGSVLGPPLFNIYINPVLGLIAKSQ-LT--------
-----------------------PHGYADDIHALSSFPPA--LLSVGLNKLSSCSADIKS
FLAENKLVLNERKTCVFIAADKYQLNQLPLPPSEINMKISDVAIPLSTVAKTLGVTIDNN
ISMSTHVSQICKTAYYHLKNISRIRRYLSQKQAET-LTLTLVMSRLDYCNSLLANAPAYL
INKLQRVQNYAARVVTITPRSYHITPV------------------
>Pj__contig_4008
------------------------------------------------------------
------PSVKEN-----------------------------------YRPVANSPFMAKV
LDKIINM----------------------QLIGYLDRNELYDPMQSAFRKHHGVETSLLK
LTND--IRMAVDKHQVTMLVLLDLKSAFDLVDHNILINVLNHEYGISGPPLELIRNFLNN
R--EFTVEFGGTSSSPRIVKKGVPQGATLSSTLFTMYIRAVTEVCRKYE-LL--------
-----------------------YIVYADDIQIYGYCSDDVDKIVELAKRISDCVNDIQT
QLTKIKLQMNSQKTEAILFGTERQIAKTTPI--ITHIMIAGKEVKLSTNVRSLGVTLDQS
LNYDK-------------------------------------------------------
---------------------------------------------
>Pj__contig_420
---------KAPGQDNLNAELFKADPET-AAKMLQPLFEAIWRGKRIPEDWNKGIIVKIP
K-KGALNNCNNW------------------------------------RGVTLLSVPSKI
LAKVIVQR--------------------IADAVDEQLRNE---QAGFRKGRGC---SDQI
FSLRNIIEQCTEWQRQLYINFVDFEKAFDSIHRDSLWRILR-AYGIPEEIVKVIKSFYAN
F-SCKVGNS----DRSFDVKTGVRQGCVMSATLFNTVIDWVMRKTTEDQARG--------
-------------IRWNLFSSLEDLDFADDVALLSHKHQHMQEKTS----------QLKT
VAQQVGLKISLQKTAVMTLNVPNPSP--IQIEG--ADLPTTDQFT--------YLGSIVS
RDGGA-NIDIKSRLGKARKVSSMLNK-VWRSPLY--------------------------
---------------------------------------------
>Pj__contig_4257
------------------------------------------------------------
------------------------------------------------------------
--------------------------------------------QSAYHDSRSTETALLR
VTND--LKVSLDSGNISFLTLFDMSSAFDTVEHHILLNRLEYDFFISGSALDWLRSYLTG
R--TFSVHVDDSFSNVRTISCGVPQGSVLGPRLFNVYTSPIPSFIADHG-QT--------
-----------------------PQLYADDTQSYFSFPSR--DILSSISKLEYFCGEYKS
LLEENHLTLNPKKTNILVVASEQQLNKLSPILTSASIALGNSSIQFLTKVTDLGVTFDNE
LSLSTHVSNICRIAYFHLKTLSKIRHLLSEKDAAR-LAVSLILSRLDYCNSLLAGAPKYL
ILKLQRVQNFTARVVTNTARDDHITPV------------------
>Pj__contig_4459
------------------------------------------------------------
------------------------------------------------------------
-ESFIRD----------------------MLTAHLEENKLLSNCQYGFRSGSDCIAQLIS
YTND--LLESHDRGESVDVVFFDFKKAFDSVPHRRLIVKLQ-ACGVSPPICDWIQSFLQG
R--KQRVKIGNTYSDYMEVRSGVPQGSLLGPTLFLIYINDITANIA----SQ--------
-----------------------IKLFADDMKVY---GYSSEHKQIQN-----DIYKLSQ
WAKKWHLQFNIDKCVVMYFGGKNPKHPYKMS------EEPNSFLPESNQETDLGIIFDHQ
LTFDAHINKIVKKANRNLAIIKTSFQHL-TATAFIYLYKSLVRSCLEYGNAIYFPMYKRQ
SQVIEAVQRRATKLVRQVSELDYTSRLKVLKLPSMKYRRLRGDM-
>Pj__contig_448
------------------------------------------------------------
---------LDN-----------------------------------YRPVAIQPFLARL
LDKLIYS----------------------RLMIHLYSSNLLLSQQSAYRKGHSCETLLLK
LTND--IRSNLDKGRIVALVSIDFSSAFDSILHSRLIDSLQHTYGIAGPALSILTEFLTD
R--TSHVCLAGASAAFSTPGRGVPQGSSLGSILFSLHVAPIGLALDDMN-TS--------
-----------------------NYLYADDVGFFLSCDPSLISLEATFDKLALAYARVKE
IATTLGLSLNDHKTQVIVFGTSNMLRRVG----PTTCNITGTSQPLSKSVKVLGVTLDPS
LSLRTHVSNTASA-----------------------------------------------
---------------------------------------------
>Pj__contig_461
----------HNCPLDPVPTKVLLNVIEPLIPIIGGIVNTALSQGLYPTDLKIAAIHPVM
KTTTLDPQELSN-----------------------------------YRPVATIPFLARI
LDKAANE----------------------QLLKHLSHNQLHYPLQSAYRAKHSTETVLVT
LLDD--IRRNMDAGRITIFVQLDIRAAFDSVDHTKLLETLKNHTGLSGPVLSYFETYLKD
R--RNIICIGDSRATLENMNCGIPQGSITGTTLFSIVMEPIGRLLSLLG-VN--------
-----------------------HYLFADDIRMWESCLPTDMTFQATQKNLMDGFNKLKS
YAAKFGLVINDCKTNIMLFGMEGKLAPFK----NQMINITGTPKRPSNTIIDLGVALDPT
LSMNNQISRVTRA-----------------------------------------------
---------------------------------------------
>Pj__contig_4665
------------------------------------------------------------
------------------------------------------------------------
LEK----------------------AVKRQMEAHLINIGFDLPYQSAYMQNRSTETALLR
IVND--LRISLDHGKVSLLALFDLTSAFDTVHHQTLLTRLIKDCKMHGTVIEWFRSYLEH
R--TFAVEVELLRSSARHALSGVPQGSVLGPPLFNIYINPIHKAIFHNN-FT--------
-----------------------PAGYADDTQAYRSFPLK--SLSTELHNLSICSEDIKV
TLATSCLLLNESKTSVFLAATDNHLKHLPSSLNDIRVKVGDATIPLSTSVKNLGVHLEHD
LSMHTHVNNACRAAYYHLRNISRIRRYLTQQQATT-LVLTLVVSRLDYCNSLLINSPSYL
LHKLQKVQNYAARLVTYAPRNAHITPI------------------
>Pj__contig_4726
------------------------------------------------------------
------------------------------------------------------------
LEKMVLK------------------------RLDADVCTAVDNLQFAYKRNRSTEDATTL
LIHA-IAQHLDKKGNTARVLMLDYSSAFNSVSPALLQQKLR-ALQVNELLCQWIWDLTFC
RT-QFTVVGE-VTSDSIMTFTGVTQGGVLSPRLYSYYTYDLNRNSN---SCF--------
-----------------------GTKYADDLAAIG-LISNDDDTEYRA-----MVCELVV
NSDRNFLKINASKTKELIFDTRK------ASTQKVPIIIDGNEVERTHLFKYLGLYISDT
FDWTEHINSLIKKCNQRMYLLRVLKKFYLGQNVLKIYYQSCIETLVTYGITVWYGACTKR
DKMKLDRNRKWASRIIGCDMPSFDYIYEERCLKRAKSIMCDVDH-
>Pj__contig_4762
------------TATGPQKQVTARLLKRTSTPILQRLFNLWLYLGRVPDQIKQCETTLIP
KGSEELGDIKNW------------------------------------RPITIGPLLLRT
YARILDER--------------------VQPNLH------WAQKAFIPVDGCS----EHL
ATLTALISNARQGKKNQSIVFLDLAKAFDTVSHDSVRRALS-RFQLHPALQNAILDFYQG
A-STIVSCKE-GYTGRIQILSGVKQGCPLSPKLFNMVMDELLETIPEELGYQ--------
------------LEDMR----IPALAFADDLALVTDDTRKMSSLLE----------IVHG
FCKQRGMTINAEKSNGIGLC----------------------------------------
------------------------------------------------------------
---------------------------------------------
>Pj__contig_4944
KCPGLDGIHPKILFELRESLAQPLAA----------LYSKTLATGVIPRDWKDAGVSPLF
KKGKRTDPANYR-----------------------------------PVS--LTSVICKI
LESIIKD----------------------AITKHLERFNLIGSSQHGFIRGRSCLTNLLE
FMEE--ITAKLDKGEPVDVIYLDFAKAFDKVPHQRLYKKLK-AHGIGGEVARWIKNWLTE
R--RQKVGINKEYSEWGAVQSGVPQGSVLGPVLFLLFVNDLDVDIR----SM--------
-----------------------IVKFADDTKLCRGVPTEAERKILQS-----DLDNIHK
WSELWQMEFNVNKCTVIHMGSSNMAFDYKLG---------KENVTNADTEKDLGVILDRS
GKVNKQVQAVAKKANAVLGMIKRN-IEHRSRDV---------------------------
---------------------------------------------
>Pj__contig_51
----KASGVDNIPAELIQAG------GESLIDILLIICNKIWKTGEWPTPWTQSLVITLP
K-KGNLRLCQNY------------------------------------RTISLICHPSKV
MLKIILNR--------------------LNPQAEKIISEE---QAGFRAGRST---TEQI
FNLRILCEKYREHQQQLFHVFVDFKKAFDRVWHAALWATMR-LYNINANLTKIIENLYNK
A-SSAVCYNG-NIGEWFRTTVGVRQGCLLSPSLFNIFLERIMTDALEN-HTG--------
-------------TVSIGGRNITNLRFADDIDGLAGSEKELADLVD----------RLDK
TSTAFGMEINAEKTKLMTNNCKGITR---DIRIGGKKLETVERFK--------YLGAIVT
DQGS--KPEVLARIAQATAALAKLKP-IWKDRNI--------------------------
---------------------------------------------
>Pj__contig_5100
------------------------------------------------------------
------------------------------------------------------------
-----------------------------------------LPQQSAYRKGHSCETLLLK
LTDD--IRTSMDRGRVVILVSIDFSMAFDSVLHERLLQILQQTCGLEGAPLSFFEQFLDR
R--SSQVCISGASASYSTDGRGVPQGSSLGSVLFSLHVSPIGAALDDMG-VA--------
-----------------------NYLYADDVGFYQSCDPSLEAIRECLEQLTHAFAKVKG
VASWLGLKLNDNKTQVMIFGTDSRLERLR----LTECNIIGNPQPLAKSIKLLGVTLDPS
LSLRQHIASVSKTCRFHLRNLRKIKHLLDVTHLTTLTSWYITSR-LDYCNSLLAGITKGD
LGVLQRVQNAAARLLSGAGLRDHMTPV------------------
>Pj__contig_5282
----------STCSLDPIPVRLLKVAIDAVSPLVTKIVNLSLTDGVFPTALKQTLVKPRL
KRSASDPKCMDN-----------------------------------YRPVCNVPFLAKV
VERAVYE----------------------QLLLHLETHGLHDPLQSAYKKGHSTETAVLK
VFND--IITDMDAGHVAMLTCLDMSSAFDTVDHQTLLSVLHSRYGVAGVVLNWFESYLTG
R--VQVVAIGNFRSNSYCLMFGVPQGSILGPPLFTLYIRPITEVIDTSR-VN--------
-----------------------RHLYSD--DIALLKAFDAHLIQQALTEISDCVHNVKD
YCAQSNLLLNENKTEVILIGSKS--KLTSCE--MTTVTLGDISLQLSSLIRYLGVQIDNN
LSLKQHISHLCRIMYLNLRNISRLKAFLDVKA----------------------------
---------------------------------------------
>Pj__contig_5357
------------------------------------------------------------
------------------------------------------------------------
FEK----------------------VMHEQIQEYLREQDLNYALQSAYKKKHSTETALVK
IVND--IRRASDNGRVTFLLKLDFTAAFDTIHHDHLLTTLQTKYSIGGNVLSLIASYLAD
R--EAKVSIDDATAPLLSVKNGVPQGSILGSTFFSMAIAEIGHALDDLD-IP--------
-----------------------HHLFADDINLQLDTSLDPNSIADTISKLDEAHEAVKC
AAAGIGLILNGAKTEAICFGTKNQLTKVNVD----AINIGGLNLKMQKSIRLLGVTLDQK
LDMYKHCSAVAASCYGQLRKLRRIRYCLSTQQIRT-LVHWFITSRIDYANALLQSTTEKC
INILQKVQNASARVI------------------------------
>Pj__contig_5427
------------------------------------------------------------
------------------------------------------------------------
VEK----------------------SIYNQLYDYVEKHHLLDPNQVAYRRNNSTETMLLR
ITND--IRHAMDQGDIVILLSLDLKAAFDSLSPMKLCRILFEDFGVCGSALKTVFEFVTG
R--SMTVDVNGSQSNPYQQHYGVPQGCSLSSLLFNIYVSRIAKALRSHQSIC--------
-----------------------FFMYADDIYIYIRSSTRLADIENACVVLHNALSSVKA
ILIELNLTLNLNKTEAIIFCSKSVKAKLDRT----ELKLGDTVFQCSASIKCLGAILDEH
LSMEKYVSAVVCRCSYALKNISFMRKWLSYDVTRL-LVQWWVFSRLDYCNSLLAGSTKNQ
MRRLQLLQNRAARLIFRT-------PI------------------
>Pj__contig_598
------------------------------------------------------------
------------------------------------------------------------
------------------------------------------------------------
-------------------LFIDFSSAFNTIRPDILIDNLT-KMEVNPLLVAWISSFMSD
RP-QYVNLQG-NVSSTLITNVGVPQGSVISPTLFSLYTSDLRTTIT---TNK--------
-----------------------LVKFADDKCLTG-LIKDDNSADYIK-----EVDNISQ
RCSEKHLIINLEKTKEMVIDFRK------NSLSPPPLMINGLEVGRVSQYKYLGVTIDEK
LKWELNTTTIKKKCQQRMYFLRKLKFLGASQRLLRLFYESVIQTLMTYGISAWYNSLAVS
CSTKLDRIVRQSQRVIGLKLATP----------------------
>Pj__contig_6044
----------HSCPVDPAPPAIWKETLHLLVPTLTEFVNSCLKDGSFPTLLRTASIRPHL
KKPTLDSSDLNN-----------------------------------YRPVAIQPLVARL
LERVAYK----------------------QLIKFVETNKLHLPQQSAYRKQHCTEYLLLH
LTDT--IRSAIDEGRIAVLVSLDFQAAFDSIDHRQLGHLLQQLYGIQGPVLQFFNEFLQH
R--SADVHIAGSFARYHSDDYGVPQGSSLGSILFSLHVAPIGMLLDTLS-CQ--------
-----------------------NYLFADDVGFLTCCESTTQSTSAALDHLDLVYRQVRD
LSLKLGLTLNDSKTQIIMFGTDRRLNTVK----IKSCQIGGNAQKVASSIKLLGVTLDST
LSMHSHVLNTAKTCLYHLRNIRRIKCFFNQSQ----------------------------
---------------------------------------------
>Pj__contig_6219
------------------------------------------------------------
------------------------------------------------------------
------------------------------------------------------------
------------------------------------------------------------
----------------------VPQGTVLGPLLFLLYINDITHYVSQD--TT--------
-----------------------LRLFADDIIIYRQIKDTNDCRILQN-----DLEQLAL
WETTWAMNFNPNKSQSIKITNKKS--PTNFT-----YYVHNQQITESKSVKYLGITIDAK
LNFNEHIQAVRNNASNYLHFLRRNFPSV-NKAVKSHLYSSLVRPTMEFCSTIWAPHTKNN
IASLEMVQRRAARFIFNKPSKLIRVSPLLSKLQWPSLECRRNRA-
>Pj__contig_6300
------------------------------------------------------------
------------------------------------------------------------
LEHIIVK----------------------HMLCFLNTNNLLSPNQFGFRSGASTELMLIE
FYHY--LASHCQNGGQVDILSIDLAKAFDKVPHNYLIYKLT-SYGISKEITDWFNSFLTG
R--SQRVLVNDILSDVGHVTSGVPQGSVSGPLLFILYINDLLESLQ----NR--------
-----------------------NLYYADDGIIFREIQNYNDHLLIAA-----DLEFIDN
WCKKWGMSVNWEKSSYISVTKRSPFNISLYQ-----YSAGDTPLQRLTELKILGIYFSSD
VSWTKHINYITGKANKSLYLLRRIGGGL-NQSCKLLLYKSIVRPHLEYCSSLWDSDSKVQ
IDKLEIIQNRAIRLITNNFIKKLSITPLRCELNLPTLKLRRK---
>Pj__contig_6466
---------KAPGHDNLNAELFKTAPET-AAEILQPLFKAIWTSTCIPEEWTKGVIIKIP
K-KGTLNDCNNW------------------------------------RGITLLSIPSKI
LAKIITNR--------------------LSEAVDKMLRKE---QAGFRTGRSC---IEQI
FALRNIIEQSAEWQSHLYVNFIDFEKAFDSVHRDSLWQIMR-AYGIPAHMTQLIKSFYNN
Y-ICSVGGG----DIWFEVKTGVRQGCVMSALLFNIVIDWVMRRTTEVGQTG--------
-------------IRWTLFSTLDDLDYADDLALLSHTHKLMQIKTD----------RLNR
FGSQVGLKINQKKSEILTLNTTTQTPTPIKVND--QSLPVTESFT--------YLGSIVT
TDGGS-KKDIQHRLNKARATFSSMNN-VWKSSQY--------------------------
---------------------------------------------
>Pj__contig_6490
---------KAPGHDNLNAELFKADIET-TAKILEPLFKTVWKEACVPEDWTKGVIIKIP
K-KGTLNDCNNW------------------------------------RGITLLSIPSKI
FARVIIDR--------------------LSAAIDEILRKE---QAGFRKSRSC---IEQI
FTLRNIIEQCAEWQQQLHINFIDFEKAFDSVHRDSLWHILR-AYGIPRHIVRLIESFYNN
Y-SCCIAGS----DIWFEVKTGVRQGCVMSALLFNIVIDWVMRCTTKAGPTG--------
-------------IRWTLLSTLEDLDYADDLALLSYTHQQMQNKTD----------KLNQ
FSQQVGLQINQKKSEVMTLNTTTQLP--IRVNN--NSLPFTESFV--------YLGSIIT
PDGGS-KKDILNRLNKARNAFINMKN-IWKSSQY--------------------------
---------------------------------------------
>Pj__contig_659
----------TAPGYDGVEYRFLKKEARALTPALTDIFNACLINKKVPRDWKHSIVTLIP
KKGGNPNNVDDW------------------------------------RPISLLLSLYKI
YMKLVQNR--------------------AMPWIVTTRRLSASQKGPLPRDGWQ----EHV
FCIKTLIDNLKHSSAKLLIMFVDIKDAYGSLDHRIMLQALT-LAGYPETLVEITRDIYTG
S-SFQVQVGR-SLTPRIQRHRGIIQGCPWSAITFIQAINPWLDWICQLKDPQ--------
------------TTPTP------CLGYMDDVGLCTSDPQKMTEMVR----------RTET
FLTYSGMEAKHAKCGLIWGQRSGNNWVKKE------------------------------
------------------------------------------------------------
---------------------------------------------
>Pj__contig_7122
----------KNCPIDPIPSIIWHEAVTLLIPQLTHFVNSCFQSGHFPHSLRTAAITPYL
KKPALDISTLDN-----------------------------------YRPVAIQPFLARL
LDKLIYS----------------------RLMNHVESSHLLISQQSAYRKGHSCETLLLK
LTND--IRTSFDKGRLVALVSIDFSAAFDSILHCRLTQLLQDSYGLQGQSLSILTQFLSD
R--SSHVCVSGTSASFSTPGRGVPQGSSLGSILFSLHVAPIGQALDQMG-TN--------
-----------------------NYLYADDVGFYLSCGSSLTELEDTFNKLALAYAKVKD
TATSLGLSLNEDKTQVIVFGTAGRLNKLN----IKNCNVTGIVRPLAKTVKLLGVTLDPT
LGLRNHIAKTASACR---------------------------------------------
---------------------------------------------
>Pj__contig_7289
----------VHCPLDPAPPFILNQCMDILIPLLTNIVNECLQRGIFPTALRQAAIRPLV
KNSRLDPNDCAN-----------------------------------YRPIATVPFIARL
LEKIVNS----------------------QLLSHLNQSSLHLKFQSAFRPGYSTETALLR
MTND--IRREMDTGRLTILLLIDFSAAFDSVRHDKLLEILQEVCGIKGSALSLLVSYLTD
R--TNHVFIDSHSYPYHTGNRGVPQGSSLGPTLFSQAICILGHALLRSE-MP--------
-----------------------HYIFADDLGLYESFEPGTNSLDKAVAKLSKVFTIVEN
LAASVGLLVNHSKTQLMLIGTRNRLKLFK----HVKIALHGIPTTGVVSVKCLGVTLDQH
LEFDIHVRRVAAVCFARIRDLKALKAFVTSDQ----------------------------
---------------------------------------------
>Pj__contig_7380
------------------------------------------------------------
------------------------------------------------------------
LESIIKD----------------------SVLPYLEEHGFLSNSQYGFRSSRSCEGQLLL
FLND--ILIMNENTKSVDIIYFDFCKAFDSVPHARLLYKIE-AYGIKGDLLRWFGSFLTE
R--KQRVRINKSKSDYLPVSSGVPQGSVLGPLLFLLFINDLPQIIT----NS--------
-----------------------VKLFADDLKIY---GCSNKSETLQS-----DIYRLIH
WSHQWQLRINWDKCHVLHIGKDNPRKTYYAD------LQKTICITTTTVERDLGVLFSHP
LNFDEHITNVVNRSNKLVGLIKRSFHYV-NEYIFLHLFKSIVRPVLEYANCVWNPLYKRQ
SIILEKVQRRATRCIPSLKGLSYFERLNKLKLPSLKYRRLRNDL-
>Pj__contig_780
------------------------------------------------------------
------------------------------------------------------------
LEQFIRD----------------------GIVEYMQKFNLYSDSQHGFRENRSCMTQLIE
VMDD--FSRFVEEKKSFDVIYLDFRRAFDAVPHERLLVKLQ-NYGIAGKILMWIEAFLKG
R--TQRVRVGECLSNDSKVLSGIPQGSVLGPVLFTLFINDLPKCIE----SK--------
-----------------------CKIFADDTKIY---NDANCFDTIQN-----DLNNLSK
WSDKWQLYFNESKCSVMHVGRNNPRYSYYIN-----GTK----LQECDISKDLGVQFDYK
LTFDENIDGLVNRANRMLGMIKRSFKNL-DSDTFLLLYKSLVRSIVEYGNVIWSPWRIGQ
SRVIERVQRRATKMIKMVAHLKYGERLQKLGLPSLKYRRLRGDL-
>Pj__contig_795
----------TTCELDPAPLSVVMKCLDLLLPILVTIINACVVIGYYPAKLRTTAVKPRL
KKLNLDKNSLKN-----------------------------------YRPVSTSPFISRI
IEKIIYN----------------------RINQHCMEHNLCDPLQSAYRKGHSPETALLK
ITND--IRMATDKGYVTLLALLDVSAAFDSVDHSLLIERLEKQIGMSGTALSLLKSYLEN
R--TQTVYINGCFSEPIDATEGIPQGSILGSTLFVLYTDSLGQIMKSDG-FS--------
-----------------------YHKFSDDIRSYKSFPPSAAAVEDMQGSLSKCIDSIGK
WMKASKLELCTDKTEIIIIGTQKKIAAFS----DIQFDIGGTVLKPSNAVKDLGCMLDNT
LSMDQQVIRTAQICFFHLRNIKRIKGYLRTTD----------------------------
---------------------------------------------
>Pj__contig_82
------------------------------------------------------------
------------------------------------------------------------
LEAIIKD----------------------GILEHLEKFNLIKASQHGFTKGRSCLTNLLE
FMEN--VTTLLDRGEPVDVIYLDFAKAFDKVPHQRLLRKLR-SHGIGGDVSKWIENWLKG
R--RQRVGINKEYSDWIEVKSGVPQGSVLGPILFLIYINDLDTEIM----SK--------
-----------------------IAKFADDTKICRGISSIADVDILRR-----DLNKIRE
WSKCWQMEFNVQKCTVIHMGRNNREYEYKMG---------ENIIRKVENERDLGVIINHT
GKVSEQVQVAVKKANTMLGMIKRN-IKHRSKEVIVRLYKALVRPKLEYCVQVWNPYLRGD
INMLEKVQRRATRLIDGFQKYSYEERLRKTGLQTLEMRRIRGDL-
>Pj__contig_868
------------------------------------------------------------
------------------------------------------------------------
LER----------------------AVTDQLIDHLSQNNLFDKFQSAYRRGHSTETAITK
IIND--ILTSINNGKVVLLTLLDLSAAFDTIDHSLLLDKMHRQYGISDLALSWFKSYLSN
R--VHKVVVGTNSSESVEIQCGVPQGSVLGPILFIMYVKDLGKIIDQTH-IN--------
-----------------------RHHFADDSELYDSFVPNDINCDHAVDHIKTCCAKVKI
WMHANRLKLNDDKTEIILLGSKSQLQKINLT----EIKIGDSNIILSSAVRNLGFSINCN
VDMTSHINQTIKSCYFQIRLLGKIRPFLTEHAANI-FAVALILSRLDYCNSAFWGLPNTL
LDRLQKIQNIAARIVTGA---------------------------
>Pj__contig_938
----KSAGVDNIPAELIQAG------GEAMIDILTNICNKIWQTGEWPTCWTQSLVITLP
K-KGNLQKCQNY------------------------------------RTISLISHPSKV
MLRVLLNR--------------------LKPQAETIIAEE---QAGFRAGRST---TEQI
LNLRILCEKHLQHQQDLYHVFIDFKKAFDRVWHSAMWATMR-KYNINENLIKVIEHLYDH
A-TSAVLLNG-NTGEWFRTTVGVRQGCILSPTLFNIFLERLMTDALED-HEG--------
-------------SISIGGRTITNLRFADDIDGLAGSEDELATLVE----------RLDK
TSQAYGMEISAEKTKLMTNNPNGIKR---NIKVEGQKLEAVDSFK--------YLGSIIS
DEGS--KKEILSRIAQSTSALSKLKT-IWRDRNI--------------------------
---------------------------------------------
>Pj__contig_958
----------SSPGPDKIIPKVLKFCADELADVFCKIFNLSLDAGIVPSIWKQTVIKPLA
KIRRPKQPDDYR-------------------------------------PIANGSAPLKV
LEKIVDN------------------------RLANIIPSSTDPDQFAYRKSRSTEDAASV
LMHE-ITSLLDTPGQYVRTLFLDYTAAFNTLVPDTLITKLK-ELHVDYRLCKWIKSYLTN
RT-HVTTLGD-ITSSVIITSVGTPQGGVLSPRLFALYTHDLTSGCH---LST--------
-----------------------TAKYADDVAAAA-TGDGVRDELYRK-----DIDSIVA
QSTASKLVINTSKTKEVIFDFR------KMHHEHFPVLINGKPVDIVKEFKYLGLMITCT
LKWDTHVDYVLKKCQQRLFLLRWLKKFGLSPH----------------------------
---------------------------------------------
>Pj__contig_9732
----KSTGADNIPAELIQAG------GENMITALTAICNKIWKTGEWPTSWTQSLIITLP
K-KGNLQLCQNH------------------------------------RTISLISHPSKV
MLKVLLNR--------------------LQPQAEKIIAEE---QAGFRAGRST---TEQI
VNLRILCEKYLQHQQNLYHVFIDFKKAFDRVWHAALWDTMR-MYNIDSNLITVIENLYNK
A-TSAVLYNG-SVGDWFRTTVGVRQGCLLSPTLFNIFLERIMLDALED-HNG--------
-------------SVSIGGRAITNLRFADDIDGLAGKEEELAELVK----------RLDR
ASTTYGMEISADKTKIMTNDPEGISI---DIKVQGQKLKSVTSFK--------YLG----
------------------------------------------------------------
---------------------------------------------
>Gl__contig_10112
------------------------------------------------------------
---GSDKNDFNN------------------------------------RPVSSLPFLSKI
IEKMVL-----------------------QLTKHLSANNLLETYQSGYRQGYSTETAVVK
VLDE--LLVNADSRLTSLIALLDLSAAFDTFDRSILLRRLNITFGLRGDVLDWFASYLRN
R--S-FVALGDARPNSTTLICGVPQGSVLGPILFNLYAQPLPRIIVANN-CS--------
-----------------------FHKYAN--DIAVFNSVPPQESHLAQAITQAYIGELTD
WLISNRLLLNTAKNLFSSDRHS----IWSPA--CQ-LFFRGRTCTITATSSEISWRHHRQ
GTFLA-------------------------------------------------------
---------------------------------------------
>Gl__contig_101479
------------------------------------------------------------
------------------------------------------------------------
-----NKR--------------------ITKWIEYNKVLS-DEQAGFRT-IYSTID-ILM
MNAIILMQLIKYRK--LYATFIDFRKTFDMINKAKLWQ-IK-AIGSKGRYN-AIRSIYEV
V-VAKVRTRE-ELTESFGCPRGLKQEEISKPMLFLIYINKLVKDITKRGKHD--------
------------IRLNRDTKELSLLLFADNIVLISESVMGLQNQIN----------ILGE
LTNHLSLTINFANCEVVVLRNSGYIKVEQKWHIQGVNLNIENMYK--------YLGVFLS
RRLCY-KYTFDDFAKRAKAGVIDICKTLWILGEH--------------------------
---------------------------------------------
>Gl__contig_101502
---------KTPGLDGITCAMLKYSGDP-LVPILYKLFNLIFDTSRFPLEWSKALNISIY
K-SGDPSLTDIY------------------------------------RGIYLNSINSKL
IVSILKNR--------------------LYSWIDEKGIMR-EEQNGFRK-MYSTVDNIFL
LNCVVEKY-LGRKKKKLYAAFVDFQKAFDTTDRNYLWQILT-YYGISGKIFDILKSMYQN
V-QCCVKVDN-NISDPFESKAGVKQGCIMSPLLFNLAINWVAEHVVKYGKQG--------
------------IQISE-GMQLYLLLFADDIVLLSDTVIGLQNQID----------TLAQ
TAEKVGLIINLVKTKNYGF-----------------------------------------
------------------------------------------------------------
---------------------------------------------
>Gl__contig_110059
------------------------------------------------------------
------PNVLAN-----------------------------------YHPVSSSPFIARL
IEKAVAT----------------------TIRKHCAIHLLRDPFQSAYRKGHSCETALLR
VIND--IRMCIDAGEIVLLCLLDISVAFNSVNHSLLLHRLRVQLGMWGAPISIIQSYLNQ
R--SHQVSINGSFSDDMTMETGVPQGSGLGCLLFTLYTDSLGSALSDSG-FR--------
-----------------------YHKYSDDVLLYANFVKYHNIYANMQEALDRCMTQVQG
WMTGSHLVLNMDKTEVLCIGTRQKLDMLG----DPHLCIDDKIITISSVVKVSGVKIDST
LTMDAQVEQIARSCVANL------------------------------------------
---------------------------------------------
>Gl__contig_11322
------------------------------------------------------------
---------LKN-----------------------------------YRPVSNLSFLSKL
LEKVVLF----------------------QIS--FTPPPQLAESTSAHRHNHSMETTMMK
LLND--LLTATDDGKMSVLTLLDFSAAFDTVDHSILIHRLENAFGISGIVLDWLRSYLTG
R--TQSVSILRKHSSTTLLQFGVPQGYVLGPLLFILYTQPLSNVITSHP-VV--------
-----------------------HLLYND--GTQVYGSCHPYDFINTITSIETCLSEVKS
WMTNNQLQMNEEKTEALVIGSKRS-LMNTSI--PQTISINRATISFSSSIRILGATLDSS
ITLHQQV-----------------------------------------------------
---------------------------------------------
>Gl__contig_11403
------------------------------------------------------------
------------------------------------------------------------
------------------------------------------EQAGFRK-HFST-DNIFV
LKMITEKF-LFAKKK-LYVCFVDYKKAFDTVNRNAMWKLLY-IYGLRGRLVDSLKAMYDN
I-SCCVRVNG-KVSEYFQCQYGLKQGCKCSPTLFSLIINYVANEVKKYGKHG--------
------------IQMLPNTEELFLLLFADDVVLLSDTPMGLQNQIN----------NLVK
ASKSLNLTINKEKTKVIVIRKGGYLAVNEKWVIGNERVEVVSEYR--------YLGIIFS
TKVSN-SVIMHDLALRAGAATMKICKLMKKLRHVTPNIFFKIFDSQVLPIMTYAAECWGS
---------------------------------------------
>Gl__contig_115526
---------KAHGIDGILSEMLKCSMNC-LLRYWVLLFNHMLHHGVFPKFWSKSVVVPIY
K-NGDKEVPNNY------------------------------------RGISKISVVSKI
LLYIINKR--------------------LQK-LDEYNIIV-EEQFGFRK-SSSTIDSIFV
LNGLAKYS---NKHCKLYIAFIDFQKAFDLVDRNVIWAVFN-HYGIRGKLVKLLQLLYSD
T-TCCVKDFH-GASDFFPCDRGVRHGCLCRPLIFSLIINVLATKIKS-CKHG--------
------------IQIIPDGQEIALLLFAVDVVLFSDSVCSLQSQLN----------NLER
TADLLSLKVNVEKSKVIIIR-GGYVTNREKWYIDHTQLEIVNEDK--------YLGKIFL
TRLSN-MAMFTHVASKARTAVAQIVRSLRKVSN---------------------------
---------------------------------------------
>Gl__contig_118533
------------------------------------------------------------
------------------------------------------------------------
------------------------------------------------------------
---------------------------------------LE-SYGFGSNMVKWIEQFLSN
R--TQSVRINNELSEIVPVTSGVPQGSVLGPILFNIYISDLVDGIV----SP--------
-----------------------CKIYADDAQIH---DRVQSSKILQQ-----DIDYMSE
WSRIWQLQLNRDKCHVLHLGYGNNTNIYYLK-----SENGTFPLKRVENERNLGIIIDYH
N-FDKHITQTANKANKVLGMIKRGFIGLNNRQIIMQLYKGIIRPLLEYGSTIW----KRQ
SIMIERIQRRATRLI------------------------------
>Gl__contig_121797
------------------------------------------------------------
------------------------------------------------------------
----------------------------------------IFKHQHGFRKNRSCETLLLD
AVHH--LADTLDKGEQTDMVFLDFTKAFDRVPHSCLLLKLR-HYGIQDSMLAWMESFLIG
R--KQVVLLEGAQSKAVPVASGVPQGTVLGPLLFLIYINDIGHCISEG--TQ--------
-----------------------LRLFADDIAIFRRINNTEDCNSLQQ-----DIFHLTK
WEKAWSLQLHPDKSQLLRVTKKKK--PVDVS-----YHLHGKPIMQHSQVKYLGITLIDK
LNWNNHIQNIRNRATFQLNFLRRNFPTA-NRTLKGSLFASFVRPCLEYGSSVWDPYTQAN
INSLEQVQRRAAR--------------------------------
>Gl__contig_123219
------------------------------------------------------------
-------SDLSN-----------------------------------YRPITTSSFLGKI
TEKIMLA----------------------QLQRYLMVSNLLDPLQSAFKAHHSVETTLLK
VIND--FRLTIDSG----------KVAFDSVHHKTLIRLLQNCFGVQGSALNLLHKFLSN
R--KLVTAMDDKFSYPHPLSHGVSQGCAISSLLFIIYISVVTVIFRKYG-VE--------
-----------------------YHMYADDIQIYISCSNNAPALAVAIQTLSDCVAEART
FLRQLNLHLNELKTEAIILGSRQALYKIS----MKHISIAGMQIKLSTSVRNLGVIIDQT
LSMDAQVATI--------------------------------------------------
---------------------------------------------
>Gl__contig_13095
------------------------------------------------------------
-----------------------------------------------------SSILGKV
FIHIIKKK--------------------LLKWEIDNEILQ-EEQAGGSG-GYSTINNAFV
LFNLIQRY-LKQHKK-LYLAFVDFKCAYDSVDRNVLWRILV-NYAIPVKLLNLVKAIYGN
V-TCTVKVDN-LFSESFVSHNCIKQGRKLSSFVFNMLMSEMVKELNLKGKHG--------
------------VQLLPNDDIQFSLFFVDDVVLLSDSINGLQTQIN----------VMAD
IAAKLGLKVNLNKTKIIVCRKGGFLSAAERWRINEVNLEVVNQYK--------YLELAIT
TKASI-ISLLSDLVPRGQVGSLRVIRTLKKLSCV--------------------------
---------------------------------------------
>Gl__contig_13239
-------------------------------RILGVICQRIWESKLWPEEWTKSLIVPLP
K-KGNLRQCQNY------------------------------------RTISLISHPSKM
MLKIILHR--------------------LTSQAETILAEE---QAGFQAGRST---VEQI
FKCRIMIEKHLGHQRELVHNFIDFKKALDRVWHEGLWQVIR-DFNIEEGLVQVNQALYNT
A-GSAVLLNN-QIGKVFQTTVGVRQGCLLSPTLFNLYLENILREVQQN-HHT--------
-------------TISFGGRSICNFNFADDIDLMGGSNAKLQTLTD----------KLSI
KAGAYGMEVSAEKSKVMVISTNNTKA---NITMNGEQLEAVDSFR--------YLGSTIT
K-----------------------------------------------------------
---------------------------------------------
>Gl__contig_13515
----------KSTGADKLNAKLIKLASPVISEPITFLCNLSISCGKFPSSWKHAIISPIF
KGGSPLDMANYR------------------------------------PIS-VLPVLSKI
LEKHVCL----------------------SLSTHIEQHSLLTSSQSGFRNKHSCQTALTL
LTTK--WYSALDNNYMIGVLFMDLSKAFDRVPHSKLMEKLS-NLNLSLTSLDWFTSYLSE
R--SQVVTISSITSSRLSIASGVPQGSVLGPLLFSIFINDLPS--YLNN-SI--------
-----------------------VDMYADDCCVSAFATTKSDLEVKLN----NDLKNISL
WCKNNSMTLNTNKTTCMLITTKQKRKRLNDLV--LNVSFEKTLLKTVNLQKLLGVFIDNN
LSFEDH------------------------------------------------------
---------------------------------------------
>Gl__contig_13770
------------------------------------------------------------
--------DLKN-----------------------------------YKPVSNLTFLSKL
LEWIARG----------------------QLTTYLDATLAFSQSQSAFRKFHSTESAILK
VFSD--LNGTLAQGNIALLGLLDLSEAFDTVDHDMLLSRLKKTFGISDTALNWLTSFFRD
R--FQSVVINRSESSKTKLACGILQESVLDPLLFVLYTKGIGNILSSHC-FR--------
-----------------------NHCYAD--DIRIYS-FCPDEANLLASNFSMCYDDLVT
WMRTNRLKVNTEKTERMWVTTRPR--RPLFS--PPNLTVDSIEIKPTTGARNLGVFFDSN
LDLKQHIRN---------------------------------------------------
---------------------------------------------
>Gl__contig_149019
------------------------------------------------------------
------------------------------------------------------------
---------------------------------FLTVNNLLDT-QFGFRSNSFTGLLLIN
MVHM--MADWMQNGGQVNVIAIDLAETIDKVPHGLLLLHLS-KYGMSKRIINWYSDFLSN
R--VQRVKIGNCTSVSLKVRFGVPQGSVSAPLLFKLYLNDFLEGVT----NK--------
-----------------------YLYSADDGTLLRQIASCQDHLNLEN-----DLLAIAS
WCDAWNMVVNLEKSNVVSVVRRNSENVSTYD-----YKVSNMHLTRVNSLKVLGVTVNKD
LTWNKHIQNIAKKA----------------------------------------------
---------------------------------------------
>Gl__contig_15123
------------------------------------------------------------
------------------------------------------------------------
---------------------------------------ILSDCQHGFRRGRSCLSQLLL
VLND--LTSLLDKTKAADILYFDFSKAFDSVPHKRLLRKVE-ANGIRGSLLRWVENFVTD
R--RQRVRVNDSYSECLPVTSGVPQGSILGPLLFVIYINDLPEGIS----TK--------
-----------------------VKLFADDVKIY---GDPTSKSKIQD-----DIHKLYE
WSLKWQLAFNVSKCKVLHIGKKNPLNEYFMD------KECRIKINHTLVEKDLGIVFSCP
LNFDEHIDKCVNKGNKLLGIIKRSFPYL-NQLSFIKLYKAIVRPVLEYGNTIWYPLYKRQ
SHAIEGVQRRATKLVS-----------------------------
>Gl__contig_157182
----------KSRGPDEINVKLLKLSLPFTVESLTHIYNLCINKNTFPDHLKQAKVIPLP
KVKQPNN-------------------------------------VDDFRPISILSPLSKP
LERHLHK----------------------YLSDFLEKYHLLHKAQSGFRSIHSCQTSLTY
LVDS--WQASINKCDLTGVVYLEFAKAFDVIDHDILCHKLS-YYHILTDAANLIKSFISI
R--RQFVYSGNKCSSHVTVKCGVPQGSVLGPLLFNIFINDLPLAVTDPT-VS--------
-----------------------CSLFADDTTIYTSGSCVAGIEISLQ----SSIDEISA
WCSNNRMAI---------------------------------------------------
------------------------------------------------------------
---------------------------------------------
>Gl__contig_17496
------------------------------------------------------------
------------------------------------------------------------
------------------------------------------------------------
------------------------QRAFDTVVHEKLIHKLY-AYGIRDTLLYWLSNFLSK
R--SLNVKVGKSLSDSVLVDSGVPQGSVLGPTLFLAYINDLPDQIT----SQ--------
-----------------------VQLFADDVKLFN---ISSKSSVLQN-----DLTQLSK
WSLHWQLEISLAKCTITHLSQNNSKHSYLLN---------GQVLPVVHYIKDLGVYFSNS
LSSREHSNYVYTKTSRLVGLLFKIFQSC-HSQVLIRAFKVYVRPILEYCAVVWSPACMSD
ISLIESVQRRLTKRLFYKKTIAYDERLRILSLESRRIFFIT----
>Gl__contig_1815
----------KTNSLDPLLSSLMAQHLHDIIPLITSIINLSLTTASFPKRFKCVTITPLL
KKPGLDPNIFNN-----------------------------------YRPVSSLPLFSKL
LERVVLG----------------------QLMANLATNNLLGAHQSAYRPNYSTETAVLH
VLDD--LLTNADNRLTSLTTLLDLTSAFDTIDHNILLCRLEASFGLPGPVLPWFKSYLNN
H--SYTIVIDALASASSALHWGVPQGSVLGPALFVLHLQPLAN-VIAHN-CN--------
-----------------------YSMYAD--DVLLSVGACPND-FPAMALLSDCTKAMLS
WLNTNKLLLNTNKTVLFPSGSLRH-LDLLPT--NPSAMIDRVPVSLSDNANYLGVLLDQS
LSMHDHITAVCRACFLSIRRIA--------------------------------------
---------------------------------------------
>Gl__contig_18191
------------------------------------------------------------
---RQQTDCGNY------------------------------------RGISLLSTAGKI
LARVILNP--------------------LISAISEATLPE--IQCGFRTGRST---IDMV
FSVRQIQEKFIEQNMDLYTVFIDLTKAFNTVNREALWMILS-KLDCPRKCTTIIRIFHND
M-QGSVQCSG-DTSAPFDITNGVKQGCVLAPLLFNLFFAHVLTRALHAISLG--IYLKYR
LDGSLFYLRRLNAKTKTFQNRIHDALFADDCAIMVHTESDLQIIIN----------KFAE
AARLFGLTISMNKTEVMHQPAPGTRASQLPISIGGTELNVVEHFR--------YLG----
------------------------------------------------------------
---------------------------------------------
>Gl__contig_18622
------------------------------------------------------------
------------------------------------------------------------
------------------------------------------------------------
LCNL-VSNHLDRSHQYVRIMLMDLS-AFNTVQLHILLQRLI-DYNVDPNVICWIKHFLSN
RS-QKVWLGN-TLSDETHTSTGVPQGCVLSLLLFSVYTDTIRCKTN---HFD--------
-----------------------LLKYTDDMALVGRLHDGISEAHYMQ-----QINDLLV
QFQDSYMELNIDKTKEMMFG-K------RPLT-AAPVTIQTITVSTVDSFKYLGTILDSK
LSFQDNSMYTYKKCLQRLHLLRKLKHFDVDSKILEMVYKSLIESILNFNLSV--------
---------------------------------------------
>Gl__contig_1867
------------------------------------------------------------
------------------------------------------------------------
------------------------------------------------------------
------------------TIFIDLTKTFDKVNQSIILAKLL-SFNCPLSTINWFRSLLSN
R--HQMVRVHSAFSKSLTGYIFTP-GHYSRVLAFSLYINDLPT--YITN-IR--------
-----------------------TVMYADDCTLSSSSLKVPELETKLN----SALSGISA
WCDDNAMTLNINKATYMLITTKQRHKRLPIAK--LKLFHNHATLPFVSTHKLLGVTIDDK
LAFREHVTNICKKVNSSLFVLNQIKSLRSVEAKFAFFNAFVLP-HITYCCTVWGTSSAKN
KSAIKRFLKLSARMI------------------------------
>Gl__contig_1915
----KSPGVDTVPAQLIKNG------GEVTTKVLTTMCQKISETKQWPKEWTQSLVIPLA
K-KGNLKQCNNY------------------------------------RTISLIGHPSKI
MLWVILNR--------------------LKSTAEELLAEE---QAGFRPGRST---VEEI
FTSRLTTEKHLEHQ-NPFHCFVDFKKAFDRVWHQGLRWVLR-EFNIEEGLIQTIESLYKE
A-TSSVLLNN-EIGPFSELQLEFCK-AACSP--------LIMQDTLHK-QHC--------
-------------SISINGRTISTLRFADDLDLQAGTNSELQNFTN----------RLTQ
NTKRFGMETNVEKTKVMVNSLQDATA---NITIDGEKLEEVSNFK--------YLGVILS
KDGSC-TTEIRTRCATAMAAMTKL------------------------------------
---------------------------------------------
>Gl__contig_19382
------------------------------------------------------------
------------------------------------------------------------
MEKFINA----------------------ALISYMEANNIFSKNQFGFRKNSSCASQLLW
CRNR--WTSALDNHRNIDAIYLDFSKAFDTVVHAKLISKLE-SYGISGPLLNWFSSFLSN
R--YQIVQVGGSSSSIKPVFSGVPQGSILGPSLFLIYINDLCENIS----SN--------
-----------------------IVLFADDVKLFN---FADEHLTLLA-----DLDLIHK
WANKWQLSFTLEKCTVLHLGKSNPKRRYLLN---------DKPISAVSSVKDLGVLVTDN
LLFHDHCDAISLKASKMVGIMFRVFKSR-NKQLLTRAFITYVRPILEYASYVWNPYHILD
INKLEKVQRKFTKRLFNYANIPYDMRLHILGLERLELRR------
>Gl__contig_20381
------------------------------------------------------------
------------------------------------------------------------
------------------------------------------------------------
------------------VIYLNLTKAFDLIGHDILVQKLS-IYGLPSKFIDFVKSFLFQ
R--QQFVGIANTVSSHATVRFGVPQGSVLGPLLFSIYINDLPLVLGRRN-VN--------
-----------------------CFLFADDTTICSSDDCILSINKTLQ----QSIQDIHT
WCNSNHMIVNPKKTKCMPIITR-KQQISP-LT--LAMTLNSISIDQVNEHRLLGVYTDHQ
LKWQVTPTNCVKLSLKYIFTKQAWY-----HSKLLFFNAFIKS-FIDYCCNLWETCSDVH
LKKLESLHKRAIKPLMPDSHKTTNEKYSALRSLPFTRQ-------
>Gl__contig_20553
----------KSPGIDGFPVEFYKFFWKDIRILVLRAINESYKNGQFSFIQRTGIITCLP
KPDKDRQFIKNW------------------------------------RPITLLNVLYKM
ASLCIANR--------------------IKKYLD--KIISVEQNGFVPGRYIG----NNI
RIIYDIIQRTRKSQIKGLLFLVDFEKAFDMMSRKFIIRCME-LFGFGLSIIKWVQSLWAN
S-TAIITQNG-FLSQIFNVNRGCRQGDPISPYLFILGTEILNILVQINTNIK--------
------------GIQIKNETFIIAQYADDTEFFLDGSDSSLKASIK----------TLEY
FYSISGLKVNLDKSRAIWLGSSANSTSILCEEFKINWSQEPFKALGIVFSNNNEEETIEL
NYDRVKSKIKNTLRMWYRRNLTIP------------------------------------
---------------------------------------------
>Gl__contig_21428
---------------------------------LTKLFNRVYSRAQFPKCWSDSVIIPLF
K-GGNPTDPCNY------------------------------------RGIFLTSILGKV
FLHIIRER--------------------LGKWEEENCLLKDEEQSGGRK-GYTTSDNIFV
LFNIIKRY-LAKRRK-MYIALVNFKRAYDSVNREYLS-LLG-RMGIPAKLFNLLRSLYSD
V-TCCVKMGN-MVTKSFSCKKGIKQGCKLSPLLFNLLMSVLANDLLKNGKHG--------
------------VQLMPNDREIYSQFFVDDVVLLSDLVRGLQNQIN----------IMVK
FSNRVGLDLNMKKSKIIVCRNGGYLAAHERWTVNGEEVEIVNNYT--------FLGVVLT
TKASV-NVLLENLLTKAKAGVLQIIRSLRKISCT--------------------------
---------------------------------------------
>Gl__contig_23059
------------------------------------------------------------
------------------------------------------------------------
------------------------------------------------------------
---------------QIMAL-FSQSKTTSIHFN-----KFRNVFWGPATFLLSTT-----
-KCSAGIQISRHHFDKRFNFQANINHVRAECLKAMNVLNILSYTDWGAD--T--------
-----------------------QTLLK-YRSLVRSKLEYG----------SGVYGSAPK
SHQKVLDPVHPAGLRIAQITFLTSPVN-------------------------CLYVAASE
PSLQNRRIKLTLNYITKLKFNPGNPAY---------------------------------
---------------------------------------------
>Gl__contig_2342
------------------------------------------------------------
------------------------------------------------------------
LENIIRE----------------------SVEGHLAKYNLVSESQHGFVSGKSCTTNLLQ
FLEY--ATSGLGKGINVDVIYLN-VKAFNKIPHGRLIDKMR-AVGIDGEILQWARNWLSG
R--RQRMVIEGVQSGWVEVCSGVPQGSVLGPALFKIYVNDLDDGLS----CN--------
-----------------------VLKFADVKKLYEVVPDEQASSVLQR-----SLDRVLD
WSIRWQMPLNAQKCKAMHLG-SNTRRSYYIG---------GTYIEAVSEEKDLGVIIHES
LKVGTQCVRAAGTANKMLASREPW-LAGP-KNIILPLYKGLVRPHLEYASQVWQPYSRKD
KDKLESVQKRATCLVKGLRGKPYDERLKECCLKSLEDR-------
>Gl__contig_23579
----------SAAGIETINIRFIKSAASRLSHPISFICNLRITHSFFPDRWKTAVVNPIH
KGGSFLDKNNYR------------------------------------PIS-LLPTLSKI
LEKHVCV----------------------TFSDFLNTFSLFNPFQSGFRSKFSCQTALTL
ITNK--WLTSTDNELLRCVIFLGFSKAFDKLSHSILLQKLS-FN--SLSTIAWFQSYLFN
R--KKIVVIDNKFSPLLSITSGVPQSSILAPLLFNIYINDFPT--NLAN-SS--------
-----------------------IHLYADDCTITVTASTISELAIKLN----ADLTIISD
WCYDNHMTINAEKSATMLITTKRKKSRLHNPD--LNLVFNHFPPPFVSKHKLLGIVIDHH
IDFHDQVLSI--------------------------------------------------
---------------------------------------------
>Gl__contig_24312
--------------------------------------------------------INVY
R-------PAIR------------------------------------PISDLFPFISKI
FERHIHT-----------------------LTNYMDQRDILET-QSGFRRKH-CQTASTM
LTNK--WYAGLDQAKLIGTIFIDLSKAFDQVLHKRLLAKLR-LINCSDSTELWFTSYLTN
R--KNCICRFTMLPIHLNSVD-VPQGLILGSLLFSIYINDLPS--YLQQ-SS--------
-----------------------IDMYADDCSFTVGANMLVEVESKLN----VDLYHLSH
WCMANSVKVNAIIT-CMQVTLPQK-ATLDRKL--LELKLNGEALKVVQTQMLLGVYIDDN
LAN-DHAIYILKKLNSNLFTFNNIQYIISMDS----------------------------
---------------------------------------------
>Gl__contig_25544
------------------------------------------------------------
------------------------------------------------------------
LEHIIIK----------------------HMIQFLLRNNLLHNNQYGFRRGSSTELLLVN
LIHK--VADILQKGGQVDVLAVDLAKAFDRVEHRYLLTKLI-AYGMSKQIIDWYADFLSD
R--TQRVSVNGILSDPCIVLSGVPQGSVSGPLLFLLYLNDLLPKLT----NN--------
-----------------------CMYFADDGTLFRQVTSSQDHVSLEN-----DLVTIAQ
WCKTWAMEVSWEKSNVLTITRRKPKNISMHC-----YKVNDKTLARVQTMKILGVIIDSA
LNWSAHINNTTQKADKALYLVKRIAQNM-EQDVKLLLYKALVRPHLEYASCVWDPYLQEQ
VDMLEKIQKRAIRIIKNIYDRNICCTNLAITLKLPSLKVRREEK-
>Gl__contig_2651
------------------------------------------------------------
------------------------------------------------------------
------------------------------------------------------------
-------------------VFVDFSKAFDKVAHHHLINKLQ-YLQISQSTIKWFDSYLNN
R--SQAVSISSIHSKSLPVLSGVPQGSILGPLLFSIYINDLPS--YIRN-SY--------
-----------------------ADMYADDLTLSSFASSVSELEKKLN----SDLNSIKE
WCKFNDMALNVQKTTCMLITSSQKRKLLSTDS--LQLYYNSEPLPNVKNHKLLGITVDNN
LSFNEHAQSIISKINSNLFIMRNTKSFLDTKGRITFHNSFILS-HINYCSNIWSACSSAN
KCCINKLLKQSARII------------------------------
>Gl__contig_26543
------------------------------------------------------------
---------DNY------------------------------------RGISLTSIVSKV
YTHILNTR--------------------LTTCMGKHNIII-EEQAGFRA-RFSTVDHIFT
LHSMVSSQFSQDK--KLYVAFVDFKKAFDSVNRNKLWHILQ-KYNISGKLFDALRGIYRS
V-TSAVKCSNNTNTEYFNCPVGVRQGCLLSPLLFSIFINDLADSIIQKGKDG--------
------------VKLVEGGKNIFLLLFADEVALISTTPNGLQNQLD----------ILEC
EPLRLGLTVN-RKTKIIVFR-GGYLGKNEIWNFGLEQVQIFNSYK--------DLRLNIS
TKHST-NVATSTFINKAKQGTYEILKALKQQGQA--------------------------
---------------------------------------------
>Gl__contig_27193
------------------------------------------------------------
--QKGESCNCNN-----------------------------------YRPVSLCCVFGKI
MESIVNS----------------------AVV-YLDNNQLLSSKQFGFRRRLSCALQLLD
CKNK--WTEALDNSDSIDIVYTDFMKAFDSVVRSKLMSKLY-SIGIRELTLKWLSAFSTN
R--SQCVRIGSSVSRPAVVSSGVPQDSILGPTLFLVFINDLVCNVF----SE--------
-----------------------VMLFADDVKLFN---CSSNFDVLQR-----DLEIIGE
WSFAWQLDVAVHKCFVLHLGNTNPHHIYIMQ---------GVELQVQQNVKDL-VIFSSD
LSSHAHCHYIYSLASRIAGLLFRIFNS---------------------------------
---------------------------------------------
>Gl__contig_2835
---------KAGGLDGILPEMIKLLDDS-SIRFMHSLFKHIFDSGIYPKVWSKAAIVPIF
K-KMDVNCPNNY------------------------------------RGISLLSSLSKC
YKWILNNR--------------------LTQWIQISNKLQ-ETQAGFRR-GYSTIDHIFT
LNSIIEKC-ISRKKGKLYVCFVDLRKAFELVNRELLIKFLG-KNSVGTKFLNAIVAIYQT
V-SACVKVSD-RFTAFFECPLGVRQGCVLSLSLFAIFIEELSSYIHKYGKRG--------
------------VQLQVGFPEIFALFFADDIVLLSSSSIGLQNQIS----------NLEK
ACADLYLQFNIEKTKIMVF-----------------------------------------
------------------------------------------------------------
---------------------------------------------
>Gl__contig_29181
----------KSPGSDGFPVEFFKVFWKEIKYTILRCINECYEKGEFTSSQRLGIITLLP
KGDKDRNLLQNW------------------------------------RPITLLNVVYKI
ASVCVANR--------------------LKKVLD--KLISKEQSGFMKGRYIG----DNI
RLLYDIIHETNKNNTRGLLLVADFEKAFDSISREFILDVLQ-WFGFGRSIIRWVKAFFHK
T-MGAVICNG-YLSKTFSVARGCRQGDPISPYLFILASEILNRLVHENKNIR--------
------------GVRVNGKEYVIAQYADDTELILDGEESSLKAALG----------TIDY
FFAVSNLKLNYEKTVILKLGSMRDSPATYCKEYDLKWNVNSCKVLGIWLS-ADLDKVVEN
NYTGVEDHIKKVLCIWRIRNLTLQ------------------------------------
---------------------------------------------
>Gl__contig_30387
------------------------------------------------------------
-------ECKNY------------------------------------RGNSLLSTISKI
FMSVIRSR--------------------LLPMRELQCREA---QSGFRPGRGY---IDSI
FALRQIHEKCLRYNKEVVMVFIDFSSAFDSIDHESQWLALS-RDGTPEKVTNILKKLYSN
T-TTRIRIEG-NLTDAFNIQSGVRQGCVLSPMLFNVAIDWILR-KTFKNKLG--------
-------------ISYGENRTLADLVYVDDIVFFANTQQEAQEILD----------SLKQ
RAACLGMVINPGKTKVLSN--HKCKT---DIMLDGAKLETVSSFK--------YLGSIIS
DKITTATDEITARIGSATSAFARFQK-TLWKQRLI-------------------------
---------------------------------------------
>Gl__contig_30523
----------KAAGPDGLKGRVLRVCAGQLAIPLTRLFQLLFSTSFVPQPGRRSIVDPIP
TKPNAFLQSDYR-------------------------------------SIALISILSKV
MEKVICE------------------------LMTLPLSHQVDPMQFAYKAAIGTEDATLS
LINA-IAKHMDKTRN-ARVLFMDSSSAFNTVQMQILLKCIF-DFKVNTKIIHWVKEFLSN
RP-QKGCVDG-TLSDEVSISTGVPQGCALSPKLFSLYTDSIRCTDNT--KFD--------
-----------------------LNKYADDMALVCKLYDKEPTVECFD-----QINLLVT
KCQNNFLELNVNKMEEMIFG-R------KHMTTDLPVSINHKCIDKVGTFKYLGIILDNN
LSFTTNTQYILKKSHQRMHLL---------------------------------------
---------------------------------------------
>Gl__contig_30956
---------------------------DSMLPAITRIINFSLESGCVPIEMKTAVVRPLL
KKPSLERDDLKN-----------------------------------YCPISHLPFISKI
LEKVVQY----------------------QLLAHLKSNNLLNPLQSAYRAAHSTETVLLR
VCND--ILTALDKNELSTLFLLDNSAAFDTITHTVLITRLETTFGVRSTAFKWLGSYLQD
R--TQFVFLNNFLSPPQHITCGVPHGSVLGPILFVLYTSPLLTIIKRHV-VD--------
-----------------------HHLFAD--DVQLQQSCAPTDIKSRVSALQNCVSDIKS
GMSSNCLQLNEDKTETLLFSPASS--AFP-------------------------------
------------------------------------------------------------
---------------------------------------------
>Gl__contig_34632
---------KAAGADEIYGELIHGVFDS-LKKYLVRLFNLILSTGTFPSKWALSIIIPFH
K-KGSWADMNHF------------------------------------RGISLTSILSKL
FLHIIKNR--------------------LQNWIDKHNLIL-EEQIGFKKNLFYTGQYIYI
TWSNKVPR--------AENVCCIYRLCEGLFTNSVEFAECI-WYN--GNILTVIMNMYDE
S-SCYVRCTR-GMSLPFNSLRGVKQGCVLNPVLFSVVMNVIIAEIRKHCKHG--------
------------IQLEPNSREIAVLAYADDLALISFAPLGLQQQID----------SLIN
ASDKVALAVNAQKSKVMAFRKGGFLTRHEK------------------------------
------------------------------------------------------------
---------------------------------------------
>Gl__contig_35938
------------------------------------------------------------
------------------------------------------------------------
FERIVLF------------------------RLSDSLKNFLDPCQFAYRRNRSVDDALLY
VLNK-IYCHLEKPGSYIRLMFFDFSSAFNTIQPHLLADKLL-RMDVPSCTVLWIMNYLTM
RP-QFVKMSDNTISDTLYTNTGAPQGTVLSPFLFSLYTADFRCSSD---SCS--------
-----------------------MTKFADDTALVG-LMTDGDDLDYRQ-----EITKFVD
WCDENFLDLNVEKTKEMIMDFRRKE---NNKCVHSSILIKGEEVGKVDQYKHLGIIIDNK
LTWKPNTDFIVKKLNSRLYFLRKLRSFNVRSEILQMFYVATCDSILHYGSVCWGSSICKQ
DKEKMEKL-------------------------------------
>Gl__contig_37696
----------KSGLLDPIPTPLIKQHLSAFTPIIMNIVNGSLSTTIFPEKLKQAIVLPLI
KKAGTNKNNFHN-----------------------------------YRPVSSLSLLSKI
IEKMVLR----------------------QLTKHLLTN-HLET-QSAYRQGYSTGIAVVK
ILDE--LLLNADSRHTSLTAFLDLSAAFDTLDHSILLRRLNITFGLRGDVLDWFASYRQN
R--SWFVAQGDARSTSATLICEVPQGSVLGPILFNLYSQPLSR-FVANN-CS--------
-----------------------FHKLKNADDIAVFKSVPPKEFYLAQAITHAYIGELTD
LLIGNRLLLNTAKTDFLPTGTASG-LQLVDN--CP-FVVGDLALSLRPLVRYLGVTIDRV
RSLQDH------------------------------------------------------
---------------------------------------------
>Gl__contig_42760
----------QVCPVEPAPTILRNEAVGILTPSLTELVNSCPREGRFPASLRKTAIRPHL
KKPSLDTSNLNN-----------------------------------YRPVSVQTLIARV
IEKKVNS----------------------QLLKHIDINNLHLTQQSAYRPRHSTETLLLN
LTDR--IRSQMEDGRIVVLVSLDCRSAIDSINHTRL-FLLESMYTIGGSVLAFFKQFLEH
R--ELHVFVSGIASVFSTKGICVPQGSCLGSTLVSLHITPVGLSLDILA-IP--------
-----------------------NYLFADVVGFYHSCEPTNKALTDTFKRLSDAYREDQA
ISTQL-LSLNAAKTQTIIFGTDKRLHALH----IPVYEITGSTRSIAKAINILGVTMDSA
LNMSQHVKNV--------------------------------------------------
---------------------------------------------
>Gl__contig_43580
------------------------------------------------------------
------------------------------------------------------------
---------------------------VLNERIMTHMKDLFSNVQFGFRPKMRTTDSLLI
FKTLINKYVNLGKKP-IYTCFIDLRKAFDSVWHKALFYKLL-ASGIGNKMLRIIRGMYSK
T--KSALKLDNSYTDYFDINRGVRQGDSLSPTLFNIYINGVSDLFKGKECKP--------
--------------LTLEKSSIGSLMFADDLLILSESKEGLQRSLD----------KLSA
YCDKWLSVNCNKTKTMVICNMNKKTKNTTFYYKNSALEQVSEFIFLGNLISQSGNLVSSA
EALSKKALKVMYSIKSYTNSLNELPANLSIHLFDSLVRPILTYNCEIWYMDVYRTYYNAI
QRTQKNNSQI-----------------------------------
>Gl__contig_44054
------------------------------------------------------------
------------------------------------------------------------
------------------------------MILFLTEQNLINKNQFGFRSCSST-LLLIN
LTHY--IAEEMQHGAQFDVLAIDLTKAFDRVPHNLLLLKLH-SYGISSQIIKWFEVYLTD
R--SQCVCVNSSNSPYCNVLSGVPQGSVCGPLLFLLYLNDLISTLD----NK--------
-----------------------CFYYADDGTLVRRIKSHIDHCSLKS-----DLNKVAV
-CNSWGMEVNWQKSNVITFSRKDKSNLFNYN-----YCVNGVQLTRVKSVKILGVNFASN
LSWNLHINQQIKKANSSLYLLDKICKSN-SCEVKLLLYKALVRP----------------
---------------------------------------------
>Gl__contig_44782
------------------------------------------------------------
------------------------------------------------------------
------------------------------------------------------------
-------------WVTINDFTFAHSKSTCIHFN-----KFGKQISYPQLFIDRLP-----
-IKVVQFQFLCVIFDKRFNFG-QINHVKSE-LKALNLLKIVGQTDWEAD--K--------
-----------------------LTLQKCYTSLVR-KLDYG----------SVVYGSVPK
LYLIILDPIHHAGLRITLEAFRTSPVS-------------------------SLYVAAPE
SSLQTRRTKLVLNYVTK-------------------------------------------
---------------------------------------------
>Gl__contig_47236
------------------------------------------------------------
------------------------------------------------------------
------------------------------------------------------------
-------------------------KAFDTVVHTKLICKLQ-AYSVSGHLLNWISAFLSN
RYMYQFVQLGSIRSNTKPIISGVPQGSILGPTLFLIYINDLCNNIS----SS--------
-----------------------VTLFADDVKLFN---LTENNDVLQA-----DLSLIYE
WAEMWQLSFTIEKCATLHLGRSNFRTEYLLG---------DKPIIAFSGVKDIGILVTNN
LLFHDHYNVVTLKASKIAGLIFKVFTSR-NKKLLTKAFVTYVRPILEYASVVWSPYHISD
INKVENIQ-------------------------------------
>Gl__contig_51668
------------------------------------------------------------
------------------------------------------------------------
------------------------------------------------------------
-------------------IFLDFFKAFD---------KLQ-YYGVHNSLLK-MENFLMG
C--QPIVILEGEKSFSAAEHSSVPQGTILGPLLFLILINDLHNYISEG--IQ--------
-----------------------LRLYADDTSISRRIETFEDCDILQH-----DLAQLVK
WEKSWCMQFHPDKCQLLRVTVKKK--YDDFI-----YHIYRKPISPPK-GKIFMVILTGK
FCWTDHINSISSSADQQLNFARKNSPTA-SKQIKSSLYLCFVRPTLKYCSSVWGPYTKKS
NDLLERLQCRAARF-------------------------------
>Gl__contig_52060
-----------------------------------------------------AIIVPIF
KTGSKLDPNKYR------------------------------------PIF-ILPVLSKI
LE-YVHF----------------------SLYSYIDGNNLLAPAQSGFRPEHSCQTALTL
CTNN--WYTAVDNNLLVRTIFLDLS-AFYKVPHNNLTKKLK-LPSLSSSALHWFTSHLAE
R--TQIVNNNSALSNQLRVLPRMLQGSILGP-LFSIFINDLQL--CITN-SF--------
-----------------------TILYADDCSLTYAVPTVQQIEEKLN----LDLCSISI
SCINNNMTINTNKSICMLITTTHKRKTLQAGT--LNIIFNFESLPFVN-NKVLGVQIDNN
LTFESHTATIIKKLHSSLFVFRRIKPFRTGEG----------------------------
---------------------------------------------
>Gl__contig_5209
------------------------------------------------------------
------------------------------------------------------------
------------------------------------------------------------
---------------------MDLSKAFDRVTHSIMIEKLT-ALNFSLSAIEWFTSYLTG
R--YQAVSINSVISDQLPVISGVLQGSVLGPLVSCIYINDLPLYIYIKN-CS--------
-----------------------VDLYADDCTLSACALTTHELEVTLN----SDLTNVSL
WCKINGMTLNTSKTTCMLITTKQKRKRLRNQI--LNLLYDGKFLKTVIAKKFLGILIDIN
LPFEAHVTSMIKKLHSNLFVFRQTKQFL-TDGRKAYHNSFIRP-FIMYCINIWSSCTNKR
KLTVNKLLKQSARII------------------------------
>Gl__contig_52593
------------------------------------------------------------
---TSSSPSNYR-----------------------------------PIS--LTCIVCKV
MESLLRD----------------------AIVQYVVDNNLHSESQHGFRNQISCTTELIE
VIDK--ITQIIDSGGSVNVVYFDFEKEFDTVPHRRLVGKKE--YGIVGN-VCRIEIYQSG
R--KQKVKVGNDYSNYADVISGVPQRSVLGPLLFILFINDLPEGIQ----SE--------
-----------------------CKLFVDDTKIY---NVSTNYSIIQS-----DINYLIN
WSSTWKLKLNVDKCKIIHFGRSNCQHKYTMG---------TQIIADATEERDLGVIFDSD
LAFDAHIQISIKKAKR--------------------------------------------
---------------------------------------------
>Gl__contig_54459
--------------------------------------------GIFPSLYKESLVTPIL
KKPSPDTNNLAN-----------------------------------YRPISN-IFISKL
LERVVLS----------------------QLLFHLDARSLVTSQQSAYRAHHSCETANLK
LIHD--ILMAMDTGQFTLLTSLDLTAAFETINLSRLCLHLETVFGIRGIALNWFKSYLTD
R--TQVAAVNGQCSPPQLLQYGVPQDSILGPVLFIFYIQPFSHVISQDL-LP--------
-----------------------HSLYTD--DIPICSG-PLNEISSIIHRIRG-IASVKL
WLLSNWLQMNVQKTGAVMFSPRNH--FCNNA--PPSIKIGNDDINFIESNMNLGVCLDFT
LSLHEHISNICKSVYFQI------------------------------------------
---------------------------------------------
>Gl__contig_61347
----------------------RLLRELSNELAPVFAILFQASLNQGIIPVDWKVAYIVP
IRKKGDPENPAN-----------------------------------YRPVSLTSIPGKL
LEHIIHS----------------------HIMKHLDKYNTLFKHQHGFRKKRSCETQLLE
VAHH--LAKVLDEGGQTDMLFLDFSKAFDRVPHSGLLYKLQ-HYGVKNNLLKWMENFLMG
R--QQIVILEGEKSFSTPVLSGVPQGSVLGPLLFLIYINDMHHYVSEG--TQ--------
-----------------------LRLYADDTAISRRIETFEDCDILQY-----DLAQLVK
WEKSWCMQFHPDKSQLLRITRKKK--FVDFT-----YHIHGKPISQQKKVKYLGLIITDK
LCWNEHINSISSRANQQLNFLRRNFPTA-NKQ----------------------------
---------------------------------------------
>Gl__contig_61993
------------------------------------------------------------
------DKTNYR------------------------------------SIS-IFQVIIKI
LERHVSV----------------------SFLSYLEQS--LLTPLSGFRCKHSCSTALSS
HTDN--WYKSMSNGELVGAFSIDCSKTFDKVDHPLHLHKMH-TGNCSQFVIEWFISYYSD
R--HQSVQVNSILSDTLPVMSGVP-GKILGPLLFTLYINDLPA--YATN-AR--------
-----------------------LDIYADDCTLALHPLAPLILILALTN---SSLCGFIL
FRQP----HDSHQKNHLVCLVNKKRKRLQNHA--LNLMYDNFALPFVKTHKLIGIVIDDN
LSFKEHITDVCKNVHSALFVLNQTKSLLTKET----------------------------
---------------------------------------------
>Gl__contig_62262
------------------------------------IFISSLQQQIVPHCFKGSIIIPVP
KVPNSTEMNNYR-------------------------------------PVALTSVAIKI
LEKIVLK------------------------FLTPNLVSKLDPNQFAYRENRTVEDAVVI
VLHY-LLRNLELPKTYAWVLFVDFSSAINTIVPQKLIEKLL-SLDLSLSLCA-IFDFLIN
RP-QSVKLNG-KVSKVISASTGPPQGCVISPMLCSIYN-DCRSEIE---STS--------
-----------------------LVKFADNTTVVG-IIIGSDESDYRK-----AVQALLS
WCTSHNLDLNVAFAKEMVVDFC------RNRSTIFPLVINGKLIEIVDNFKFLGTFLSQT
LTWDCNINAI--------------------------------------------------
---------------------------------------------
>Gl__contig_66572
------------------------------------------------------------
------------------------------------------------------------
LEQLVLK------------------------RLLQ----------FAYKKCRGTDDATLY
MMHF-ILQHLEKPKASTRVFFIDFSSAFNTVRPSLMYDNLA-ALLVIPQLIKWAVDFLVG
HS-QFIAVQG-AVSKTLTINMGTPQGCCLSSTLFTLYTNDCRATEG---TNM--------
-----------------------LVKFFDD-AFVG-LVIGDNNIQYRN-----DFDRIVT
WCQWNSLDINIGKTKALVIDFRR------SRNAPGPLAIR-EVVEQVDDHKYSDIIISSG
LSWSKHTNKTISRCHSRLYLLRKLRQFKISSEILKEFYMASIESVLTFNLLVWLPGCTGE
DRHRLERVVKHSERMVGLKLSSLEEVEC-----------------
>Gl__contig_7523
------------------------------------------------------------
------------------------------------------------------------
-----------------------------------------------FRPLHSCQTALTQ
MLDS--WLSNTNKGNMTGATFLDLTKAFDLIDHHILLKKMA-IYRIPSNFITLIRSFLCQ
R--QQFVSIVGDCSADATINCGVPQGSVLGPLLFAIYINDLPLAVDSTN-VS--------
-----------------------CCLFADDTTLYSSGDCVQSIANNLQ----SALQGISS
WCSDNGMVLNPAKSKCMLVTTRQKHQLGQ-QH--LFLTHSSSKIEQVHEHKLLGICIDDQ
LRWEAHVNNLCNILSKNLFLLSKLQNIIDATSRKLFFYAHVKS-HVDYCSNLWDGCSNVL
FKRLNSLYRRGVKLL------------------------------
>Gl__contig_76815
------------------------------------------------------------
------------------------------------------------------------
---------------------------------HLEQYQLIKDGQHGLSKGRSCLTNLLE
YVEE--VTGVIDKGEPVDVVYLNFAKTFDAVPHQRLHKKLA-THDIGGELLSWIKGWLTG
R--RQRVWLEGMTSD-SEVINGVPQGSVLGLLLFLVYINDIDMAFD----ST--------
-----------------------ISQFADDTMYS--TKDEAGAEVLRN-----DLR-IKD
WSDT-QMKFNEGKCSVLYMGKQNKEFGYKLG---------EN-LTKADWEQYLGVVIDKS
GKVTGQAVEVSNKANAIMGMRKRN-IKYKIKETIVRLYKALVRPRLEYCAQAWGSYLKKD
IQMLEKVQRRA----------------------------------
>Gl__contig_7919
----------KSPGSDGFTVEFFKFFFVDLGAFIVRSINYGFETKEMSTTQKEGVIICIP
KEGKDKRLVKNW------------------------------------RPITLLNTAYKL
ASKCIANR--------------------MQLVLS--QLIGEQQKGFLKGRSIA----ENI
RLLYDTMAYCDTNNLPGLLFMVDFEKAFDSVAWSYIHKCLL-AFNFGPDMRQWITTFYNN
T-KSCVYVNG-HYSEWFENYRGTRQGDPLSPYLYLLCAEILSAMMNSNKKIN--------
------------GIKIMDEEVKLSQYADDTTFFLDGTRESFIHCLQ----------VLKL
YAAHSGLKINFDKSSAVWIGSRKHCDERFLYDGVCQWNPVVFRVLGVNFSVNLS------
------------------------------------------------------------
---------------------------------------------
>Gl__contig_8164
----------LSEGVDKINIRFIKAASNALSHPISFLCNLSISHNKFPDRWKVAIVKPVH
KSGSSTDKNNYR------------------------------------PIS-ILPALSKI
LEKHICL----------------------TYTQFLEKYALISPFQSGFRSSYSCQTALTA
IMNK--WLTSIDNDLLTGAVFLDFSKAFDKLSHSLLLQKLQ-TLNCSSSTLSWFYSYLSN
R--RQVVAVEDELSNSIPITSGVPQGSILGPLLFTVYINDLPS--ILTY-SS--------
-----------------------IDMYADDSTISATASTVPELVNNLN----FDLNSINL
WCHSNNMLLNINKSSVMLITTKQKRKRLGNVE--LRLIFDNDALPSVSKQKLLGVIIDQN
LTFKDHISTITKKINSNI------------------------------------------
---------------------------------------------
>Gl__contig_84715
---------KSPSPGVILGEMLKHAKMQ-VVDFLHCFFQYIFNNGTFPVQWSKAVIVPLF
K-KGNPNIPDNY------------------------------------RGISLTSIISKI
YTNILKNM--------------------LTLWVKENDIIG-EEQAGFRA-NRSTIDHIFT
LFAMVKQLSKGG--GKLYASFVDFRKAFDYLNHKLLWVTLE-QLGIRGKILATVKAIYGT
T-VHQVKAP---TFRLFYMPHGVKQGCLLSPVHFSLYINTLARNIKLKGKHG--------
------------VQLYPNSPEIFLLLFAANLLLLATTPYGLQTQLD----------SLKE
QSDNLGLEVNLDKTKVIVFRKGGYSSEAR----NGIMVE---------------------
------------------------------------------------------------
---------------------------------------------
>Gl__contig_93646
------------KACGPDGVSAKMLRLAAPINALHLCDIFNSSLRSGEVPSLWRKALVKP
LFKKGDRAHPHN-----------------------------------YRPVSITSISCKL
LEHIIIK----------------------HMILFLTEQNLINKNQFGFRSCSSTELLLVN
LTHY--IAEEMQHGGQVDVLAIDLTKAFHRVPITYCCLN-Y-THGISSQIIKWFEAYLTD
R--SQCACVNSSNSSYCNVLSGVPQGSVCGPLLFLLYLNDLISTLD----NK--------
-----------------------CFYYADDGTLVRRIKSHIDHCSLES-----DLSKVAL
WCNSWGMEVNCQKSNVITFSRKDKSDLFNYN-----YCVNGVQITRVESVKYSVLTLLVT
LVG--------------IILISKLR-------------KQILRC----------------
---------------------------------------------
>Gl__contig_9402
------------------------------------FFNELLKSGCVPDAWKLANITPIF
KKGDNTDPANYR-----------------------------------PITGSLTSIRGKI
LEFLIRD----------------------AIYDHLQKLEIISDCQHGFRRGLSCLSQLLL
VLND--LTFLLDKTKAVDILYFDFSKAFDSVPHKRLLRKVT--NGIRGSLLKWVENFITD
R--RQRVRVNDSYSEYLPLTS-VPQGSILGPLLFVIYINDLPEGIP----TK--------
-----------------------VKLFADDVKIY---GDATSKSKIQD-----DIHKLFE
WSLKWQLAFNVSKCKVLFIGKTNPLNEYFMD------KECRVKINHTLVEKDLGTVFSCP
LNFDEHIDKCVKK-----------------------------------------------
---------------------------------------------
>Gl__contig_95198
----------KAFGSDGLHPCLLKRCAQQMAAIYQMLYNRSLMAGKVPQRRKESMIVPVA
KKKSCKELNDFA-------------------------------------PIALTFVVMKC
LERLVRH------------------------KLLQQIRHQLDPLQIGYRAQRGTDDVTIL
IVHS-LLQHLDATHATTRVLYVDFSSAFSTVRPRLKCDKLQ-QMSVETQLIKWLMDVLVD
RT-QFAMVNG-KRSHTLKVSTGVPQGCCISPTMFTLYTNSCTVQSE---RNK--------
-----------------------LVKFGDDSALVG-IILD-DDTSHRD-----DVKYVVQ
WCRANNLDLNVDKNKEVLYDFR------RIHDEPTPLAIGGKEVERVKYYKYLGTTISDD
LKWSQH------------------------------------------------------
---------------------------------------------
>JAWQFJ010000023_2423_38
MAIAKLRRDKAPGLDEIPGELIKLAKKL-LVPYFGQLFNKIYDTQTFPDEWSRSVIVPIH
K-RGSTVDPSNY------------------------------------RGISLLSIVSKV
FTFVLTRR--------------------LQNWMDENNKHC-IEQAGFRR-EHSTIDHIFT
LHAMISKNVYGGGRGKFYVAFIDYTKAFDSLERPHIWQALD-KAGISTKFINMLKAMYDT
V-QTCVRWED-SISDFFECPIGTKQGSSESPTLFSLYITSIADYVRKHGRHG--------
------------VQMQNGREEIFLLIFADDIALLSTTPVGLQTQID----------NLIH
ASEQIGLKVNITKTKAMVFRRGGFLTQREKWYINGSKLEVVNSFR--------YLGYTFT
TRLSN-SGALDSATTKVKQKTVLLLKMLRTLYSHTPKLYFKMFDAQIQPLLLYASELWGL
QEHSNIEKAHMFACKRFLKVDVKTPNHLVYGETGRFPLKINSTIR
>JAWQFJ010000030_2430_73
------------------------------------------------------------
----RQHERSSK------------------------------------ENRRIYEVHTGM
KVKHRKCV--------------------IMKGQRSGNNWSKHDKTMNTQIDIQ----ESP
LPTYPREGSYRYLGHDINLTGSAEKDQVEQIIEEFQNTMDK-IDRAPLPIAAKLQAINTM
A-LTKLNFYF-PNCHFTEKSLDKVEN------EIIEMIRSWMGLNKSSNQDF--------
------------VFAPR------TEG---GLGISDPRIAYYTKKLS----------FYLS
VLNSDDPQVKNTARTSLELHMQKRKIEPAYNEENFAGYQTDEKYLMRKKSKVNWPKSQWI
YF----------------------------------------------------------
---------------------------------------------
>JAWQFJ010000144_3104_82
IRDLIIKSPTKSCILDPIPTSLTKQHLDDLVPLITDIVNASLSTGSVPAQFKRVVVTPLL
KKPSLDCNVLKN-----------------------------------YRPVSNLSFISKI
LEKVVLA----------------------QLQKHLADNDLLDACQSAYRKGHSTETAVLS
VLDG--LLVNADEKRVSLMALLDLSAAFDTLDHAILLKRLELSFGFRGTVLDWFASYIHD
R--SQSVIVDGVMSAPTPLVFGVPQGSVLGPVLFTLYSQPLSDVISRHE-CD--------
-----------------------FHKYAD--DTELSKSAQIGDFSSVQSDIETCVDDVLS
WMNSNKLMLNTDKTEVLPVGAPSR-LGLVGS--ES-TVIGGSSIPFKSSVRYLGVHIDQT
LSMHDQISSTCRACFLELRRIASIRQYLSD-TTCARLVTARITSRLDYCNSVLAGLPAEQ
LNRLQRVQNSAARLVLMKGKRDHVTPLLKHLHWLPVNFRCQYKI-
>JAWQFJ010000146_3106_14
------------------------------------------------------------
----------------------------------------------------------KC
LKPVWRV----------------------YKLN----------------R----------
-----------------------------------LRHKLH-HYGIVGQIHAWIREFLSD
R--QQAVVVDGATSRPAPVESGVPQGSVIGPALFVLYINDLPDGLT----ST--------
-----------------------SRLFADDTLCHKTISSASDKQALQE-----DLNRLAE
WEQKWLMSFHPEKCQTLPVSRKKN--PTKCS-----YKLHGHTLSTVKEAKYLGVTLSHD
LKWDTHVLNVTNKANQMLNFLRRNLRVG-SQEARQRAYSALVRTPMEFASPVWDPYHSKD
VDRLEAVQCRAARWVVNRHRKTSSVDTMLEHLQWPTLQERRRKA-
>JAWQFJ010000190_2670_59
------------------------------------------------------------
-----------------------------------------------------VPLLA--
------------------------------------------------------------
------------------------------------------------TSVSFFRSYLTH
R--SQCVYVNGSYSWRRLVKSGVPQGSILGPLLFSLYINDLPLSISNES-IK--------
-----------------------CTMFADDTIISVSDRSINSIQCTLN----VTLDDLQK
WCSSNRMVINPSKTKCMILTTRQKRQRQS-LT--INLMLENEIIEQVSEHRVLGIIVDEQ
LTWEQHVNSLCKTIAKNIFLLSKLRHFVTTNACIMFFHAHINS-HINFASVVWDGSMAVH
LNKIKSLYRRAAKVTISDSTLSTDEKIKNLGLLPFQKHLVLNKC-
>JAWQFJ010000199_2679_54
---------------------------------------------------------TRI
SLQTIDRSQ-------------------------------------------TCPLFPKL
LRKKVLS----------------------QLMSHLETNNLCNPLQSAYRAGHSTETVLLR
VVND--ILSALDNDKLLILLLLDNSAAFDTIDHSVLMSRLETVFGIRSTALQWFQSYLQD
R--TQYVSVNNLSSPPSPLLYGVPKGLVLGPVLFVLYTTPLSTVIQQHA-VN--------
-----------------------NYIFAD--DTQLEQACKPTESQELVHTLEKCSSDIKA
WMSTNKLKLNDEKTEALLFSGSAA--VNPTP--PSTITIGSTEITFSDSARNLGFIMDSH
LSMKQHIAKVRQTCYYEIRRIGSIRKFLTV-EATKTLVTSCILSRIDYCNSLLIGCPDTT
LQPLQKVQHCAARLIYRVHHRQPCTPLMINLHWLPVSDRIDYKA-
>JAWQFJ010000220_2700_2
-------------------TPLLVECIDEIPPVLTQIINDCFQTGTFPSVFKQAIVKPLL
KKQDLDPNKLSN-----------------------------------YRPVSNLSFLSKL
LEKLALQ----------------------QLLEHVSQYDLLA------LAHHSTETALLR
VLND--LLVASDDSKVS---LLDLCAAFDTIDHGILLIHLRNVFGIENLALSFLHSYLSE
R--RQTVSISGFASDPTPLKYGIPQGSVLGSLLFLLYTQPLSNVIDSHS-VS--------
-----------------------HSEFAD--DTQLYNSSHPSQIHSLLSTSEHCISDVKR
WMTLNKLQLNDSKTEALLVGGGG----ELDQ--ALKLTIGHSDIVFSQSVRNLGVMFDDD
LSI--------EISFQQSLSVSIL------------------------------------
---------------------------------------------
>JAWQFJ010000235_2715_38
LKKGKSAGVDNIPGELIQAG------GDAMTDALTKICNKIWQTGDWPTPWTQSLVITLP
K-KGNLQMCQNY------------------------------------RTISLISHPSKV
MLKVLLNR--------------------LKPQAEKIIAEE---QAGFRPGRST---TEQI
FNLRVLCEKHLQHQQDLYHVFIDFKKAFDRVWHAALWATMR-SYNISSKIIKVVEHLYDR
A-TSAVLFNG-TTGEWFRTTVGVRQGCLLSPTLFNLFLERIMTDALAD-HEG--------
-------------SISICGRKITNLRFADDIDGLAGSEEELTSLVE----------HLDK
TSQAYGMEISAEKTKVMTNNPRGFKM---EIKVKGQKLEAVNNFK--------YLGSIVT
DEGS--KPEILSRIAQTTAALAKLKP-IWRDRNITLASKIRLMRTLAISVFLYACESWTL
TSELQRRIQALEMRCYRKILNISYKDHVTNEEVSNRIRRAFGQYE
>JAWQFJ010000236_2716_42
VLKTIRSMTPTSCDLDPVPTSLLLECIDDILPVLTQIINDCFQSGTFPSVFKQALVKPLL
KKQDLDPNKLSN-----------------------------------YRPVSNLSFLSKL
LEKLALQ----------------------QLLEHVSKYDLLARFQSAYRAHHSTETALLC
VLND--LLVASDDSKVSLLALLDLSAAFDTIDHGILLSRLRHVFGIDNTALSFLKSYISE
R--RQTVLIQGIASDPAPLNYGVPQGSVLGPLLFLLYTQPLSNVIDSHS-FS--------
-----------------------HSEFAD--DTQLYNSTHPSQIQLLLSASELCISDVKQ
WMTQNKLKLNDSKTEALLVGGRG----EFDQ--ALKLTIGQSEIEFSKSVRNLGVMFDDD
LSMRVHVNKVCQLAYYELRKIGTIRHYLSQ-QATQTLVTSLVLSRLDYGNSLLAGIPGTL
LNKLQKVQNTAARLIFRCPKRTPTSKLLRALHWLPVAQRIEYKL-
>JAWQFJ010000294_454_18
RKATNSFPSRKATEANGVTYDTVKRQRRRLVPLFTAIANACLMNRRVPINWKHGVVTLMP
KKNGNPSSIDDW------------------------------------WRISLHLTSYKL
FMKLLVHQ--------------------H-------------------------------
--LRSSITYFLHSS---LSGFVDIRDAFGSTDHQFMIKELV-DAVYPQAFIEITEDIYKQ
S-SFQVNSVE-RLTKSKQQSKGTIPGCPWNVITFQQGTDKWLRWTEHPYPDT--------
------------FHPDT------VQG----------------------------------
------------------------------------------------------------
------------------------------------------------------------
---------------------------------------------
>JAWQFJ010000297_457_13
------------------------------------------------------------
------------------------------------------------------------
------------------------------------------------IWKKP--LIKCG
VAGR---------MYKWIA-QYLHNRKAR--AQIKQHSSKKKVLKEGVPQGGVLS-----
-PTLFLVFIKDIIHSMPKNVRGAIYADDLALWCSEEYISTANYRLQLAL--Q--------
-----------------------QIEAWTKSWLVKINERPH---------TPSLPSPHKT
KR----------------------------------------------------------
------------------------------------------------------------
---------------------------------------------
>JAWQFJ010000318_478_63
----------TSAKETGEIY--LTGNMS-----------------------------LSP
-----------W------------------------------------RPISLLNTKYKI
FMKLVQQR--------------------MTPWIVETQRLSSRQKGSMPRNGRQ----EHV
FCLKTDIVDFLHRSSTFFACFVDIRDAFGSIDHETMIRELI-DAGYPEQIVSMTQDIYHD
------------------------------------------------------------
------------------------------------------------------------
------------------------------------------------------------
------------------------------------------------------------
---------------------------------------------
>JAWQFJ010000325_645_27
-------------------------------ISHSYIYNLCIINHTFPDEWKIAKVIPLP
KMKTPLN-------------------------------------IDDLRPISILSILSKP
LEKHIHK----------------------HLMAYLDQHDLLYSLQSGFRPKHSCHTALTR
LIDS--WLCAINRSQLIGSIFLDLKKAFDMVHHDILIEKLS-LYLNGCNTVKFFQSFLKD
R--QQYVYFNGHASFCGHLQVGVPQGSVLGPLLFCLFINDLPLHISDKE-VT--------
-----------------------CDMFADDVTLSTSGVRTEYVAVKLQ----RSLDEIRS
WCSSNHMVINPSKTKYMVITTRQKHQLYP-LS--LPLVLDSLRIEKIVEHKVLGVIIDDH
LGWQSHIDYICKKISINLFLLSKLRHIVDVQTCKIFFHAHILS-RVNYASTIWDGCSDAN
LKRPKSLY-------------------------------------
>JAWQFJ010000325_645_49
DDPVGSFTTMLTEIAHLSIPQTSTAPRRVHRPWFNQDCREAICRRNKALRLFRRNPCPEN
LRRVRELRALARRTIRAARRQSWREYVSKLSSRTPIRKMWEMVRKISGKFVSSSVSHLSV
DGRTVDSTPEIANALAATFSLNSSISFCNPSFQRIKAEREKVDLRFESDDSEVYNVPFSL
RELLDSLKNAHDTSPGPDGIHYQMLKHLPKPSLKLLLEFFNTIWSSGSFPPSWRESIVVP
VLKPGKDPKDPVSYRPISLTSCVCKTLERMINARLVWFLEKHGVLSDVQCGF--------
-----------------------RKRRSTADHLVRLESLVRDAFLRREHCVGVFFDLEKA
YDTTWRYGILSDLHAMGLRGRLPHFICNFLRD--RSFRVRVGPVLSQLYPQEMGVPQGSI
LSVTLFIVKINSIVECLPPGINSF-LYVDDFLIVYHAKSMDFIERQLQLSLNRLVDWSSS
NGFKFSSSKTVCMHFCACRKLHPDPVLLLDAFPL-----------
>JAWQFJ010000360_680_51
RAIMKLKSGKAAGPDGIPAEALKADVET-TVEMLHPLLKKIWEEEQVPTEWKEGYHIKLP
R-KGNLSSCSNY------------------------------------RGITLLSIPGKV
FNRILLDR--------------------MKDVVDGQLRDQ---QAGFRKDRSC---TDQI
ATLRIILEQSLEWNSPLYVNFIDYEKAFDSVDRASLWRLLR-QYGVPEKITSIIRNSYEG
L-SCRVVHGG-QLTEAFQVQTGVRQGCLLSPFLFLLAIDWVMKTSTAGKRNG--------
-------------IQWTLWSQLDDLDFADDLALLSHTQQQMQEKTS----------IVAD
NSTRLGLNIHKGKSKLLKVNSTNTSP--ITLNG--EALEEVDDFT--------YLGSIVN
KQGGT-DADVKARIGKARTAFLQLKN-IWSSRYLSIKTKIRIFNTNVKSVLLYGAEAWRT
TVTTNKKIQTFINTCLRRFLQIRWPEKISNEELWQRTNQQSADQE
>JAWQFJ010000377_697_42
NALRRLKSGAAAGTDDVIAEMLKSTEQL-LLPFLLRLFNAIFDSGVFPDVWSEAIIVPIY
K-RGSHDNPDNY------------------------------------RGIALSSTFSKV
FTHIICCR--------------------LQSWADQHELIR-EEQAGFRK-GYCTVDNIFV
LQSIIGKY-LNKHRK-LYVGYVDFKKAFDMVNRDVLWKVLR-KNGLKGKILNFLKAMYRS
V-QYCVRGRN-GHTDFFECSSGLKQGCKLSPILFSYFINTLIDEISANSKHG--------
------------IQLAPNTPVLSALLFADDVALLSDTVVGLQNQLN----------CLKT
AADRLGLMVNTEKTKVVVYRLGGHLAKHERWYLGEVRLEVQSEYK--------YLGNMLS
AKLCS-NVTQNDLAGRAKSALLLLIRSLRKIRQVTPDVFFRLFDSQIQPILLYGAEIWGM
DECHTVESVHLHAIKSFLNVSSRTPNAMVYGDTGRFPLWVNAKLR
>JAWQFJ010000426_346_69
WAIRKMKGGKAPGGDEIPSDLLKLAGRQ-VVPFLTDFFACLYERQYFPRKWGRSVIVPLF
K-AGDKLDPSNY------------------------------------RGISLLSVMSKV
FLSILTER--------------------LKIWAEENNKIS-FEQAGFRS-EHSTIDHVFT
LHSAIIKSVYGRGRGKMYAAFIDYKKAFDSVDRACLWKILL-KMGVSTKFINMLKAVYSQ
V-HACVRWNS-THSELFDCPVGVRQGSSESPIIFSLYISHVAEYVRKLGQHG--------
------------VQFLPGNREIFLLLFADDIVLLSTTPTGLQNQID----------NLVR
ISRQLGLSVNLEKTKVMVFRRGGHLAKGEKWVLDGKQLEVVNRYR--------YLGYMIS
TKLSI-SVALEHQTVRAKQKVVQLLKTMRNLHSLNTFIFFKLFDAQVTPALLYGSEIWGL
SKRVDTETTHMFACKRFLNIDVRSPNAMVYGETGRYPLTIDALLR
>JAWQFJ010000451_371_23
RAIRRMKSEKAPGPDNIPPEALKADPGA-TADMIG-LLQEVWEREEVPEEWKTGHIVKIP
K-KGDLSNCQNW------------------------------------RRIQLLSLPEKV
FTRVILER--------------------IKEAVDTRLREK---QAGFRAGRSC---TDQI
ATLRIIIEQSLKRQSPLYVNFVDFKKAFDMVDRVTIWRILR-HYGIPQKIVSVIQNLYEG
T-SCRVVNNT-DLSPPFAVNTGVRQGCLLSSSLW--------------------------
------------------------------------------------------------
------------------------------------------------------------
------------------------------------------------------------
---------------------------------------------
>JAWQFJ010000623_1583_12
------------------------------------------------------------
------------------------------------------------------------
------------------------------------------------------------
----------------------------------------------DNTITSIIRNSYEG
L-SCRVVHGG-QLTEAFQVQTGVRQGCLLSPFLFLLAIDWVMKTSTAGKRNG--------
-------------IQWTLWSQLDDLDFADDLALLSHTQQQMQEKTS----------IVAD
NSTHLGLNIHKGKSKLLKVNSTNTSP--ITLNG--EALEEVDDFT--------YLGSIVN
KQGGT-DADVKARIGKARTAFLQLKN-IWSSRDLSIKTKIRIFNTNVKSVLLYGAETWRT
TVTTNKKIQTFINTCLRRILQIRWPEKISNEELWQRTNQQSADQE
>JAWQFJ010000642_2242_13
RKLFKKQNSRKAAGPDGVSSSTIKHCSEQLAPVFTQIFNSSLEQSVVPSGFKRSTIIPVP
KKATVASLNDYR-------------------------------------PVALTSVVMKV
FERLVLK------------------------HIQSVTTDRMDSRQFAYRTNRSVDDAVAL
AIHF-VLQHLESPNNYARLLFVDYSSAFNTIVPQRLFDKLL-TLDLSPSICHWVLDFLLR
RP-QAVKISD-LTSQTLILNTGAPQGCVLSPLLYCLYTNDCVSHHE---SVQ--------
-----------------------LIKFADDTTVEG-AISNSDESHYRR-----EVDCLVS
WCGENSLELNTTKTQEMIVDLR------KNPTPIVPLMIGGQAIEIVDCFKFLGTLISSD
LSWGNNIDGIHKSAQQRLYFLRQLKKFGLSPEIMLQFYRAVVESVLTFSICVWFGGATQQ
QKDKLERVVHAAGRIIGRDLPSLASIYAQRIVRKSRKIVADPSH-
>JAWQFJ010000680_2280_69
------------------YLLFFSYF----------------------------ILVCYY
XXXX---------------------------------------------PITLLNVIYKM
ASGCIANN--------------------IKRHIS--TLVGKEQRGFLKG-----------
RYIYDVINYTKEQKKKGLLLIGDFEKAFDSIYPKFIEKCLS-YFGFGKSLITWVKTLNNG
A-NACVVQND-HKSQFFPVMRGTRQGDPLSCYI---------------------------
------------------------------------------------------------
------------------------------------------------------------
------------------------------------------------------------
---------------------------------------------
>JAWQFJ010000739_2579_43
------------------------------------------------------------
------------------------------------------------------------
------------------------------------------------------------
------------------------------------------------------------
-----KVRVGNANSSVANVLSGIPQGSILGPVLFTVFINDLPEGLQ----SS--------
-----------------------CKVFADDTKIY---DKSKNCSQVQG-----DLKRLER
WSDVWNLYFNVES-KVMHLGENNPCVKYTMK-----MGKEDLNLTVCNEERDLRVTFDPK
LSFDPHIQASINKANQMIGVIRR----------FEPLYI---------------------
---------------------------------------------
>JAWQFJ010000784_2624_58
--------------------------------------------------------HARP
QLCDLDPDKLSN-----------------------------------YRPVSNLSFLSKL
LEKLALQ----------------------QLLEHVSKYDLLARFQSAYRAHHSTETALLR
VLND--LLVASDDSKVSLLTLLDLSAAFDTIDHEILLSRLRHVFGIDNTALSFLKSYISE
R--TQTVLIQGIASDPAPLKYGVPQGSVLGPLLFLLYTQPLPNVIDSHL-FS--------
-----------------------HSEFAD--DTQLYNSTHPSQIQPLLSASELCISDVKQ
WMTQNKLKLNDSKTEALLVGGRG----KFDQ--ALKLTIGQSEIQFSKSVRNLGVMFDDD
LSMRVHVNKVCQLAYYELRKISTIRHYLSQ-QATQTLVTSLVLSRLDYGNSLLAGIPDTL
LNKLQKVQNAAVRLVFRSPKRTPTSKLLRALHWLPVAQRIEYKL-
>JAWQFJ010000799_2639_32
------------------------------------------------------------
------------------------------------------------------------
------------------------------------------------------------
--PSAISSNSAWNGKDSCTSNLWTEKAFDSIHRESLWGVLR-SYNIPERIVLLINSFYNN
F-LYRVGDS----KNTFQMKTGVRQGYAMSASFFNLVIDWVMRRTAENQLRG--------
-------------IRWNPFSSLEDLDFADDLALLSHMHQHMQKRTS----------RLNT
FAQQVGLRINQKKTEVMTLNVPNPSP----ITVTRKDFPTSEEFT---------------
------------------------------------------------------------
---------------------------------------------
>JAWQFJ010000804_1284_23
MQYIFQLSSKRSTDLDGISSHLLKISLPAILPSLTHIYNLCIRNSIFPSRLQQAKVIPLP
KSKTASV-------------------------------------PDDYRPISILPLISKP
LERHVHK----------------------HLFSYLDQFDLLYHLQSGFRSHHSCQTALSF
LVND--WLSAINNHELSGTIFLDLKKAFDLVDHEILLDKLS-MYLKNPTSVSFFRSYLTH
R--SQCVYVNGSYSSRRLVKSGVPQGSILGPLLFSLYINDLPLSISNES-IK--------
-----------------------CTMFADDTIISVSDRSINSIQCTLN----VTLDDLQK
WCSSNRMVINPSKTKCMILTTRQKRQRQS-LT--INLMLENEIIEQVSEHRVLGIIVDEQ
LTWEQHVNSLCKTIAKNIFLLSKLRHFVTTNACIMFLHAHINS-HINFASVVWDGSMAVH
LNKIKSLYRRAAKVTISDSTLSTDEKIKNLGLLPFQKHLVLNKC-
>JAWQFJ010000819_1299_27
----------------------------------------------------------SA
QPSTPPS-------------------------------------IR--------------
-----------------------------------------------LLTKTSCHTALSH
LIDT--WLHAINTSKVIGSVFLDFRKAFDMVHHGILLDKLA-LYFHGHTTVKFFQSFLDN
R--QQCVQFDGHVSKYGILKAGVPQGSVLGPLLFCLFINDLPLHVTDRK-VS--------
-----------------------CNMFADDTTLTTADSSTETVADKLQ----KSLDEICC
WCLSNHMVLNPSKTKYMVITTRQKHQLHP-LS--LPLSLDARPIEKVKEHKVLGVMIDEQ
LDWNSHINLMCKKISSNLFLLSKLRHFVDTETCKIFFSAHIVS-HINYASALWDFFS---
---------------------------------------------
>JAWQFJ010000840_1320_5
YAISRISHKRAPGIDDVPGDYLKLACSY-ISPFLTALFNFLFEKQYFPKSWSKAVIIPIY
K-SGEKSDPANY------------------------------------RGISLLCSVSKV
FMSVLTSR--------------------LRDWAEKNSKFC-NEQAGFRK-DHSTIDHIFT
LHCMAVKHVYGRGRGKLYVAFVDYQKAFDSVDRCCLWTVLG-KLGLSTKFLDMLKAVYLH
V-QACVRWNG-TLSDTFDCPIGVRQGANESPIIFCLLMEYIAEYIRRRGRHG--------
------------VQLLPGSVEIFSLFFADDVVLLSTTPAGLQRQID----------NLYY
VSGELGLAINTKKTKVMVFRKGGFLARRERWNLGGTELEVVNQYK--------YLGFVFT
TKLSV-ASALDLQVVKAKKKTVQLLRTMWSLNTLNTNIFFRLYDAQVQPSLLYGSELWGL
DRRLCIERAHLFACKRFINVDVKSSSTMCHGELGRYPLYINTLVR
>JAWQFJ010000875_1355_21
DEIVTAIKKLKGGQDEILAEMLKCTSQS-FIPTICTFFNLIFSKGQYPKAWTNSIIVPIH
K-KGDPTNPDNY------------------------------------RGICLTSIFCKV
FTSILTER--------------------LMSWAEANDLIV-EEQAGFRR-GYSTVDNMFI
LHSIVQKY-LARRRK-LYTAFVDFKKAFDSVDREALWEVLR-MHGMRGRMLKMIQGMYSS
V-WYCVRCNG-QCTDRFECKRGLKQGCKTSPIIFSLLITYVAKMVIQNGKHG--------
------------VQLIPDFAAVYLLLFADDIVLIADTPIGLQNQLS----------VLVE
EASKLGLVVNSDKTKVLVFRNGGFLAEHEKWVLDGKRLEVVNEYK--------YLGAKFS
TRLSY-KTLQLDLVERAKAGLLQVIRCVKKLGDVSPNVFFKLFDAQISPILMYSSELWGL
YDCSNVEIIHLQALKRFLHLPTQAPNVITYGETGRFPLFINARIR
>JAWQFJ010000892_812_2
------------------------------------------------------------
----------KN-----------------------------------LRPVSNLSFVSKL
IEKVVLS----------------------QLSAHLTSNQLFNPLQSAYRPGHSTETALVK
IVND--LLRSLDRGEVSILALLDLSAAFDTIDIAILISRLEFVFGVSDSALNWFSSYLSN
R--TQTVSINNN---TSLLRYGVPQGSALGPVLFVLYTTPLADIMTAHS-VL--------
-----------------------HHSYAD--DTQAQKSGDPKSFDTLMHSMQACVLDVV-
--------MDDIQ-----------------------------------------------
------------------------------------------------------------
---------------------------------------------
>JAWQFJ010000899_819_34
------------------------------------------------------------
------------------------------------------------------SLP---
------------------------------------------------------------
---------MVYWQSPLYVNFVDFKKAFDMVDRATIWRIFR-HCGIPQKILSVIQNLYEG
T-SCRVVHNT-DLPPPFDVNTGVSQGCLLSPLIFSLVIDWVMKTVTDQPR-G--------
-------------IQWTLIGKLEDLDFADDIGLLSHTHGHMQAKTE----------RLHD
IAKTTGLEINVPKTKSLRVNASREAP----ITIDGQAIEDVDRFT--------YLGSVVS
KTGGT-DEDVRARIGKARHAFVTLKP-VWRNESLSRHTKLRIFNTNVKSVLLYGSETWRR
TKSIGHKLQVFINTCLRQILRIRWPERISNKELWQRTRQEPIVNA
>JAWQFJ010000929_849_10
VGRFIEKLNSKTTGPDGINSFLLKLSLPYVIDSLTYIYNLCIIKQNFPDEWKKAKVIPLP
KVKTPTS-------------------------------------LDDFRPISVLSILSKP
IEKHVHK----------------------HLLAFLDRHSLLHPLQSGFRPKHSCHTALSH
LIDT--WLHAINTSKVIGSVFLDFRKAFDMVHHDILLDKLA-LYFHGHTTVKFFQSFLDN
R--QQCVQFDGHVSKYGILKAGVPQGSVLGPLLFCLFINDLPLHITDRK-VS--------
-----------------------CNMFADDTTLSTADSSIETVADKLQ----KSLDEICC
WCLSNHMVLNPSKTKYMVITTRQKHQLHP-LS--LPLSLDAEPIEKVKEHKVLGVMIDEQ
LDWNSHINLMCKKISSNLFLLSKLRHFVDTETCKIFFSAHIIS-HINYASTLWDNCSEAN
LKRVNSLYRRASKLMVPNKSLSTEKKMEMLDILPLHKHLQLNKC-
>JAWQFJ010000964_2334_33
------------------------------------------------------------
----------YQ-----------------------------------QAK--ITSVVCKQ
LESLVRD----------------------EVARHLVANSLLSSFQHGFVSGRSCTTNLLT
TLEK--WTQMIDYGLPVDAIYLDYAKAFDAVPHERLLRKVE-AMGIGGKILSWIRDFLSD
R--RQRVRINGVLSDWSAVKSGVPQGSILGPILFVMFINDLPDAVE----SM--------
-----------------------CSMYADDTKLYRSVEKEENGVKLQT-----DLDALVD
WADRWQMRFNADKCKVLHLGKNNSKRKYEMRK--H-GSQERVTLEETRVERDLGVQIDSE
LKFSQHIETQINKANRLLGLIRRSYEHL-DCESMRLLFIALVRPHLEFGNVVWAPYLERD
KKLVERVQRRATKIIPGLKDLTYEQRLVKMRLPSLCYRRTRGDL-
>JAWQFJ010000973_2343_21
KATEQLKPCKAAGVDGIPPEIWKHGGPA-LLERLHSLFICCWEQGRLPQDLRDAVNITLY
KNKDEKSDCSNY------------------------------------RGIALLSIAEKI
LARILLNR--------------------LAPTSPQDHLPE--SQCGFRANRSI---TDMV
FVLRQLQEKCREQNKGLYITFVDLTKAFDIVNRQRMWLILE-RLGCPPKFLNIIMQLHKD
Q-HGQVRLNS-DLSEPFPIVNGVKQGCVLAPTLFSIYFSMVLNQAMDALDDGDAVYVRYR
PDGNLFDLRRLRARTKTTNQAIRDLLFADDAAFVAHSERALQQVTS----------CFAE
AAQLFGLEVSLKKTEVLHQPAPREASHPLHIYIGETELRSVSQFT--------YMGCTIT
SDAR--------------------------------------------------------
---------------------------------------------
>JAWQFJ010000974_2344_15
NSLKHLCTRKSCGNDNIIAELLKATQNL-MMPYLISLLNSIFDTAVYPELWSESIIVPIH
K-RGSYENPDNY------------------------------------RGIALMSNLSKV
FTHIINQR--------------------LQGWADQYELIR-EEQAGFRK-GYSTVDNIFV
LHGIIQKY-LSKRKK-LYVAYVDFRKAFDTVKRHILWSVLE-ENGIKGKMLNILKAMYSD
I-RYCVKAQQ-GYTDSFESTMGLKQGCKISPILFSYLINSLADEISANSKHG--------
------------IQLAPNTTDLSTLLFADDIALLADTPIGLQNQVN----------HLKT
AADRLGLVINTEKTKVVVYRLGGHLSKHEKWTIGDTELEVVSEYR--------YLGNKLS
TKLRT-SVIQTDIACRAKAALMLLIRALRKVAHVTPQIFYKLFDAQIQPILLYGAEVWGS
NECKLIEGVHLYALKKFLNVSPRTPNDVVYGDTGRFPLYVNAQMR
>JAWQFJ010000974_2344_8
------------------------------------------------------------
------------------------------------------------------------
------------------------------------------------------------
-----------------TSNTSSCKPS---VDRETIWRLLH-DYGIPPAYVNMIQQLYEG
A-TCQVIHSG-KLTEEFEVTTGVRQGCLLSPMIFLLVVDWVMRETTRTGRTG--------
-------------VQWTLTQTLDDLDFADDLCLMSQCYQHMQEKTE----------NLAR
EAAKTGLQVNLEKTETMAVNKKQQKL----VTLGHKELKEVDSFT--------YLGSVVS
TTGGS-DEDIKARIGKARYAFNTLRP-VWRSTSLSTHTKLRIFNSNVKSVLLYGSETWRV
TNTLTTKLQVFINRCLRNILKIRWTEKVKNTDLWKQAKQDPIGQQ
>JAWQFJ010001062_2022_35
------------------------------------------------------------
----EWSKLSAK-----------------------------------PELSQLPLSSPMH
LKRHSASVCLLVITNLLTAVDFVGVMTSTALIEFLSSHNLLPRFQSAYRAHHSTETALLR
VLND--LLHAVDRDEVVLVVLLDLSAAFDTIDHDTLIARLR-SFGISSTALNWFASYLTG
R--SQKVKIGESSSKDLSLTCGVPQGSILGPLLYSIYTQPLSERIDQHG-IP--------
-----------------------HHLFADDTMIYMASKPDHEAFAVNKFTVQNCCSDIKE
WMSANHLKLNEDKTEVILIGREKSRQLIRET----HINIAGANIAFATSAKYLGVMLDQN
LSPDPQIRKIISSGYMHLHRIWSIRDCLTEKTAAA-LVVTLVLSHLDYCNSLLTAATNGQ
LQRLQRLQNSAARVVKRLPRWARITPVLCDLHWLPVRQRVEFKT-
>JAWQFJ010001142_902_19
--------------------------------------------ETVSSRLQQAKVIPLP
KAKTASV-------------------------------------PNNYRPISILPLISKP
LERHIHK----------------------HLFLYLDQFDLLYQLQSGFRSHHSSQTALSF
LVND--WLSAINNRELSGTIFLDLIKAFDLVDYKILLDKLS-MYLKNPTSVS-FQSYLTH
R--SQCVYVNGLYSSRRFVKSGVPQGSILGPLLFSLYINDLPLSISNES-IK--------
-----------------------CTMFADDTIISISDRSINSIQCTLN----VTFDDLQK
WCS---------------------------------------------------------
------------------------------------------------------------
---------------------------------------------
>JAWQFJ010001187_947_63
------------------------------------------------------------
------------------------------------------------------------
------------------------------------------------------------
-------------------------KAFDRVWHAALWATMR-SCNISSKIIKVVEHLYDR
A-TSAVLFNG-TTGEWFRTTVGVRQGCLLSPTLFNLFLERIMTDALAD-HEG--------
-------------SISICGRKITNLRIADDIDGLAGSEEELTSLDE----------HLDK
TSQAYGMEISAEKTKVMTNNPRGFKM---EIKVKGQKLEAVNNFK--------YLGSIVT
DEGS--KPEILSRIAQTTAALAKLKT-IWSDRNITLASKIRLMRTLAISVFLYAFES---
---------------------------------------------
>JAWQFJ010001221_2111_27
LQYIFQLSSKRSTDLDGISSHLLKISLPAILPSLTHIYNLCIRNSIFPTRLQQAKVIPLP
KSKTASV-------------------------------------PDDYRPISILPLISKP
LERHVHK----------------------HLFSYLDQFDLLYQLQSGFRSHHSCQTALSF
LVND--WLSAINNRELSGTIFLDLKKAFDLVDHEILLDKLS-MYLKNPTSVSFFRSYLTH
R--SQCVYVNGSYSSRRLVKSGVPQGSILGPLLFSLYINDLPLSISNES-IK--------
-----------------------CTMFADDTIISVSDRSINSIQCTLN----VTLDDLQK
WCSSNRMVINPSKTKCMILTTRQKRQRQS-LT--INLMLENEIIEQVSEHRVLGIIVDEQ
LTWEQHVNSLCKTIAKNIFLLSKLRHFVTTNACIMFFHAHINS-HINFASVVWDGSMAVH
LNKIKSLYRRAAKVTISDSTLSTDEKIKNLGLLPFQKHLVLNKC-
>JAWQFJ010001244_2134_7
-----LTRPIKPGKGIIQGCPWSVIVFQQGIDKWLRWIQQPYPDTCIPNPLQGYVDDICV
SNTEVENIKDVV------------------------------------RKTEAFMEAAGM
QVKHQKCG--------------------VLHGKRTGNNGSKKDSTGDTQFLIQ----GDP
LPMHSRDQPYCYLGFDISLTSTAATSQAAKVAEEFKTTLMK-INAASLPVTVKLQAINIM
G-SSRLNFFF-SNLTFTVKCLDEMEN------EIVWLVRKWLRLNYSSNSDF--------
------------VFCPR------G------------------------------------
------------------------------------------------------------
------------------------------------------------------------
---------------------------------------------
>JAWQFJ010001264_2154_19
VALSRMKKGKAAGTDLIIGDMLRSARHL-LLPFLLRLFNEIFASGVFPQLWSESIIHPVH
K-SGDFDSPDNY------------------------------------RGISLTSILSKV
FVHILNKR--------------------LLSWVEVNGLQR-EEQAGFRR-GYSTIDNIFV
LYGIVQKC-LSRQRK-VYVCFVDFRKAFDSVKRHVLWDILQ-KNGVQGRLLKILRAMYDS
V-QYCVRGTQ-GQSQFFESLVGLKQGCKISPLLFSIMVNELIETVSVNAKHG--------
------------VQLMPNTPSLSILLFADDVAVFSDTAMGLQNQLN----------CLKN
VSNTLGLTINTAKTNVVIFRSGGYIASHEKWYLGEETIKITNAYK--------YLGVKFT
PKLCV-RNTQKDLACRAKAALTIMIRTLRKITHVPAAVFFKLFDAQIQPILLYGAEVWGV
HECEAIEGVHLHAIKSFLNVSSRTPNLMCYGETGRFPLYINAVLR
>JAWQFJ010001320_1720_22
SYKRCQNETTRIIRDSKNKFEQKLAQNIKHDTKSFYPYAVFLGLRRGTSGVERANVAPIF
KKGKKSKAGNYR-----------------------------------PVS--LTSQVGKV
LESIIRD----------------------SLNTHFEKFQLIKDSQHGFSKGKSCLTNLLV
FLEN--VTRMLDEGRDVDVVYLDYAKAFDKVPHGRLIDKLE-ALGVVGSVSGWVREWLKD
R--RQRVVVNGQESEWEKVTSGVPQGSVLGPTLFLVFINDLEDGML----TD--------
-----------------------ILKFADDTKIYGDVSDSAGKDNLQH-----DLNLAKE
WSEKWLMQFNADKCKTMHAGHTNPHNVYTLR---------GQDLEEVREERDLGVVMHKS
MSVSRQCCEAAKKANRALGRVKRT-VSNRSKEMLGNHNSVLGELKFTLL-----------
---------------------------------------------
>JAWQFJ010001394_754_11
TRVIKELKNNTSPGYDGVEYGFLKRNLNRLIDTITAIFSICWRNRKIPADWKHATITLLP
KKGDNSTDPSDW------------------------------------RPISLLTSMYKI
YMKLIQGR--------------------LLPWIVSTNRLSPRQKGSVPRDGLQ----EHV
FCLKTSIDNFKHTSGKLFSTFVDIRDAFGSVDHRIMLEAMQ-RSGYPQEIVEITQDIYTD
S-TFQVQTRG-GYTPKITRARGIIQGCPWSAIAFIQALDPWIRWLDHVGAID--------
------------SLLTP------CQAYMDDICMAAREEETMKRMMA----------LTET
FLDYSGMQVKHQKCAVMHAQRTGNNWASRDSTRNISLQIQGGTVPKHGRSEDYRYLGFHI
SLDGTAAKKQREETKNEVKTTLLKIARSPLPVNKKIEAINPMISSKMNFLYENIHFTEKL
LQEIENMIVDSVREQLKLNSSSTRAQIFTPRKKGGLGIIRPRTM-
>JAWQFJ010001397_757_43
------------------------------------------------------------
------------------------------------------------------------
-------------------------------------------------ETST---TTQ-
-----------------YHVFIDFKKALDRVWHAALWATMR-SYNSSSKIIKVVEHLYDR
A-TSAVLFNG-TTGERFRTTVGFRQGCLLSPTLFNFFLERIMTDALAD-HEG--------
-------------SISICGRKITNLRFADDIDGLAGSEEELTSLVE----------HLDK
TSQAYGMEISAEKTKVMTNNLRGFKM---EIKVKGQKLEAVNNFK--------YLGSIVT
DERS--KPEILSRTAQTTAALAKLKP-IWRDRNITLASKIRLMRTLAISVFLYPCESWTL
TSELQKRIQALEMRCYRKILNISYKDHVTNEEVSNRIRRAFGQYE
>JAWQFJ010001417_777_25
------------------------------------------------------------
------------------------------------------------------------
------------------------------------RQEL---LTIFRRNLYT---KPPL
LQVFIS-----------MCIHCPCIFYFDRVWHAALWATMR-SYNISSKIIKVVEHLYDR
A-TSAVLFNG-NTGEWFRTTVGVRQGCLLSPTLFNLFLERIMTDALAD-HEG--------
-------------SISICGRKITNLRFADDIDGLAGSEEELTSLVE----------HLDK
TSQAYGMEINAEKTKVMTNNPRGIKM---EIKVKGQKLEAVNNFK--------YLGSIVT
DEGS--KPEILSRIAQTTAAFAKLKP-IWRDRNITLASKIRLMRTLAISVFLYACESWTL
TFELQRQIQALEMRCYR----------------------------
>JAWQFJ010001450_1450_37
QAITKLSGGKAPGLDEIPGEIFKLSRGY-MLPFLVRLFNAIYDAQTFPREWSKSITIPLH
K-QGNRLDPSNY------------------------------------RGISLLSTMSKL
FTSVLTKR--------------------LHLWAEGKGKIC-MEQAGFRT-GYSTVDHIFT
LHCMINRHVYGRGRGKLYIAFVDYKKAFDSVDRQILWSTLA-KAQASEKLINMLKSMYAH
V-KTCVRWKG-NLSEFINCPIGTKQGALESPILFSLYINQVADYVRENGKHG--------
------------IQMLSGKSELYLLIFADDVALLSTSPTGLQTQIN----------NLAS
ASQRIGLEINTSKTKVMVFRRGGHLAQGEKWMLNGKQLEVVNSYK--------YLGYIFS
TKLST-TISLDSLATAAKRKTMHLFKLMWSLKNMKPKLFFRLYDAQVQPSLLYASEIWGL
KEHKPIEKAHMFACKRFLKVDCRTPNSLVYGETGRFPLAINSAMK
>JAWQFJ010001464_1464_31
------------------------------------------------------------
-----DERYPQE------------------------------------AWIR--------
------------------------------VYTDGSATDAIRNGGAGLYIQYPSGEWQAE
AIPTG----LHCTNYRAEVQALIHAANTISDR--VNHDNQVVFLTDALSVLQAMT---SN
IQPQLEQALNNIKSLM-TVLQWIPSHCGVQGNEEADRMAMLGAEDDQEN--N--------
-----------------------PASLAEAKTIIKTLHR--------TPQPR-------I
GQLPPAIKTAAGCHLPPENGTQQTESASSQKD-----ACCALPHVS--LWRGRTGHGPHP
TGLREPPVAEGRDLANAGVLAQQTVRASGCVAEDH-------------------------
---------------------------------------------
>JAWQFJ010001485_1485_19
-------------------------------------------------------VNPPM
TGRVVATVRKSK-----------------------------------WR-------RWLW
LEKLALQ----------------------QLLEHVSKYDLLAHFQSAYRAHHSTETALLC
VLND--LLVASDDSKVSLLALLDLSAAFDTIDHGILLSRLRHVFGIDNTALSFLKSYISE
R--RQTVLIQGIASDPAPLNYGVPQGSVLGPLLFLLYTQPLSNVIDSHS-FS--------
-----------------------HSEFAD--DTQLYNSTHPSQIQLLLSASELCISDVKQ
WMTQNKLKLNDSKTEALLVGGRG----EFDQ--ALKLTIGQSEIEFSKSVRNLGVMFDDD
LSMRVHVNKVCQLAYYELRKIGTIRHYLSQ-QATQTLVTSLVLSRLDYGNSLLAGIPGTL
LNKLQKVQNTAARLIFRCPKRTPTSKLLRALHWLPVAQRIEYKL-
>JAWQFJ010001493_1493_61
NAIDVLASGKAPGKDGIPPEVIKAGKRTALLHHLHELLLQCWEEGAVPQEMRDANIITLY
KNKGDRSDCNNY------------------------------------RGISLLNIVGKV
FARVVLKR--------------------LQTLAER-VYPE--AQCGFRSERST---IDMV
FSLRQLQEKCREQRRPLYIAFIDLTKAFDLVSRKGLFTLLQ-KIGCPPKLLRMVMSFHEG
T-FGTVQYDG-STSDPFPIRSGVKQGCVLAPTLFGIFFSLLLSYAFRQSEDG--VYIHTR
SDGGLFNLARLRAKTKVQRVLIRELLFADDAALTAHTEEALQRLIN----------CFAQ
ACKEFALTISIKKTEVMGQDVST----APSISIGDHTLMVVEEFT--------YLGSTIS
SNLSL-NAELSKRIGKAATSLARLGKRVWDNSMLTTNTKMKVYQACVLSTLLYGSEAWTL
YSRQERRLNTFHMRCLRRILGISWH--------------------
>JAWQFJ010001524_3204_1
MAIAKLRRDKAPGLDEIPGELIKLGKKL-LVPYFVQLFNMIYDTQTFPDEWSRSVIVPIH
K-SGSTVDPSNY------------------------------------RGISLLSIVSKV
FTFVLTRR--------------------LQNWMDENNKHC-IEQAGFRR-EHSTIDHIFT
LHAMISKNVYGGGRGKFYVAFIDYTKAFDSLERPHLWQALD-KAGISTKFINMLKAMSDT
V-QTCVRWEN-SISDFFECPIGTKQGSSESPTLFSLYITSIADYVRKHGRHG--------
------------VQMQNGQEEIFLLIFADDIALLSTTPVGLQTQID----------NLIH
ASEQIGLKVNITKTKVMVFRRGGFLTQGEKWYLNGSKLEVVNSFR--------YLGYTFT
TKLSK-SGALDSATTKAKQKTVSLLKMLRTLYSHTPKLYFKMFDAQIQPLLLYASELWGL
QEHSNIEKAHMFACKRFLKVDVKTPNHLVYGETGRFPLKINSTIR
>JAWQFJ010001546_3226_42
------------------------------------------------------------
------------------------------------------------------------
------------------------------------------------------------
-----------------------QSLACCAVGHNEKLQHQL-QDHQSRR-------TFIR
Q-SNQRLFNG-TTGKWYRATVGVRQGCLLSTTLFNLFLERIMIDALAD-HEG--------
-------------SITICGRKITNLRFADDIDGLAGSKEELTSLVE----------HLDK
TSQAYGMEISAEKTKVMTNNPRGFKM---KIKVKGQKLEAVNNFK--------YLGSIVT
DEGS--KPEILSRIAQTTAALAKLKF-YKYLYGIYRTQRPHFSLFTGRDTRGSSLKLDKP
RHRLSVRGNFFSERVVS-IWNSLPDQVVTSPSVNAFKVRLDAHWT
>JAWQFJ010001639_1159_12
------------------------------------------------------------
----------------------------------------------WRGEGTRERERERE
----------------------------RERERER---ERER------------------
----------------------EMIQHLGNTALRKLLDMFNVSWSQGQVPQCWKEARMIP
VLKKGKNKTKLLSYRPISLISCICKTMERIVNQRLQWYLETERIIAPEQAGF--------
-----------------------RRYRSTEDQTTHLAQVIEDAFQAQKMTLAVFIDLQKA
FDKVWKDGLLVKLLRSGIQGNMYRWAKSYLHC--W-------------------------
------------------------------------------------------------
---------------------------------------------
>JAWQFJ010001639_1159_13
------------------------------------------------------------
------------------------------------------------------------
-------------------------------------GRLPSPENDACCLHRPTEGLRQG
VEGRS----PCEASSQWYPRQHVPVGQVIPTLLVDGRCGHKVLLRQGVLQGGVLS-----
-PTLFILFINDIIPELPKGVQAALYADDLVLWCSEEYATTATYRMQLAL--D--------
-----------------------KITGWTSTWCVTINKEKS---------SATLFTLSTK
AQPGKLTLDNTLLQYEDQHTYLGVIFDRRMTW-----KQQVQNAEAKARRKLNIMRKLAA
TQWGANEKILKTAYQGTVRPHLEYGSNFWMTAA---------------------------
---------------------------------------------
>JAWQFJ010001658_1178_14
------------------------------------------------------------
------------------------------------------------------------
------------------------------------------------------------
------------------------------------------------------------
-------------VPFFPILRGTRQGDPLSCYIYLLCAEVLNILVHKNKSIK--------
------------GIRIHEEEHIINQFADDTEFTLDGTEKSLEATLY----------TLNL
YKEMSGLKINPQKTKAIWIGAKVNSTERLCREVDLNWTAEPFKVLGIFFTTDLNG-MVEL
NFDEVFKKIMRLLSTWRRRNLTIFGKILVIKALALSKLTYYLINLPRPPDSFMKKIQHEF
YRFIWSGKIDKIKRETLMLDYDKGGLKMIDINKYNDALKLTW---
>JAWQFJ010001670_1190_43
----------------CLQPDCLACPHKTASGNCQEVVNESLSSSTFPSVYKSAIIKPLL
KKPSLDPNVLKN-----------------------------------YRPVSNLPFLSKV
IERLLLT----------------------QLQQHLATNNLLAPMQSAYRSHHSTETALLK
ILFD--LYSSLDQGKLSILTLLDLSAAFDTIDHNTLLSRLRNTFGISHSALAWFHSFLTD
R--FQTVSINNHYSAPSSVRFGVPQGSVLGPVLFVLYMQPLFDIVAQHS-IN--------
-----------------------QHAFAD--DNQLFKDTTLDQFQPTLDTLQTCLSDVKT
WMSHNKLQLNDSKTECLLRE----------------------------------------
------------------------------------------------------------
---------------------------------------------
>JAWQFJ010001741_301_91
RAIKKLKSGKVAGPDGTPAEAWKADVKT-TVEMLHPLFKKIWEEEQVPTEWKEGYLIKLP
K-KGNLSSCSNY------------------------------------RGITLLSIPGKI
FNRILLDR--------------------MKDVVDGQLRDQ---QAGFRKDRSC---TDQI
ATLRIILEQSLEWNSSLYVNFIDYEKAFDSVDRASLWRLLR-QYGVPEKITSIIRNSYEG
L-SCRVVHGG-QLTEAFQVQTGVRQGCLLSPFLFLLAIDWVMKTPTAGKRNG--------
-------------IQWTLWSQLDDLNFADDLASLSHTQQQMQEMTC----------IVAD
NSTHLGLNIHKGKSKLLKVNSTNTSP--ITLNG--EALEEVDNFT--------YLSSIVN
KQGGT-DADVKARIGKARTAFLKLKN-IWSSRDMSIKTKIRIFNTNVKSVLLYGAETWRT
TVTTNKKIQTFINSCLRRILQIRWPEKISNEELWQ----QSADQE
>JAWQFJ010001832_1602_21
KAQGPDKIPPRVLKELSRELAT----------PLCLLFNMSIETGIVPSDWRSAEVTAIY
KKGSKSEPGNYR-----------------------------------PVS--LTCIVCKV
LESIIRD----------------------ALNSHLHDNNLYAKCQHGFRSRRSCITQLME
VMEE--LTKMLDERNPVDIIYLDFRKAFDSVPHERLLCKLQ-AYGVTGSILNWIRSFLSG
R--VQKVRVGNANSSLANVLSGIPQGSILGPVLFTVFINDLPEGIQ----SS--------
-----------------------CKVFADDTKIY---DKSRNCSRVQG-----DLKRLER
WSDVWNLYFNVEKCKVMHLGKNNPCFNYTMK-----MGKDDLNLNVCNEERDLGVTFDPK
LTFDPHIQVSINKANQMIGVIKRTFIYL-NKDIFIQLYKAIVRPRVEYGNIIWYPHLKRQ
SEAVERVQRRATKLLRECREMSYSERLEYLNLHSLRGRRIRGDL-
>JAWQFJ010001933_183_39
------------------------------------------------------------
------------------------------------------------------------
------------------------------------------------------------
-------------------------LHIPQIYRKMP-------------FITWVKILNNG
A-NACVVQNG-HKSQFFPVMHGTRQGDPLSCYIYLMCAGVLNILIKRNKDIK--------
------------VIQINGKEYLVCQYADDTEFLLDGSEQSLRATLQ----------TLST
FRKISGQKMNTRKTKAVWIGSMAKSTMRLSTDVRLNWTTEPFKILGIVLTDNLEG-IVDM
NYQHVTRKIKSLLRIWRRRNLTLLGKVTLVKSLAVSKLTYFLMNIPRPPDSTMKELQKEL
YAFIWGER-------------------------------------
>JAWQFJ010001949_199_20
------------------------------------------------------------
--QDLDPNKLSN-----------------------------------YRPVSNLSSLSKL
LEKLALQ----------------------QLLEHVSQYDLLPHFQSAYHAHHSTETALLR
VLND--LLVASDNSKVSLLILLALSAAFDTIDHGILLTRLRNVFGIGNLALSFLHSYLSE
R--RQTVSISSFASDPTPLKYGVPQGSVLGPLLFLLYTQPLSNVTDSHS-VS--------
-----------------------HSEFAD--DTQLYNSSHPSQIHSLLSTSEHCISDMKR
WMTRNKLQLNDSKTEALLVGGGG----KSDQ--ALKLTIGHSDIVFSQSGRNLYVMFDDD
LSMRSRVNKVCQLAYYELRQISTIRHSFSAGHQNAHHITCPASSRLWKLSSRWHPRHSA-
---------------------------------------------
>JAWQFJ010001983_233_18
------------------------------------------------------------
------------------------------------------------------------
-----EGELLNLDWTYKNITLVSSFLVSSPSFYSRIIKVVSMATKRRISEQLCS------
-------SLAHDTSPGPDGIPYQMLKHLLQPSLQLLLEIFNTIWSSGSFPPSWRESIVVP
VLEPGKDPKDSVNYRPISLTSCVCKTLERMINARLLWFLEK-------QCGF--------
-----------------------RKRRSAADHLVRLESLVHAAFLRWEHCVEVFFDLEKA
YDTTWKYGILSDLHAMGLRGRLPHFISSFLRD--GLFRVRVGQFCHSPIP----------
---------------------------------------------RIWVSLKAVF-----
---------------------------------------------
>JAWQFJ010001992_562_36
------------------------------------------------------------
------------------------------------------------------------
---------------------------------------------IIVYIRYTGYETHIP
IATG-----RYSTNFRAEAEALRTAAAHLLDHR-DATHQHVVIFTDALSVLSALQDPRKK
ELNELAATLSELAAHVTLTLQRIPAHCGVHGNETADRLAREGGQLDQED--R--------
-----------------------QVSYAGEKIIIKALSQKKWRQQHPNYNQNDSYHFLTR
ADQVILFRIRTEPNKLPAHIFHKFKVGQTDRC-----SCDTASMTGEHLLHDCLHHDALR
RATWLDPTPVRSKLYGNLEELRRTAAFVRATGAIIKKVWFFYSDFHPLSGSQTALHFTP-
---------------------------------------------
>JAWQFJ010002013_583_11
----------TNP---ASLFS-------------LQIMNICAHNRQITFDWKYVIVTLVP
RRGGKSDNIEDW------------------------------------RPVSLLNSSYKI
LMELVQQK--------------------LSTWITATQRLCIRHKGSMPCNGLQ----EHI
FCLKADILNFLHH----LCMLVDNKDAFGSIDQTMIQGT---------------------
------------------------------------------------------------
------------------------------------------------------------
------------------------------------------------------------
------------------------------------------------------------
---------------------------------------------
>JAWQFJ010002040_610_21
---RREVSRNGQHPRRAGAGRGGGGGGEEMICALVTICNKIWQTGKWPTPWMQSLIITLP
K-KGNLQLCQNY------------------------------------RTLSLISHPSKV
MLKILLNR--------------------LKPQAEKIITEE---QAGFRQGRST---TEQI
FNLRILCERYLQHQQDLYHVFVDFKKAFDRVWHAALWATMR-LYNINANLIRVIEHLYDN
A-TSAVYFNS-SIGDWFRSTVRVRQGYLLSPTLFNIFLERIMTDALKD-HEG--------
-------------TVSIGGRTISNLRFADDIDGLAGSEKELENLVE----------RLDT
TSTNFGMQISAEKTKLMTNNTNGISI---DNKVCGEKLATINSFK--------YLGAIVT
DAGS--KPEILARIAQTTAALKKLKT-IWKDRNIALSSKIRRMRALVMSIFLYACESWTL
TADLEKRIQAMEMRCFRRLLGISYKDRITNEEV------------
>JAWQFJ010002073_1843_91
-------------CLPDHPMKHRLSNLTKNRLKRSSFVHESKRLSRQYKEVLPQNTLPLI
TGEEENPWTTGK------------------------------------TDIQVCTSVPHV
ASGDRQVDIARRALTLAMIDEQYPQEAWIHAYTDGSATNAVSNGGAGILIQFPGGHTATA
SVATG----KHCTNYRAEAEALMQAASMVQDS--PDPCYQVVFLSDALSVLQALE---KG
KLSQLTKAFQRVGQTRRVVLQWIPAHCGIPGNERADELAKEGAQEEQLE--N--------
-----------------------SVSYSERKTIIKALMR--------PRTNRDDYHLMSR
EQQVVLIRLRTGHNRLNAHMNRKSRLAPSPTC-----ACGLEDQTAEHILQSCPLLEEER
KEVWPSPTPLQTKLYGSRDELEKTTSFITHAGLSV-------------------------
---------------------------------------------
>JAWQFJ010002083_1853_56
VGIFLEKMNKKSVGHDGINTFVLKISIPYIIGSLTYINNLCIINHTFPDEWKIAKVIPLP
KMKTPLN-------------------------------------MYDFRPISILSILSKP
LEKHVHK----------------------HLMAYLDQHDLLYSLQLGFRPKHYCHTALTR
LIDS--RLCAINRSQLIGPIFLDLKKAFDIVHHDILIENFS-QYLNGCNMVKFFQSFLKD
R--QQYVYFNGHASFCGHLQVGVPQGSVLGPLLFCLFINDLPLHISDKE-VT--------
-----------------------CDMFADDVTLSTSGVRTECVAVKLQ----GSLDEMHS
WCSSNHVVINPSKTKYMPG---DNYETKT-SN--IFFISSSCS-----------------
------------------------------------------------------------
---------------------------------------------
>JAWQFJ010002164_974_16
-----------------------KMYILYIIESFTHIYNLCIINHTFSDEWKIAKVIPLP
KMKTPLN-------------------------------------VDDFRPISILSLLSKP
FEKHVHK----------------------HLIACLDKHNLLYSLKSGFRPTHSSHTALTR
LIDS--WLCN----KLIGSIFLDLKKAFDMVHQDILIDKLL-LYLHDCNTVKFFQSFLKD
R--ELCVYFHGHASFYGHLQVGVPQGSVLGPLLFCLFINYLTLHISDKE-VT--------
-----------------------CDVFADEVTLSTSDVRTECVAVKVQ----GSQDEIRS
WCSSNLMVINPSKTKYMVITTRQNHQVYP-LS--FPLFLYSLRIEKIVKHKVLSVIIDDH
LR----------------------------------------------------------
---------------------------------------------
>JAWQFJ010002207_1017_13
------------------------------------------------------------
-----------N-----------------------------------SRP----------
-EKVILS----------------------QLQEHLLANGLFDTFQSAYKKNHSTETALLH
ISDL--LLSSADNKETSVLALLDLSAAFDTIDHSILISRLSSTFGISGSALTWFSSYLSD
R--KQTVSVNGLLSSPRALKYGVPQGSVLGPVLFTLYTLPLSDIIKAHN-CN--------
-----------------------FHKYAD--DTQLQDSAPPRDLSIILHNLSLCISSIKD
WMLQNKLCLNDSKTESLCVGSQKS-LSLVSD--HF-LEVGGTEIPFQKSVRDLGVLIDST
LSMHEQISQICRSCNFQLRKISSVRSFLTQ-EAVIQLVTSLILSRLDYCNSLLAGLPSKQ
ISRLQRVQNNAARLIFRKSKRTHVTPLFMKLHWLPVEYRIQYKL-
>JAWQFJ010002207_1017_62
------------------------------------------------------------
-----GPTQMGQ------------------------------------PQMQ--------
-----------------------------------------SRGGAGAYIQYPDGKWQAE
AIPTG----LHCTNYRAEVEALIHAANTIISKTVLDGDSQVVFLTDALSVLEAAT---AS
KLPQLLKALQNITCFR-IVLQWIPSHCGIHGNEEADRMAKLGAEDHQEE--N--------
-----------------------RVTLIEMNTMVKALYR--------TPQTTDSYHQLSR
QEQVVIFRLRTGHNRLNYHMHKRFRLVPSPKC-----SCGEADQTAEHILQECRYQRLLR
EDVSPEPASVQEKLCGRVESLQKTAHFILDSRIQV-------------------------
---------------------------------------------
>JAWQFJ010002209_1019_4
VCLSVCLSVCLSVCLSVCLSVCLSVSPSMCLSACQCACLYLRPSVRVSLSLSLSLCLSLS
LSVSVSVSLSLSLSLSLSLSLSLSLSLVFSRPSFHCLNLRLLQYPMVYLPISILPLISKP
LERHVYK----------------------HLFSYLDQFDLLINCNPAFVPITPAKTAFSF
LVND--WLSAINNRELSGTIFLDLKKAFDLVDYEILLDKLS-MYLKNPTSVSFFRSYLTH
R--SQCVYVNGLCSSRRIVKSGVPQGSILGPLLFSLYIKDLPLSISNES-IK--------
-----------------------CNMFADDTIISVSDRSINTIQCTLN----VTLDDLQK
WCSSNRMVINPSKIKCMILTTRQKRQRQP-HS--EHRDHS---ISDTGSSRDFGSTFH--
------------------------------------------------------------
---------------------------------------------
>JAWQFJ010002288_1098_35
VGIFLEKMNKKSVGHDGINTFILKISIPYIIESLTHIYNLCIINHTFPDEWKIAKVIPLP
KMKTPLN-------------------------------------IDDFRPISILSILSKP
LEKHIHK----------------------HLMAYLDQHDLLYSLQSGFRPKHSCHTALTR
LIDS--WLCAINRSQLIGSIFLDLKKAFDMVHHDILIEKLS-LYLNGCNTVKFFQSFLKD
R--QQYVYFNGHASFCGHLQVGVPQGSVLGPLLFCLFINDLPLHISDKE-VT--------
-----------------------CDMFADDVTLSTSGVRTECVAVKLQ----RSLDEIRS
WCSSNHMVINPSKTKYMVITTRQKHQIYP-LS--LPLVLDSLRIEKIVEHKVLGVIIDDH
LGWQSHIDYICKKISINLFLLSKLRHIVDVQTCKIFFHAHILS-HVNYASTIWDGCSDAN
LKRLKSLYRRASKLMITDSSLSTNDKMKKLNILPFHKHLQFNKC-
>JAWQFJ010002365_1825_42
AALQRIKPRKSPGLDNIPGECYKASCDK-VAPFLTKFFNTLFETQYFPREWSRSVVVPIH
K-KGDKQDPNNY------------------------------------RGISLLSTLSKA
FTYILTQR--------------------LHCWVDDEDIIC-REQAGFRS-QYSTIDHVFT
LHCMALKHVYGDGRGKLFAAFVDYEKAFDSVDRRQLWRILK-NSGLSTKFIKMLQAMYAN
V-EACVRWNN-ITSDFFQCPAGVKQGALESPKMFSLYINIVALHVQKLGKHG--------
------------IQLLPNMHEIFSLLFADDIVLLSTTAAGLQNQLN----------NLAQ
VSLSLGLRVNLEKTMVMVFRKGGHLAQGEGAERERERERERERER--------ES-----
------------------------------------------------------------
---------------------------------------------
>JAWQFJ010002379_1839_2
----------------------MTFDP----------YQFYQFYQN-------------Q
LKSTFTN-------------------------------------ICCHFLIG--------
--------------------------------------SLLHLFQSGFRPKHSCHTALTH
LIDT--WLHTINTTKVIESVFLDFRKAFDMVHHAILLDKLA-LYFHGHTTVKFYQSFLDN
R--QQCVQFNGHVSKYGILKAGVPQGSVLGPFLFCLFINDLSLHVTDRK-IS--------
-----------------------CNMFADDTRLTTADSSTETVADKLQ----KGLDEICC
WCLSNHMVLNPSKTKYMVITTRQKHQLHP-LS--LPLSLDAGPIEKVKEHKVLGMIIDEQ
LDWNSHINLMCKKSSSNLFLLSKLRHFVDTETCKIFFSAHIVL-HINYASTLWDNCSEAN
LKRVNSLYRRASKLMIPNKSLSTEKKLEMIDILPLHEHLQLNKC-
>JAWQFJ010002407_2497_27
------------------------------------------------------------
------------------------------------------------------------
---TVRD----------------------EVARHLVANSLLSSFQHGFVSGRSCTTNLLT
TLEK--WTQMIDDGLPVDAIYLDYAKAFDAVPHERLLRKVE-ALGIGGKILSWIRDFLSD
R--RQRVRINGVLSDWSAVKSGVPQGSILGPILFVMFINDLPDAVE----SM--------
-----------------------CSMYADDTKLYRSVEKEENGVKLQT-----DLDALVD
WADRWQMRFNADKCKVLHLGKNNSKRKYEMRK--H-GSQERVTLEETRVERDLGVQIDSE
LKFSQHIETQVNKANRLLGLIRRSYEHL-DCESMRLLFIALVRPHLEFGNVVWAPYLERD
KKLVERVQRRATKIIPGLKDLTYEQRLVKMRLPSLCYRRTRGDL-
>JAWQFJ010002417_2507_46
VGRFIEKLNSKTTGPDGINSFLLKLSLPYVIDSLTYIYNLCIIKQNFPDEWKKAKVIPLP
KVKTPTS-------------------------------------LDDFRPISVLSILSKP
IEKHVHK----------------------HLLAFLDRHSLLHPLQSGFRPKHSCHTALSH
LIDT--WLHAINTSKVIGSVFLDFRKAFDMVHHDILLDKLT-LYFHGHTTVKFFQSFLDN
R--QQCVQFDGHVSKYGILKAGVPQGSVLGPLLFCLFINDLPLHITDRK-VS--------
-----------------------CNMFADDTTLSTADSSIETVADKLQ----KSLDEICC
WCLSNHMVLNPSKTKYMVITTRQKHQLHP-LS--LPLSLDAEPIEKVKEHKVLGVMIDEQ
LDWNSHINLMCKKISSNLFLLSKLRHFVDTETCKIFFSAHIIS-HINYASTLWDNCSEAN
LKRVNSLYRRASKLMVPNKSLSTEKKMEMLDILPLHKHLQLNKC-
>JAWQFJ010002425_2515_44
------------------------------------------------------------
----------EF-----------------------------------SVS--LTSVVCKQ
LESLVRD----------------------EVARHLVANSLLSSFQHGFVSGRSCTTNLLT
TLEK--WTQMIDYGLPVDAIYLDYAKAFDAVPHERLLRKVE-AMGIGGKILSWIRDFLSD
R--RQRVRINGVLSDWSAVKSGVPQGSILGPILFVMFINDLPDAVE----SM--------
-----------------------CSMYADDTKLYRSVEKEENGVKLQT-----DLDALVD
WADRWQMRFNADKCKVLHLGKNNSKRKYEMRK--H-GSQERVTLEETRVERDLGVQIDSE
LKFSQHIETQINKANRLLGLIRRSYEHL-DCESMRLLFIALVRPHLEFGNVVWAPYLERD
KKLVERVQRRATKIIPGLKDLTYEQRLVKMRLPSLCYRRTRGDL-
>JAWQFJ010002487_497_4
------------------------------------------------------------
---------------------------------------------ALNDEGSREQKITTE
EDGRTMIGRDAANHLAQSYAKESNITIPRTLEKEIRLEERERTSKDDSNYEAMKKNITME
ELKKAIKQLKKRKSPGPDNILDEMIQHLGNTALRKLLDMFNLSWSQGQVPQCWKEARMIH
VLKNGKNKTKLLSYRPISLISCICKTMERIVNQRLQWYLERERIIAPEQAGF--------
-----------------------RRYRSTEDQTTHLAQVIKDAFQAQKMTFAVFTDLQKA
FDKVWKDGLLLKLLRSGIQGNMYRWAK---------------------------------
------------------------------------------------------------
---------------------------------------------
>JAWQFJ010002491_501_34
RKLFKKQNSRKAAGPDGVSSSTIKHCSEQLAPVFTQIFNSSLEQSVVPSGFKRSTIIPVP
KKAMVASLNDYR-------------------------------------PVALTSVVMKV
FERLVLK------------------------HIQSVTTDRMDSRQFAYRTNRSVDDAVAL
AIHF-VLQHLESPNNYARLLFVDYSSAFNTIVPQRLFDKLL-TLDLSPSICHWVLDFLLR
RP-QAVKISD-LTSQTLILNTGAPQGCVLSPLLYCLYTNDCVSHHE---SVQ--------
-----------------------LIKFADDTTVEG-AISNSDESHYRR-----EVDCLVS
WCGENSLELNTTKTQEMIVDLR------KNPTPIVPLMIGGQAIEIVDCFKFLGTLISSD
LSWGNNIDGIHKSAQQRLYFLRQLKKFGLSPEIMLQFYRAVVESVLTFSICVWFGGATQQ
QKDKLERVVHAAGRIIGRDLPSLASIYAQRIVRKSRKIVADPSH-
>JAWQFJ010002503_513_24
-------------RLQNHPMHERMSMPTKGRLKRSSFINQSRILERRDPELLDHKPTPIP
-TTTSVPSWERL------------------------------------KFPTIRDNIPGI
GKKGTQSDHERKSLTLELIQSTYPEKQWTHAYTDGSAAEATRDGGGGVYIRYTGYETHIP
IATG-----RYSTNFRAEAEALRTASAHLLDHR-DATHQHVVIFTDALSVLSALQDPRKK
ELNEFAATLSELAAQVTLTLQWIPAHCGVHGNETADRLEREGGQLDQED--R--------
-----------------------QVSYAKEKTIIKALSQKKWRQQHPNYNQNESYLFLNR
ADQVILFRLRTENNKLPAHMFHKFKVGQTDRC-----SCDTASMTGEHLLQVCPHHDALR
RATWPDPTPVRSKLYGNLEELRRTATFVRTTGAII-------------------------
---------------------------------------------
>JAWQFJ010002503_513_26
---------------------------------LCVLLP----------DFPTASFSSPY
M-KFDLSQCGNW------------------------------------RGIMLLSISSKV
LTRIILER--------------------LREALDGRLRAE---QAGFRQDRSC---TDHI
ATLRIIIEQSIEWQSPLYTTFVDFEKAFDSVDRETIWKLMQ-HYGIPQKLISIIQQIYEN
S-SCQIIHNG-KLTDPFAVKTGVRQGCMLSPTIFLIVIDWIMRRTTEGSSTG--------
-------------IQWTFTKHLEDLDFADDVGLLSH------------------------
-------------------NSSMHSP--S-------------------------------
------------------------------------------------------------
---------------------------------------------
>JAWQFJ010002558_1208_43
------------------------------------------------------------
------------------------------------------------------------
-----------------------------PQCSLHDSINHMQNLIIHMHDLIILMHDHIL
TVED--LAAVINEGGQTDTILLDLSKAFDKVPHRRLLLKLD-FYGVRGRTNKWIQSFLSD
R--TQQVLVEGKSSRVGQVVSRVPQGSVLGPTLFLMYINDLGDGIH----AK--------
-----------------------VRLFADDTILYSQIHSLKDAGHLQK-----DLDRLEA
WERRWQMSFNADKCHLLSITKMRT--RIPTS-----YSLHGRVLEKVHSAKYLGVHISED
MSWGTHVKAVAAKANKTSAFAHRNLKGC-TTTVQTQCYKTLARPVQCFRLLARSRHWRIF
YQNGALLSMCMRQPGAS----------------------------
>JAWQFJ010002589_1239_67
------------------------------------------------------------
------------------------------------------------------------
-------------------------------------------------------IPDLY
MVYR------ANQASFSR---------------------------------QWILDFFID
RP-QYVTAGN-FRSPTLTVSTGAPQGCVLSPSLYSIYTSDCTAKSN---DNL--------
-----------------------ILKFADDTAIIG-RVKGSDETAYRE-----EVESVIS
WCDENKLILNTKKTKEMIIIFQA------DDQSLRPVLIGDAEIEKVKDLKYLGITISAD
LNWRSHTTSCVKKCSQRLHLLRQLRQFDIDENILKTFYIATIQSVLTFGFLAWLSSAQAD
DKKKLKRIQRTAEKVMKTSVPPLEDLYAERAMKKAEDIRKDVNH-
>JAWQFJ010002624_1274_82
TNALRSMSNNKTPGTDGFSAEFFKFFWKDLGIFILRSFNEAYERVELSSVQKQGIITCIP
KHDSDRTRLKNW------------------------------------RPISLLNVLYKL
ASSCIANR--------------------LKKMIP--HIISDEQKGFIKGRYIG----ENI
RTIYDIVYEAREQNISGLLLLVDFEKAFDSVSRKFAEECLL-FFGFGTSITNWFRTLTKG
A-NACVLQNG-HRSHFFPILRGTRQGDPLSCYIYLLCAEVLNILVHKNKSIK--------
------------GIRIHEEEHIINQFADDTEFTLDGTEKSLEATLY----------TLNL
YKEMSGLKINPQKTKAIWIGAKINSTERLCREVDLNWTAEPFKVLGISFTTDLNG-MVEL
NFDEVFKKITRLLNAWRRRNLTIFGKILVIKALALSKLTYYLINLPRPPDSFIKKIQHEF
YRFIWSGKIDKIKRETLMLDYDKGGLKMIDINKYNDALKLTW---
>JAWQFJ010002635_5_38
------------------------------------------------------------
------------------------------------------------------------
------------------------------------------------------------
------------------------------------------------------------
---PNK------------------------------------------------------
----------------------------------------------RAHCVGVFFDLEKA
YETTWKYDILSDLHAMGLRGRLSHFISNFLRD--RSFRVRVGPVLSQSYPQEMGVPQGSI
LSVTLFSVKINSIVECLPPGVNSFYIYVDDFLIVCCAKSTDFIERQLQLSLNRLVDWSGS
NGF------------------------------------------
>JAWQFJ010002643_13_42
----------LAVFLVAGASHSPSFIHSGRIARFWAKQTLLPVLLEELDHRPCAQEVCTS
DDERLQACSAHL-------------------------------------HPLQVKSEFKC
AEKLLPS------------------------RLRSETEEHQNPLQFAYARNRSTEDAILT
LVHNYVSDHLEKPSSYARILFIDFSSAFNTVQPHLMMRKLL-EYDVNPVLISWVFSFLTK
RT-QRVRVGQ-VLSDAITTNTGAPQGCVLSPSLFTLYTADCRLRDL---INL--------
-----------------------LLKFADDTSLSG-LILKNDESAYRN-----AVEELVK
WCDDNFLELNVTKTKELIMDFRRD-----NKTTVDPIVIKGEPVEMVDTYKYLGTIIDNQ
LDWSPNVDAVCKRANQRLFFLRKLRQFRVNPEILHLFYQATIQSVVSFNQLCYHSSVRKG
DMERLEKVVEEAGAITGSDLQPLSDRYPSVALRKMGKIRSDDRH-
>JAWQFJ010002645_15_33
------------------------------------------------------------
------------------------------------------------------------
-----NRKRRVGSPVAATFSRNSSISFCNPSFQRNKAEREKVTLRFESDDSEVYNLPLSL
RELLDSLRNAHDTSPGPDGIPYQMLKHLPQPSLQLLLEIFNTIWSSGSFPPSWRESIVVP
VLKPGKDPKDPVNYRPISLTSCVCKTLERMINVRLVWFLEKHGVLSAVQCGF--------
-----------------------RKRRSTADHLVRLESIVRDAFLRQEHCVGVFFDLEKA
YDTTWRYGILSDLHAMGLRGRLPHFISNFLRD--RSFRVRVGSNLSQPYPQEMGVPQGSI
LSVTLFSVKINSIVKCLPPGVPSF-LYVDDFLIVCHAKSMDLIERQLQLSLNRLVDWSGL
NGFKFSSSKTVCMHFCACRRLHPDPVLFLDAFPL-----------
>JAWQFJ010002679_49_16
SWNFKRMNSRKASDPDSISGGILRECCDQLAPVFASIFQRSLDTSAIPSMWKKSVIVPVP
KKERPSTLNDYR-------------------------------------PMTLTSLVMKS
FVELVLR------------------------LLLQETSQFADPHQFAYRQRRNTEDAVLS
LLHH-ILLHLDSPRAPVPILFVDFSSTFNTLQPHKMIEKMR-TMGVNTFCHQVDLQFSHK
------------------------------------------------------------
------------------------------------------------------------
------------------------------------------------------------
------------------------------------------------------------
---------------------------------------------
>JAWQFJ010002686_56_54
RAIHRMNPDRAPGKAGIPAEIFKVAGPE-ATAVFHDILQRIWDQEKMPEDFRDAPIVALY
KNKGSKADCGNY------------------------------------RGISLLSIAGKI
SARILLNR--------------------LVT-IAEENLPE--AQCGFRPGRST---IDMI
FTVRQIQEKCIEQNLDLHAVVIDLTKAFDTVNREALLSVLA-RYGCPRKFIDIIRLFHDG
M-TGQVLTNG-IQTDLFTIKNGVKQGCVLAPLLFNLFFTCVLRHAMQDLKEG--IYIRYR
FDGSIFDLRRLGARTKVTTALIQEAQFADDCALLAHRPSDLQTMIS----------RFVK
AAKQFGLTISLGKTEVLFQPAPRSNSPRPAMCLGKTEVLFQPAPRSNSPRPAICLGITEV
LFQPA-PRSNSPRPAICLGKTEVLFQPAPRSNSPRPAICLGDKDLRPPTASNTWEALFLT
MA-------------------------------------------
>JAWQFJ010002789_2329_48
SAINDLKLSKAPGLDGLPGGCFKVAGER-VIPFLTKLFNTLYDMHYFPEMWSRSIILPLY
K-KGNVLDPDNY------------------------------------RGISLLCAMSKI
FATVLAKR--------------------LRAWMELESKIC-EEQAGFRS-RHSTVDSIFT
LYCMILKHVYGGRRGKLYVAFIDYRKAFDSVNHRHLWEVLK-GACISMKFLLMLKAMYVN
M-QTCVCWGH-DLSEFFNCPAGVKQGANESPSIFPLFINTVAEYVRRLGKHG--------
------------VQMMRCKMEVFLLLFADDVALISTTPFGLHNQID----------NLAY
ISKTLDLRVNSEKAQVMVFRRGGHLSLGQMWFLDGIPLEVVNRYK---------------
------------------------------------------------------------
---------------------------------------------
>JAWQFJ010002797_2737_5
KAQGPDKIPPRVLKELSRELAT----------PLCLLFNMSIETGIVPSDWRSAEVTAIY
KKGSKSEPGNYR-----------------------------------PVS--LTCIVCKV
LESIIRD----------------------TLNSHLHDNNLYAKCQHGFRSRRSCITQLMQ
VMEE--LTKMLDERNPVDIIYLDFQKAFDSVPHERLLCKLQ-AYGVTGRILSWIRSFLSG
R--VQKVRVGNANSSIANVLSGIPQGSILGPVLFTVFINDLPEGIQ----SS--------
-----------------------CKVFADDTKIY---DKSRNCSRVQG-----DLKRLER
WSDVWNLYFNVEKCKVMHLGKNNPGFNYTMK-----MGKDDLNLSVCNEERDLGVTFDPK
LTFDPHIQASINKANQMIGVIKRTFIYL-NKDVFIQLYKAIVRPRVEYGNIIWYPHLKRQ
SEAVERVQRRATKLLSECREMSYSERLEYLNLHSLRGRRIRGDL-
>JAWQFJ010002809_2749_39
-----------------------PHPLDSLLPYITPVVNESLSSGTFPSVYKSAIIKPLL
KKPSLDSNVLKN-----------------------------------YRPVSNLPFLSKV
IERLVLT----------------------QLQQHLASNNLLAPLQSAYRSHHSTETALLK
ILGD--LYSSLDQGKLSILTLLDLSAAFDTIDHNTLFSRLRNTLGISHSALAWFHSYLTD
R--FQTVSINNHYSASSPVQFGVPQGSVLGSVLFVLYMQPLFDIVAQHS-IN--------
-----------------------QHACAD--NNQLYKDTTLDQFQPTLDTLQTCLSDVKS
WMSHNKLQLNDSKTECLLVRVG------------------VADVVFVPSVKNLDVTLNSH
LSLSDFVQNTCKSACLQLRQICTIRHLLTT-QATTILVCALILSRLDYCNGLLAGCPAYL
TDKLQRVQDAADRHL------------------------------
>JAWQFJ010002821_2761_3
R----LKNNKAPGGDGLNAELFKTDPET-SAAILQPLFEENWKKEEKPSDWTKGIIIKLP
K-KGALNDCNKW------------------------------------RGITLLSEPSKI
LAKIIIQ---------------------ISDSADEKLRKE---QAGFRKNKGC---IDQI
FALRNIIEQCTEWQRQLYVNFVDFLKAFDSVHRAGLWKILS-TMEYPRSWSKW-------
------------------------------------------------------------
------------------------------------------------------------
------------------------------------------------------------
------------------------------------------------------------
---------------------------------------------
>JAWQFJ010002821_2761_5
------------------------------------------------------------
------------------------------------------------------------
------------------------------------------------------------
----------------QRAQGRPLEDS-------------Q-HYGIPPKLVQMVRSFYQN
Y-SCTVGDN----NISFQVKTGVRQGCVMSSILFNLAIDWVMRNTTKDAQRG--------
-------------IRWTLFTSLDDLDFADDLALLSQTHKHIQEKTD----------RLCM
FGGQIGLSVSQKKTETMLLNAEIPTP----VKIHGADLPQTDQFT--------YLGSIIR
KDGGA-EEDIKSRLNKARNAMRTMNN-IWKSAQYSPRTKLKLYRSCALSTLMYGSECWCM
TRSDDAKLSTFHTTCLRKILRIFWPRKISN--ISSDAT-------
>JAWQFJ010002849_2789_49
----------GGGQDEILAEMLKCTSQS-FIPTICTFFKLIFSKSQYPKAWTNSISAPIH
K-KGDPTNPDKY------------------------------------RGICLTSIFCKV
FTSILTER--------------------LMSWAEANDLIV-EEQAGFRR-GYSTVDNMFI
LHSIVQKY-LARRRK-LYTAFVDFKKAFDSVDREALWEVLR-MHGMRGRMLKMIQGMYSS
V-WYCVRCN--ACTDRFECKRGLKQGCKTSPIIFSLLITYVAKMVIQNGKHG--------
------------VQLIPDFAAVYLLLFADDIVLIADTPIGLQNQLS----------VLVE
EASKLGLVVNSDKTKVLVFRNGGFLAEHEKWVLDGKRLEVVNEYK--------YLGAKFS
TRLSY-KTLQLDLVERAKAGLLQVIRCVKNW------VMFRRKSSLNFLMRRYLLSSCTL
QNCG--ASMTVQMWKSFTYRP------------------------
>JAWQFJ010002851_2791_44
ILVAVEEKILVAVEEEIFIE------VEEELLVALEEEILVALEEALLVALEEEILVAVE
E-EILVAVDEEI------------------------------------LVVVEEEILVAV
KEEILVAV--------------------EEEIFVEVEEEL---LVALEEEILVALEEEQI
FNLRILSERYLQHQQDLYHVFVDFKKAFDRVWNAALWAITR-LYNINANLIRVIEHLYEN
A-TSAVYCNS-SIGDWLRTTVGVRQGCLLSPTLFNIFLERIMTDALKD-HEG--------
-------------TVSIGGRTITNLSFADDIDGLAGSEKEMENLVERL--------ELDT
TSTNFSMHISAEKTKLMTNNTNGIST---DIKVCGEKLETVNSFK--------YLGAIVT
DAGS--KPEILARIAQTTAPLTKTQP-SGRTGT---------------------------
---------------------------------------------
>JAWQFJ010002933_1983_55
TNALRSMSNNKTPGTDGFSAEFFKFFWKDLGIFILRSFNEAYERVELSSVQKQGIITCIP
KHDSDRTRLKNW------------------------------------RPISLLNVLYKL
ASSCIANR--------------------LKKMIP--HIISDEQKGFIKGRYIG----ENI
RTIYDIVYEAREQNISGLLLLVDFEKAFDSVSRKFAEECLL-FFGFGTSITNWFRTLTKG
A-NACVLQNG-HRSHFFPILRGTRQGDPLSCYIYLLCAEVLNILVHKNKSIK--------
------------GIRIHEEEHIINQFADDTEFTLDGTEKSLEATLY----------TLNL
YKEMSGLKINPQKTKAIWIGAKINSTERLCREVDLNWTAEPFKVLGISFTTDLNG-MVEL
NFDEVFKKITRLLNAWRRRNLTIFGKILVIKALALSKLTYYLINLPRPPDSFIKKIQHEF
YRFIWSGKIDKIKRETLMLDYDKGGLKMIDINKYNDALKLTW---
>JAWQFJ010002940_1990_18
HAINRLKSTKAPGLDGLPGGCCKIAGEK-IVPFLTKLFNSIYTSHHFPEPWTCSIILPLH
K-KGDILNTENY------------------------------------RGISLLCAMSKI
FTIILAKR--------------------LHLWVEMEKKIC-PEQAGFRS-QHSTIDHIFT
LYSMILKHVYGDRRGKLYVAFVDYRKAFDSVNRSQLWEVLK-GAHISSKFLRMLKAMYSK
V-QACVRWGQ-EFSGFFDCPSGVKQGAIESPQIFSLYINVVADYIRRKGRHG--------
------------VQMVPGMMEVFLLLFADDVVLLSTSPSGLQTQID----------SLWH
VSERLDLKVNTDKTKIMVFRKGGHLASGEKWFLDGSRLEVVNQYK--------YLGFMFT
TRLSL-SATINDLAIRGKQIGVQVLRVLWRLRCLKTKVFTTMFDTQVQASLLYGAEIWGL
QKHSRVEGTHTFVCKRFMGLDSRTPNHMVYGDLGRFPLSVNSSIR
>JAWQFJ010002941_1991_55
RAIKTLKNNKAPGGDGLNAELFKTDPET-SAAILQPLFEEIWKKEEVPSDWTKGIIIKLP
K-KGALNDCNNC------------------------------------RGITLLSVPSKI
LAKIIIQR--------------------ISDSADDKLRKE---QAGFRKNKGC---VDQI
FALRNIIEQCTEWQRQLYVNFVDFQKAFDSVHRASLWEIIG-TMEYPRSWSRR-------
------------------------------------------------------------
------------------------------------------------------------
------------------------------------------------------------
------------------------------------------------------------
---------------------------------------------
>JAWQFJ010002946_1996_49
VGRFIEKLNSKTTGPDGINSFLLKLSLPYIIDSLTYIYNLCIIKQNFPDEWKKAKVIPLP
KVKTPTS-------------------------------------LDDFRPISVLSILSKP
IEKHVHK----------------------HLLAFLDRHSLLHPLQSGFRPKHSCHTALSH
LIDT--WLHAINTSKVIGSVFLDFRKAFDMVHHDILLDKLA-LYFHGHTTVKFFQSFLDN
R--QQSVQFDGHVSKYGILKAGVPQGSVLGPLLFCLFINDLPLHITDRK-VS--------
-----------------------CNMFADDTTLSIADSSTETVADKLQ----KSLDEICC
WCLSNHMVLNPSKTKYMVITTRQKHQLHP-LS--LPLSLDAEPIEKVKEHKVLGVMIDEQ
LDWNSHINLMCKKISRNLFLLSKLRHFVDTETCKIFFSAHIIS-HINYASTLWDNCSEAN
LKRVNSLYRRASKLMIPNKSLSTERKMEMLDILPLHKHLQLNKC-
>JAWQFJ010002985_2195_91
------------------------------------------------------------
------------------------------------------------------------
------------------------------------RSDPSRMPSGGIFG-CSDCVPFFP
MPGMSYLMVRYSTNFRAEAEALRTASAHLLDHR-DATHQHVVIFTDALSVLSALQDPRKK
ELNELAATLSELAAQVTLTLQWIPAHCGVHGNETADRLAREGGQLDQED--R--------
-----------------------QVSYAEEKTIIKALSQKKWRQQHPNYNQNDSYHFLNR
ADQVILFILRTGHNKLPAHMFHKFKVGQTDRC-----SCDTASMTGEHLLQDCPHHDALR
RATWPDPTPVRSKLYGNLEELRRTAAFVRATGAII-------------------------
---------------------------------------------
>JAWQFJ010003206_96_57
------------------------------------------------------------
------------------------------------------------------------
------------------------------------------------------------
--------------------------------------EAT-SAPRSS------------
--KSSNIFMT-ERPEWFRTTVGVRQCCLLSLPLFNLFLERIMTDALAD-LEG--------
-------------SISICGRKITNLRFADDIDGLAGSVEDLTSLVE----------HLDK
TLQAYDMEISAEKTKVMTNNPRGFKM---EIKVKGQKLEAVNNFK--------YLGSIVT
DEGS--KPEILSRIAQTTAALAKLKP-IWRDRNITLALKIRLMYTQAISVFLYA------
---------------------------------------------
>JAWQFJ010003239_129_22
------------------------------------------------------------
------------------------------------------------------------
----------------------------------GRRQEHQDPLQFAYARNRSTEDAILT
LVHN-VSDHLEKPSSYARILFIDFSSAFNTIQPHLMMRKLL-EYDVNPVLISWVFSFLTK
RT-QRVRVGQ-VLSDAITTNTGAPQGCVLSPSLFTLYTADCRLRDL---INL--------
-----------------------LLKFADDTSLSG-LILKNDESAYRN-----AVEELVK
WCDDNFLELNVTKTKELIMDFRRD-----NKTTVDPIVIKGEPVEMVDTYKYLGTIIDNQ
LDWSPNVDAVCKRANQRLFFLRKLRQFRVNPEILHLFYQATIQSVVSFNQLCYHSSVRKG
DMERLEKVVEEAGAITGSDLQPLSDRYPSVALRKMGKIRSDDRH-
>JAWQFJ010003242_132_18
------------------------------------------------------------
------------------------------------------------------------
--RLALQ----------------------QLLKHESQYDLLARFQSAYRAHHSTETALLR
VLND--LLVASDNSYVSLLTLLDLSAAFDTIDHGILLTRLRNSFGIENLALSFLHSYLSE
R--RQTVSISGFASDPTPLKYGVPQGSVLGPLLFLLYTQPLSNVIDSHS-VS--------
-----------------------HSEFAD--DTQLYNSSHPSQIHSLLSTSEHCISDVKQ
WMTRNKLQLNDSKTEALLVGGGG----ESDQ--ALKLTIGHSDIVFSQSVRNSGVMFDND
LSMRAHVNKVCQLAYYELRKISTIRHYLSQ-QATKTLITSLVLSRLDYGNSLFAGIPDTL
LNKRQKV--------------------------------------
>JAWQFJ010003256_146_16
WAIMKLKGGRAPGVDEIPSDLLKLAGGQ-DLPFLTAFFAKLYEGQYFPPKWSRSVIIPLF
K-AGDKLDPSNY------------------------------------RGISLLSVMSKL
FLSILTGR--------------------LKTWAEDGNKIC-YEQAGFRS-EHSTIDHIFT
LHSAIVKNVYGCGRGKLYAAFIDYRKAFDSVDRTYLWKVLS-WSGVSTKFINMLKAVYSQ
V-QACVRWNW-ALSDLFNCLAGVRQGASESPILFSLYISYAATFVRERGLHG--------
------------IQLLPGSNEIFFLLYADDVVLLSTTPAGLQNQIN----------NLEV
ISKELGLVVITEKTKVMVFRRGGHLAKREKWFLGGSQLEIVNKYK--------YLGHVLP
---------LNCQSQ---------------------------------------------
---------------------------------------------
>JAWQFJ010003263_153_69
---IKLEPYLCNHQPEIVPTDLLNENLDLFLPIITNLINSSLSSGTVHTDLKTAVVIPLI
KKPSLDKNQLKN-----------------------------------YRPVSNLPFISKI
LEKVVLS----------------------QLLSHLEANDLCNPLQSAYRAGHSTETLLLR
VVND--ILSALDDDKLSVLLLLDNSAAFDTIDHCVLLSRLETVFGIRSTALQWFQSYLHD
R--TQYVSVNNISSPSSPLLFGVPQGSVLGPVLFVLYTTPLSTVIQQHA-VN--------
-----------------------HHLFAD--DTQLQQSCKPSEILALVHTFENCSSDIKS
WMSTNKLKLNAEKTEALLFSGSTA--VTPTP--PSTITIGSSDISFSASARNLGFIMDSS
MSMKQHIAAVCQTCYFQIRRISSIRKFLTV-DATKTLVTSCILSRLDYCNSLLIGCPDST
LQPLQKVQHCAARLIFRARHRQPCTPLMKDLHWLPVSERIKYKT-
>JAWQFJ010028202_1363_42
----------------------------------------SLRNRFLFNFTKKGVITCVP
KPNKERNFFSNW------------------------------------RPITLLTTVYKM
ASGCISRR--------------------LKTVIG--HLIHSNQTGFIKGRYLG----DNV
RHVFDTIYECNEQDIPGLLLLIDFEKAFDSLSVSFLCDVLE-----------------KK
D-LEAVLEHG--------------------------------------------------
------------------------------------------------------------
------------------------------------------------------------
------------------------------------------------------------
---------------------------------------------
>JAWQFJ010028227_20005_51
-----------TTHLSGIPCEFYKVFWPDSKTYLLNALNHSFENGKLTVLQCQGIITLSP
KRDRDRTSLSSW------------------------------------RPITVLNVDYKI
AAKAIANK--------------------ILKVLP--STIHHTQTGFMN-----------I
RKY---------------------------------------------------------
------------------------------------------------------------
------------------------------------------------------------
------------------------------------------------------------
------------------------------------------------------------
---------------------------------------------
>JAWQFJ010028254_23612_61
ERIVRSLKNNTVPGYDKVEYSFLKRNLSRLSDTLTAIFNICWRNGKIPSDWKHAVINLLP
KKGGNSDQPGDW------------------------------------RPISLLTSFYKI
FMKLIQAR--------------------MSPWLASTGRLSPFQKASLPRNGLQ----EHV
FSLKTTIEDFKHQSTQFYTVFVDIRDAYGSVDHRFMLEAME-RAGYPPKIVNITRDVYTN
S-TFEVRARG-GMTEKITREKGIIQGCPWSAVAFVQALDPWVRWIAQSATGD--------
------------PSTPP------CQAYMDDICFIGYTPEVIRDMMG----------KSEK
FLNYAGMQVKHAKCAVIHGHRSGNNWVKRDKSKELELAIQGEQLPKYGKDRSYQYLGFQV
SLTGDGEKKQTDEIKSEFTALLQKISVSPLPVNKKMEAVNVIATSKLNFYLSNMWLSEKL
LKEMEDEIVEFVRDQLKLNCSSTRCHIFTSRKEGGLGLLKPKTI-
>JAWQFJ010028257_23860_19
SAIKKIKSGKAPGPDNIPPEALKADPGA-TADIMIDLLQEVWEREEVPKEWKTGHIVKIP
K-KGDLSNCQNW------------------------------------RGIQLLSLPGKV
FTRVILER--------------------IKEAVDTRLREE---QAGFRAGRSC---TDQI
ATLRIIIEQSLEWQSPLYVNFVDFKKAFDMVDRATIWRILR-HYGIPQKIVSVIQNLYEG
T-SCRVVHNT-DLSPPFDVNTGVRQGCLLSPLIFSLVIDWVMKTVTDQPR-G--------
-------------IQWTLTGKLEDLDFADDIGLLSHTHGHMQAKTE----------RLHD
IAKTTGLEINVPKTKSLRVNASREAP----ITIDGQAIEDVERFT--------YLGSVVS
KTGGT-DEDVRARIGKARHAFVTLKP-VWRNESLSRHTKLRIFNTNVKSVLLYGSETWRH
TKSIGHKLQVFINTCLRQILRIRWPERISNKELWQRTRQ------
>JAWQFJ010028306_31566_24
DAIKSLKLGKAPGGDNILAEMLRCASKE-LLPFLYKLFNRVFENADFPKQWANSVIIPLH
K-SGPVNDPDNY------------------------------------RGISLTSNLSKV
FIHILNRR--------------------LQMWTDDNGIIG-EEQAGFRK-SYSTIDNIFV
LHSIVHRY-LQRHRK-VYAAFVDFQKAFDTVNRQALWCILE-RNGVLGKMGRMLKSVYKT
V-KCCVKCDG-VTSDYFDSHMGLKQGCKMSPLLFSYLMTSLTNEIIENGKHG--------
------------VQAMTNGPDLFTLLFADDIVLLSDTVTGLQNQID----------HLSK
AADRLGLRVNYGKTKVMAFRLGGHLANSEKWYLNGQKLEVVSEYR--------YLGMVIS
TKLST-NSAMSDLVCRGRAAVSRITKILRRLTHVTPDVFFRILDSQVQPILLYGSEVWGL
EDTQMIETVHLQMLKQYLNVSARTPNAMIYGDTGRHPLHINTAIR
>JAWQFJ010028336_37034_11
----------------------VPFTRSKVFLSLSLSLSLSLSLS-------------LS
KVKTPTS-------------------------------------LDDFRPISVLSILSKP
IEKHVHK----------------------HLLAFLDRHSLLHPLQSGFRPKHSCYTALSH
LIDT--WLHAINTSKVIGSVFLDFRKAFDMVHHDILLGKLT-LYFHGHTTVKFFQSFLDN
R--QQCVQFDGHVSKYGILKAGVPQGSVLGPLLFCLFINDLPLHITDRK-VS--------
-----------------------CNMFADDTTLSTADSSIETVADKLQ----KSLDEICC
WCLSNHMVLNPSKTKYMVITTRQKHQLHP-LS--LPLSLDAEPIEKVKEHKVLGVMIDEQ
LDWNSHINLMCKKISSNLFLLSKLRHFVDTETCKIFFSAHIIS-HINYASTLWDNCSEAN
LKRVNSLYRRASKLMVPNKSLSTEKKMEMLDILPLHKHLQLNKC-
>JAWQFJ010030824_52730_49
----------------------------------------------------------IS
RYTKGERYKAEN-----------------------------------YRPISLTSVLCKV
LEHIIVS----------------------NIMNYCERFNILCPEQHGFRRGHSCETQLLG
FLDE--ASEALEHGFQTDLLVLDFSKAFDKVSHSLLVHKLR-HYGISGGTNNWIKNFLSD
R--KQVVVVNGTSSGLVPVESGVPQGSVLGPLLFLLYINDLPTNLT----SQ--------
-----------------------ARLFADDTACHKDVSSDQDQDALQI-----DLDKLAK
WEQRWKMTFHPEKCSAVHMTRSRT--TRKRG-----YHLHGHQLQEEPQVVYLGVTLSKD
LRWGPHISKITSKANKTLGFLRRNIKIH-NKNTKAATYKALVRPVLEYAAPVWDPHTADD
IEAIEKVQRRAARWVSNRFRQTSSVGGMLVDLKWPSMARRRKRA-
